# Supplementary material for: The nuclear export protein XPO1 provides a peptide ligand for natural killer cells
Source: Sci Adv. 2024 Aug 23;10(34):eado6566. doi: 10.1126/sciadv.ado6566 (PMC11343027; doi:10.1126/sciadv.ado6566)
Supplement: Supplementary file 2 — Tables S1, S2, and S8 [file sciadv.ado6566_tables_s1_s2_and_s8.zip]

Archive with 3 entries (3 files):
- sciadv.ado6566_table_s1.xlsx
- sciadv.ado6566_table_s2.xlsx
- sciadv.ado6566_table_s8.xlsx
