# Supplementary material for: The nuclear export protein XPO1 provides a peptide ligand for natural killer cells
Source: Sci Adv. 2024 Aug 23;10(34):eado6566. doi: 10.1126/sciadv.ado6566 (PMC11343027; doi:10.1126/sciadv.ado6566)
Supplement: Supplementary file 2 — Tables S1, S2, and S8 [file sciadv.ado6566_tables_s1_s2_and_s8.zip › sciadv.ado6566_table_s1.xlsx]

## Sheet: HUH7
Checked	Confidence	Annotated Sequence	Modifications	# Protein Groups	# Proteins	# PSMs	Master Protein Accessions	Positions in Master Proteins	Modifications in Master Proteins	# Missed Cleavages	Theo. MH+ [Da]	Off by X	Position in Protein	Confidence (by Search Engine): A2 PMI-Byonic	|Log Prob| (by Search Engine): A2 PMI-Byonic	Byonic Score (by Search Engine): A2 PMI-Byonic	Delta Byonic Score (by Search Engine): A2 PMI-Byonic	Delta Mod Score (by Search Engine): A2 PMI-Byonic	PEP 2D (by Search Engine): A2 PMI-Byonic	q-Value 2D (by Search Engine): A2 PMI-Byonic	FDR 2D (by Search Engine): A2 PMI-Byonic	Peptide Group FDR 2D (by Search Engine): A2 PMI-Byonic	PEP 1D (by Search Engine): A2 PMI-Byonic	q-Value 1D (by Search Engine): A2 PMI-Byonic	FDR 1D (by Search Engine): A2 PMI-Byonic	Peptide Group FDR 1D (by Search Engine): A2 PMI-Byonic
FALSE	High	[-].ADVTPADFSEWSK.[-]		1	1	98	rsH	rsH [1-13]		0	1452.66	0	1	High	13.33	671.8	445.8	445.8	4.63191e-14	2.33587e-14	0	0	9.7016e-11	4.89251e-11	0	0
FALSE	High	[-].DGLDAASYYAPVR.[-]		1	1	122	rsG	rsG [1-13]		0	1397.67	0	1	High	12.39	631.4	322.6	322.6	4.07248e-13	1.94557e-13	0	0	8.52987e-10	4.07502e-10	0	0
FALSE	High	[-].GAGSSEPVTGLDAK.[-]		1	1	106	rsB	rsB [1-14]		0	1288.64	0	1	High	13.15	659.1	382.5	382.5	7.09557e-14	3.32067e-14	0	0	1.48618e-10	6.95519e-11	0	0
FALSE	High	[-].GTFIIDPAAVIR.[-]		1	1	42	rsK	rsK [1-12]		0	1272.73	0	1	High	10.48	570.9	172.3	172.3	3.32843e-11	8.30836e-12	0	0	6.97144e-08	1.7402e-08	0	0
FALSE	High	[-].GTFIIDPGGVIR.[-]		1	1	46	rsI	rsI [1-12]		0	1244.7	0	1	High	10.31	510.2	276.5	276.5	4.89457e-11	1.27702e-11	0	0	1.02517e-07	2.67474e-08	0	0
FALSE	High	[-].LFLQFGAQGSPFLK.[-]		1	1	45	rsL	rsL [1-14]		0	1552.85	0	1	High	11.48	582.4	344.5	344.5	3.33081e-12	6.11758e-13	0	0	6.97642e-09	1.28134e-09	0	0
FALSE	High	[-].LGGNEQVTR.[-]		1	1	48	rsA	rsA [1-9]		0	973.506	0	1	High	9.65	466.4	207.3	207.3	2.23375e-10	7.35793e-11	0	0	4.67862e-07	1.54113e-07	0	0
FALSE	High	[-].MAPARLF.[A]	1xOxidation [M1]	1	1	2	P31431	P31431 [1-7]		0	821.434	0	1	High	4.13	251.9	30	30	7.46356e-05	0.000320444	0.000311236	0.00087822	0.135224	0.00729143	0.00728025	0.0104803
FALSE	High	[-].MAPARLFA.[L]	1xOxidation [M1]	1	1	1	P31431	P31431 [1-8]		0	892.471	0	1	High	4.59	250.8	96.4	96.4	2.54269e-05	5.54553e-06	0	0	0.0505314	0.00276575	0.00269637	0.00363433
FALSE	High	[-].MAPARLFAL.[L]	1xOxidation [M1]	1	1	4	P31431	P31431 [1-9]		0	1005.55	0	1	High	7.53	411.3	183.4	183.4	2.97595e-08	3.74748e-09	0	0	6.23278e-05	7.8822e-06	0	0
FALSE	High	[-].MAPARLFAL.[L]		1	1	2	P31431	P31431 [1-9]		0	989.56	0	1	High	6.13	339.3	156.5	156.5	7.34327e-07	1.62531e-07	0	0	0.00153567	0.00189394	0.00149477	0.00235571
FALSE	High	[-].MFPLVKSAL.[N]	1xOxidation [M1]	1	1	2	P24311	P24311 [1-9]		0	1021.58	0	1	High	4.55	246.2	63.8	63.8	2.80101e-05	7.59464e-06	0	0	0.0553908	0.00337838	0.00337216	0.00524434
FALSE	High	[-].MLMPKKNRIAIYE.[L]	2xOxidation [M1; M3]	1	1	1	P46783	P46783 [1-13]		0	1638.87	0	1	High	3.51	96.6	71.7	71.7	0.000311584	0.00061862	0.000523149	0.000728686	0.39477	0.0131537	0.0131512	0.020602
FALSE	High	[-].MLMPKKNRIAIYELL.[F]	2xOxidation [M1; M3]	1	1	2	P46783	P46783 [1-15]		0	1865.04	0	1	High	4.56	203	138.1	138.1	2.74151e-05	6.96194e-06	0	0	0.0542736	0.00300107	0.00298476	0.00450225
FALSE	High	[-].MLMPKKNRIAIYELL.[F]	1xOxidation [M1]	1	1	1	P46783	P46783 [1-15]		0	1849.04	0	1	High	3.78	129.2	87.2	73.6	0.000165541	0.00061862	0.000594707	0.000822143	0.257063	0.00815319	0.00814101	0.012081
FALSE	High	[-].MQIFVKTLTGK.[T]		1	1	1	P62987	P62987 [1-11]		0	1265.73	0	1	High	7.61	399.9	230.2	230.2	2.47333e-08	3.26035e-09	0	0	5.18015e-05	6.86317e-06	0	0
FALSE	High	[-].MQIFVKTLTGK.[T]	1xOxidation [M1]	1	1	4	P62987	P62987 [1-11]		0	1281.72	0	1	High	8.01	511.2	300.1	300.1	9.77261e-09	1.47408e-09	0	0	2.04684e-05	3.08406e-06	0	0
FALSE	High	[-].MRYVASYL.[L]		1	1	1	P05387	P05387 [1-8]		0	1002.51	0	1	High	4.6	324.8	107.1	107.1	2.50607e-05	5.11502e-06	0	0	0.0498388	0.00269542	0.0026599	0.00376812
FALSE	High	[-].MRYVASYLL.[A]	1xOxidation [M1]	1	1	1	P05387	P05387 [1-9]		0	1131.59	0	1	High	6.55	360.4	147.9	147.9	2.84497e-07	5.64826e-08	0	0	0.000595525	0.000618812	0.000602773	0.00192308
FALSE	High	[-].MTMDKSELVQK.[A]	2xOxidation [M1; M3]	1	1	1	P31946	P31946 [1-11]		0	1341.64	0	1	High	4.61	281.3	152.1	152.1	2.43117e-05	3.88762e-06	0	0	0.0484192	0.00225666	0.00222834	0.0031746
FALSE	High	[-].MVPPVQVSPLIK.[L]		1	1	1	P56385	P56385 [1-12]		0	1307.78	0	1	High	5.79	242.9	138.7	138.7	1.63612e-06	3.08817e-07	0	0	0.00341506	0.00189394	0.00139106	0.00224115
FALSE	High	[-].MVPPVQVSPLIK.[L]	1xOxidation [M1]	1	1	9	P56385	P56385 [1-12]		0	1323.77	0	1	High	7.89	411.9	342.8	342.8	1.28579e-08	1.88688e-09	0	0	2.69302e-05	3.94927e-06	0	0
FALSE	High	[-].MVPPVQVSPLIKLGRYSAL.[F]	1xOxidation [M1]	1	1	3	P56385	P56385 [1-19]		0	2084.19	0	1	High	8.45	515.8	515.8	515.8	3.53305e-09	7.23157e-10	0	0	7.39996e-06	1.51466e-06	0	0
FALSE	High	[-].TPVISGGPYE.[Y]		1	1	3	rsE	rsE [1-10]		0	1019.5	0	1	High	4.55	319.3	177.3	177.3	2.80645e-05	8.02087e-06	0	0	0.0554976	0.00346056	0.00337704	0.00530198
FALSE	High	[-].TPVISGGPYEYR.[-]		1	1	184	rsE	rsE [1-12]		0	1338.67	0	1	High	13.17	650.9	246.7	246.7	6.76168e-14	3.14091e-14	0	0	1.41624e-10	6.57869e-11	0	0
FALSE	High	[-].TPVITGAPYE.[Y]		1	1	2	rsF	rsF [1-10]		0	1047.54	0	1	High	7.3	505.7	251.4	251.4	5.06466e-08	6.03241e-09	0	0	0.000106069	1.26053e-05	0	0
FALSE	High	[-].TPVITGAPYEYR.[-]		1	1	374	rsF	rsF [1-12]		0	1366.7	0	1	High	13.43	653	366.7	366.7	3.7479e-14	1.76904e-14	0	0	7.85002e-11	3.70527e-11	0	0
FALSE	High	[-].VEATFGVDESNAK.[-]		1	1	152	rsC	rsC [1-13]		0	1366.65	0	1	High	13.55	659.8	376.8	376.8	2.85036e-14	7.20139e-15	0	0	5.97012e-11	1.50834e-11	0	0
FALSE	High	[-].YILAGVENSK.[-]		1	1	193	rsD	rsD [1-10]		0	1093.59	0	1	High	10.03	463.4	169.6	169.6	9.226e-11	2.95535e-11	0	0	1.9324e-07	6.19002e-08	0	0
FALSE	High	[A].AAALVLKAK.[S]		1	1	1	Q9Y490	Q9Y490 [679-687]		0	884.593	0	679	High	4.47	243.3	130.5	130.5	3.36934e-05	1.08425e-05	0	0	0.065992	0.00539568	0.00538688	0.00838926
FALSE	High	[A].AAIPLPLVK.[S]		1	1	1	Q9H0A0	Q9H0A0 [391-399]		0	921.613	0	391	High	4.55	255.9	136.9	136.9	2.80329e-05	7.77974e-06	0	0	0.0554355	0.00346056	0.00342811	0.005394
FALSE	High	[A].AALQSERLVSK.[S]		1	1	1	Q3B7T1	Q3B7T1 [856-866]		0	1201.69	0	856	High	2.49	377.8	126.1	126.1	0.00321485	0.00096637	0.000938141	0.000814067	0.0160431	0.00189394	0.00181758	0.00294241
FALSE	High	[A].AAPLRLIAA.[K]		1	1	1	Q9NU22	Q9NU22 [10-18]		0	895.572	0	10	High	4.6	349	97.9	97.9	2.51926e-05	5.29382e-06	0	0	0.0500883	0.00276575	0.00275054	0.00371854
FALSE	High	[A].AAQEVIKIITK.[Q]		1	1	4	Q13564	Q13564 [501-511]		0	1213.75	0	501	High	9.64	697.2	450.4	450.4	2.30073e-10	7.57824e-11	0	0	4.8189e-07	1.58727e-07	0	0
FALSE	High	[A].AASPVTLTK.[G]		1	1	2	Q96F05	Q96F05 [59-67]		0	887.52	0	59	High	1.83	287.9	179.5	179.5	0.0146302	0.00241832	0.00241583	0.00176319	0.0487101	0.00233675	0.0023071	0.00340452
FALSE	High	[A].AAVEPDVVVK.[R]		1	1	1	Q9BQE4	Q9BQE4 [68-77]		0	1026.58	0	68	High	1.16	226.2	134.7	134.7	0.0686616	0.00501071	0.00500021	0.00503392	0.228542	0.00807547	0.00805359	0.0118252
FALSE	High	[A].AFYPIYFRP.[L]		1	1	1	Q8N5G0	Q8N5G0 [21-29]		0	1173.61	0	21	High	4.13	284.1	126.5	126.5	7.45187e-05	0.000320444	0.000315657	0.000891001	0.134997	0.0065344	0.00649351	0.00946429
FALSE	High	[A].AGAAVLPVK.[K]		1	1	1	Q15022	Q15022 [64-72]		0	825.519	0	64	High	1.87	426.2	87.1	87.1	0.0133634	0.00230017	0.00229933	0.00139665	0.0444926	0.00212604	0.00212218	0.00302801
FALSE	High	[A].AGFGAYPVAAK.[A]		1	1	2	Q96N66	Q96N66 [259-269]		0	1051.56	0	259	High	4.55	355.5	195.2	195.2	2.83136e-05	9.18677e-06	0	0	0.0559857	0.0040524	0.00393845	0.00632644
FALSE	High	[A].AGFPAGQTHLK.[T]		1	1	5	Q9Y315	Q9Y315 [127-137]		0	1126.6	0	127	High	1.83	425.3	184.3	184.3	0.0147447	0.00256726	0.00256581	0.0018924	0.0490916	0.00265252	0.00262763	0.00361664
FALSE	High	[A].AGLPVKGIILK.[E]		1	1	2	P07199	P07199 [91-101]		0	1108.75	0	91	High	4.37	528.5	176.2	176.2	4.21888e-05	1.13038e-05	0	0	0.000420082	7.20066e-05	0	0
FALSE	High	[A].AGPTFQHFLK.[S]		1	1	4	Q96SZ6	Q96SZ6 [61-70]		0	1145.61	0	61	High	4	487.6	230.2	230.2	0.000101086	0.00061862	0.000611185	0.000853728	0.00100653	0.00189394	0.00172499	0.00287977
FALSE	High	[A].AIAPPTSLVEK.[D]		1	1	1	Q96I25	Q96I25 [174-184]		0	1125.65	0	174	High	2.26	318.2	119.6	119.6	0.00553908	0.00123937	0.00122148	0.0010582	0.0551399	0.00306327	0.00303729	0.00465344
FALSE	High	[A].AILDKNFRK.[A]		1	1	1	Q9Y5Q9	Q9Y5Q9 [676-684]		0	1104.65	0	676	High	2.28	435.7	108	108	0.00520392	0.00123937	0.00123125	0.00106887	0.0518043	0.00276575	0.0025898	0.00346297
FALSE	High	[A].AIMELDDTLK.[Y]	1xOxidation [M3]	1	2	1	P62714	P62714 [274-283]		0	1164.58	0	274	High	2.24	256.5	149.5	149.5	0.00571462	0.00157139	0.00157122	0.00146563	0.0568872	0.00475907	0.00475584	0.00739443
FALSE	High	[A].AIMELDDTLKY.[S]	1xOxidation [M3]	1	2	1	P62714	P62714 [274-284]		0	1327.64	0	274	High	2.24	277.1	163.7	163.7	0.005695	0.00152166	0.00152009	0.00146929	0.056692	0.00460389	0.0045737	0.00713295
FALSE	High	[A].AIMGFILAH.[K]	1xOxidation [M3]	1	1	1	P27338	P27338 [339-347]		0	988.528	0	339	High	2.25	323.2	101.2	101.2	0.00559835	0.00143282	0.00142661	0.00134188	0.0557298	0.0039818	0.00398104	0.00635408
FALSE	High	[A].AINLTDPDGALAK.[R]		1	1	1	Q13561	Q13561 [163-175]		0	1298.7	0	163	High	4.55	264.5	136.9	136.9	2.8276e-05	9.09652e-06	0	0	0.055912	0.0040524	0.00397155	0.00638842
FALSE	High	[A].AIPSLHFPATK.[G]		1	1	1	Q9NQ94	Q9NQ94 [355-365]		0	1181.67	0	355	High	4.55	289.3	169.5	169.5	2.82382e-05	8.95157e-06	0	0	0.0558379	0.0040524	0.00400708	0.00644468
FALSE	High	[A].AIVAYGLYK.[L]		1	1	6	Q9Y241	Q9Y241 [39-47]		0	997.572	0	39	High	4.55	376.4	101	101	2.8173e-05	8.64368e-06	0	0	0.0557103	0.00395638	0.00390142	0.00616333
FALSE	High	[A].AIYLVTSLASK.[A]		1	1	1	P55060	P55060 [430-440]		0	1165.68	0	430	High	6.01	401.2	187.8	187.8	9.86197e-07	2.0707e-07	0	0	0.00206131	0.00189394	0.00137552	0.00210637
FALSE	High	[A].ALDTIQYSK.[H]		1	1	1	Q13501	Q13501 [427-435]		0	1038.55	0	427	High	2.25	273.1	149	149	0.00562746	0.00143282	0.001421	0.00133472	0.0560196	0.0040524	0.00401716	0.00631048
FALSE	High	[A].ALLESRILYPK.[R]		1	1	2	Q16819	Q16819 [328-338]		0	1302.78	0	328	High	4.16	539.8	311.4	311.4	6.9079e-05	0.000320444	0.000318404	0.00090036	0.000687832	0.000896057	0.00085034	0.00263158
FALSE	High	[A].ALYGRFTIK.[S]		1	1	1	P12931	P12931 [437-445]		0	1068.62	0	437	High	2.32	521.7	114.3	114.3	0.00479519	0.00120641	0.00119925	0.00110028	0.0477363	0.00225666	0.0021106	0.00275957
FALSE	High	[A].ALYQTIEENIK.[I]		1	1	1	Q9Y287	Q9Y287 [110-120]		0	1321.7	0	110	High	5.14	393.8	260.4	260.4	7.25202e-06	4.37495e-07	0	0	0.0149562	0.00189394	0.001823	0.00295483
FALSE	High	[A].AMLDTVVFK.[-]		1	1	2	O00487	O00487 [302-310]		0	1023.55	0	302	High	4.62	301.4	117.4	117.4	2.38758e-05	2.43273e-06	0	0	0.047591	0.00225666	0.0021527	0.00282785
FALSE	High	[A].AMLDTVVFK.[-]	1xOxidation [M2]	1	1	14	O00487	O00487 [302-310]		0	1039.55	0	302	High	6.99	358.8	167.8	167.8	1.02798e-07	1.19522e-08	0	0	0.000215264	2.52278e-05	0	0
FALSE	High	[A].AMYDKGPFRSK.[K]	1xOxidation [M2]	1	1	6	P15559	P15559 [131-141]		0	1315.65	0	131	High	6.53	487	347.4	347.4	2.91869e-07	5.81386e-08	0	0	0.000610947	0.000618812	0.000598086	0.00189036
FALSE	High	[A].APRQPGLMA.[Q]	1xOxidation [M8]	1	2	1	Q5T1J5	Q5T1J5 [49-57]		0	956.498	0	49	High	1.77	305.1	150.1	150.1	0.0168379	0.00305137	0.00304012	0.0029491	0.0560601	0.0040524	0.00399891	0.00627615
FALSE	High	[A].AQFIPKFFK.[H]		1	1	4	Q9BZZ5	Q9BZZ5 [46-54]		0	1125.65	0	46	High	4.55	264.6	229.1	229.1	2.80477e-05	7.8945e-06	0	0	0.0554644	0.00346056	0.00340477	0.00534884
FALSE	High	[A].AQIGSYVHVGK.[N]		1	1	2	Q9BTE1	Q9BTE1 [102-112]		0	1158.63	0	102	High	4.55	330.9	221.3	221.3	2.79781e-05	7.29447e-06	0	0	0.055328	0.00313349	0.00312891	0.00487329
FALSE	High	[A].AQIKEHLLK.[S]		1	1	1	Q13144	Q13144 [100-108]		0	1079.66	0	100	High	1.78	332.7	109.1	109.1	0.0167624	0.00305137	0.00304893	0.00296506	0.0558089	0.0040524	0.00402584	0.00647668
FALSE	High	[A].AQKFPFNTPK.[T]		1	1	1	P08243	P08243 [502-511]		0	1177.64	0	502	High	1.82	304	145.9	145.9	0.0151581	0.00261351	0.0026043	0.00200749	0.0504678	0.00276575	0.00270207	0.00364452
FALSE	High	[A].AQMEVASFLLSK.[E]	1xOxidation [M3]	1	1	1	Q12834	Q12834 [86-97]		0	1339.69	0	86	High	1.84	256.8	256.8	256.8	0.0144195	0.00232823	0.00232342	0.00150561	0.0480086	0.00225666	0.0021846	0.00299601
FALSE	High	[A].AQMLDVAIRVK.[A]	1xOxidation [M3]	1	1	2	O14617	O14617 [439-449]		0	1259.71	0	439	High	2.25	233.9	171.1	171.1	0.00564412	0.00143282	0.00141859	0.00133097	0.0561855	0.00414601	0.00413372	0.00662115
FALSE	High	[A].ASAADLDNRFRK.[R]		1	1	1	P35568	P35568 [512-523]		0	1363.71	0	512	High	2.31	294.8	139.4	139.4	0.00493911	0.00120641	0.00118698	0.00108544	0.0491687	0.00265252	0.0026178	0.0035982
FALSE	High	[A].ASAGPPSLRK.[D]		1	1	2	Q5VZL5	Q5VZL5 [871-880]		0	983.563	0	871	High	6.58	501.3	145.1	145.1	2.65893e-07	5.14252e-08	0	0	0.000556603	0.000345542	0.000310463	0.0010101
FALSE	High	[A].ASALPALVMSK.[G]	1xOxidation [M9]	1	1	1	P36578	P36578 [130-140]		0	1103.61	0	130	High	4.52	315.4	94.4	94.4	3.03369e-05	1.05071e-05	0	0	0.059803	0.00518785	0.00517184	0.0080168
FALSE	High	[A].ASAMQFFTK.[G]	1xOxidation [M4]	1	1	1	P30793	P30793 [99-107]		0	1046.5	0	99	High	1.77	228.7	157.4	157.4	0.017072	0.00326911	0.00326523	0.00342119	0.0568397	0.00473159	0.00468723	0.00742187
FALSE	High	[A].ASAPKGILR.[T]		1	1	1	P53675	P53675 [385-393]		0	912.563	0	385	High	1.97	383.8	133.2	133.2	0.010707	0.00190084	0.00190034	0.00141483	0.0356489	0.00189394	0.0017166	0.0027408
FALSE	High	[A].ASATSLGHFTK.[S]		1	1	1	Q9H4A3	Q9H4A3 [2308-2318]		0	1119.58	0	2308	High	2.31	331.4	198.9	198.9	0.0048495	0.00120641	0.00119386	0.00109238	0.0482769	0.00225666	0.00212512	0.00289948
FALSE	High	[A].ASFDGRISVY.[S]		1	1	2	O94979	O94979 [322-331]		0	1114.55	0	322	High	5.3	444.5	202.9	202.9	5.00081e-06	3.80131e-07	0	0	0.0103624	0.00189394	0.00150779	0.00256191
FALSE	High	[A].ASFDIPKEK.[R]		1	1	2	Q6R327	Q6R327 [457-465]		0	1034.55	0	457	High	6.44	450.6	160	160	3.61262e-07	7.83038e-08	0	0	0.000756092	0.00164654	0.00163934	0.00330578
FALSE	High	[A].ASFHQPTQPVAK.[N]		1	1	1	Q9Y385	Q9Y385 [235-246]		0	1310.69	0	235	High	1.77	221.2	221.2	221.2	0.0170975	0.00326911	0.00326313	0.00341729	0.0569245	0.00475907	0.00475019	0.00738581
FALSE	High	[A].ASFQSTSVK.[S]		1	1	1	Q9UHB6	Q9UHB6 [595-603]		0	954.489	0	595	High	4.55	377	133.5	133.5	2.79787e-05	7.30269e-06	0	0	0.0553291	0.00313349	0.00312793	0.00487211
FALSE	High	[A].ASKLGEFAK.[V]		1	1	1	P30153	P30153 [186-194]		0	950.531	0	186	High	4.55	401.1	136	136	2.80409e-05	7.83988e-06	0	0	0.0554512	0.00346056	0.003414	0.00536506
FALSE	High	[A].ASLIRLVPK.[L]		1	1	1	P42858	P42858 [929-937]		0	996.656	0	929	High	6.31	431.4	193.4	193.4	4.86385e-07	1.07544e-07	0	0	0.00101769	0.00189394	0.00171779	0.00285307
FALSE	High	[A].ASLWGPYKDIWHK.[V]		1	1	1	Q92621	Q92621 [11-23]		0	1600.83	0	11	High	4.62	350.3	240.9	240.9	2.39517e-05	2.75683e-06	0	0	0.0477353	0.00225666	0.00211149	0.00276148
FALSE	High	[A].ASMPVDIAK.[T]	1xOxidation [M3]	1	1	1	Q02978	Q02978 [236-244]		0	947.487	0	236	High	1.87	241.2	116.3	116.3	0.0135804	0.00230017	0.00229286	0.00139218	0.135133	0.00689441	0.00687737	0.00987132
FALSE	High	[A].ASMSAFDPLK.[N]		1	1	1	Q92734	Q92734 [163-172]		0	1066.52	0	163	High	4.55	316.2	180	180	2.81545e-05	8.55617e-06	0	0	0.0556738	0.00395638	0.00392495	0.00620018
FALSE	High	[A].ASMSAFDPLK.[N]	1xOxidation [M3]	1	1	3	Q92734	Q92734 [163-172]		0	1082.52	0	163	High	6.49	403.6	226.1	226.1	3.2429e-07	6.88167e-08	0	0	0.000678765	0.000896057	0.000854701	0.0026455
FALSE	High	[A].ASMSAFDPLKNQDEINK.[N]	1xOxidation [M3]	1	1	3	Q92734	Q92734 [163-179]		0	1923.91	0	163	High	9.84	655.9	585.6	585.6	1.43248e-10	5.05094e-11	0	0	3.00034e-07	1.05793e-07	0	0
FALSE	High	[A].ASMSAFDPLKNQDEINK.[N]		1	1	1	Q92734	Q92734 [163-179]		0	1907.92	0	163	High	4.86	287.8	287.8	287.8	1.38131e-05	6.94116e-07	0	0	0.0281024	0.00189394	0.00176452	0.00283976
FALSE	High	[A].ASNFKSPVK.[T]		1	1	3	P67870	P67870 [204-212]		0	977.541	0	204	High	8.49	641.3	355.5	355.5	3.27113e-09	6.72488e-10	0	0	6.85139e-06	1.40853e-06	0	0
FALSE	High	[A].ASSHVPIQK.[K]		1	1	5	Q13620	Q13620 [109-117]		0	966.537	0	109	High	7.11	581.7	302.7	302.7	7.81104e-08	8.9729e-09	0	0	0.000163576	1.8767e-05	0	0
FALSE	High	[A].ASTLVILRK.[M]		1	1	3	Q2M3R5	Q2M3R5 [236-244]		0	1000.65	0	236	High	6.5	492.9	174.2	174.2	3.13504e-07	6.44204e-08	0	0	0.000656205	0.000896057	0.00087108	0.00271493
FALSE	High	[A].ASYPEALAK.[I]		1	1	2	Q96MW7	Q96MW7 [163-171]		0	949.499	0	163	High	1.77	298.8	162.5	162.5	0.0168491	0.00305137	0.0030383	0.00294645	0.0560974	0.0040783	0.00407203	0.00646103
FALSE	High	[A].ATAAAIGATPR.[A]		1	1	1	Q14980	Q14980 [2098-2108]		0	999.558	0	2098	High	4.38	502.9	176.6	176.6	4.16395e-05	1.12871e-05	0	0	0.000414613	7.03167e-05	0	0
FALSE	High	[A].ATAAWTGTTFTK.[K]		1	1	1	Q96KR1	Q96KR1 [299-310]		0	1255.63	0	299	High	2.25	332.3	124.3	124.3	0.00556808	0.00138496	0.00138175	0.00135318	0.0554286	0.00346056	0.00343365	0.00540668
FALSE	High	[A].ATADLALGR.[A]		1	1	2	P55268	P55268 [1447-1455]		0	887.495	0	1447	High	1.98	479.8	68.9	68.9	0.0104619	0.00174899	0.00174373	0.00141603	0.0522044	0.00276575	0.00256782	0.00342646
FALSE	High	[A].ATAFPGYAVPNATAPVSAAQLK.[Q]		1	1	1	Q9NQ94	Q9NQ94 [540-561]		0	2145.13	0	540	High	4.62	247.8	247.2	247.2	2.38982e-05	2.51549e-06	0	0	0.0476335	0.00225666	0.00214102	0.00280899
FALSE	High	[A].ATAGPGPGFGFASK.[T]		1	1	1	Q8TBX8	Q8TBX8 [14-27]		0	1264.63	0	14	High	4.28	544.5	307.3	307.3	5.21952e-05	0.000108566	0.000107793	0.00030722	0.000519718	0.000345542	0.000320205	0.00105932
FALSE	High	[A].ATALPLSH.[G]		1	1	1	O75420	O75420 [464-471]		0	809.452	0	464	High	1.4	320.9	49.9	49.9	0.0396523	0.00364715	0.00362022	0.00344276	0.39372	0.00897731	0.00895993	0.0139276
FALSE	High	[A].ATASAIEAMKK.[A]	1xOxidation [M9]	1	1	1	Q9H2D6	Q9H2D6 [2154-2164]		0	1136.6	0	2154	High	4.16	535.5	157.5	157.5	6.87673e-05	0.000320444	0.000318471	0.000900901	0.000684729	0.000896057	0.000851789	0.00264084
FALSE	High	[A].ATDGTSDLPLK.[L]		1	1	2	Q9C010	Q9C010 [38-48]		0	1117.57	0	38	High	1.85	321.5	229	229	0.0142721	0.00230017	0.00228015	0.00137893	0.0475182	0.00225666	0.00217612	0.00285919
FALSE	High	[A].ATEAPKMSNADFAKLFLRK.[-]		1	1	2	Q15020	Q15020 [945-963]		0	2138.14	0	945	High	7.56	315.6	315.6	315.6	2.78278e-08	3.60286e-09	0	0	5.82823e-05	7.57966e-06	0	0
FALSE	High	[A].ATEAPKMSNADFAKLFLRK.[-]	1xOxidation [M7]	1	1	5	Q15020	Q15020 [945-963]		0	2154.14	0	945	High	10.22	586	535.2	535.2	6.02405e-11	1.67901e-11	0	0	1.26175e-07	3.51671e-08	0	0
FALSE	High	[A].ATENIPVVR.[R]		1	1	1	Q6P1J9	Q6P1J9 [79-87]		0	998.563	0	79	High	2.04	436.2	169.8	169.8	0.00916938	0.00166006	0.0016514	0.00143082	0.0457553	0.00212604	0.00211385	0.00301432
FALSE	High	[A].ATENIPVVRR.[P]		1	1	1	Q6P1J9	Q6P1J9 [79-88]		0	1154.66	0	79	High	1.1	226.5	107.7	107.7	0.0790601	0.00503585	0.00500252	0.00493086	0.394054	0.0102229	0.0102124	0.015693
FALSE	High	[A].ATFDIWKFRK.[V]		1	1	3	Q9NYY8	Q9NYY8 [409-418]		0	1311.72	0	409	High	4.69	582.2	312.2	312.2	2.03922e-05	1.30646e-06	0	0	0.00020305	2.29391e-05	0	0
FALSE	High	[A].ATFGKTIRQK.[F]		1	1	1	Q8HWS3	Q8HWS3 [164-173]		0	1149.67	0	164	High	3.76	480	187.6	187.6	0.000174064	0.00061862	0.000592066	0.000817884	0.00173318	0.00189394	0.00144092	0.00224593
FALSE	High	[A].ATFKLEKNK.[Q]		1	1	1	Q7Z478	Q7Z478 [279-287]		0	1078.63	0	279	High	1.72	391.5	196.2	196.2	0.0189249	0.00335703	0.00334646	0.00352334	0.0630082	0.00527617	0.00527357	0.00809793
FALSE	High	[A].ATFPDPNVK.[Y]		1	1	7	P22415	P22415 [40-48]		0	988.51	0	40	High	1.78	349.7	141.5	141.5	0.0166531	0.00278481	0.00276813	0.00234589	0.0554449	0.00346056	0.00342052	0.00537383
FALSE	High	[A].ATFRFPGALQH.[H]		1	1	2	Q9NUA8	Q9NUA8 [1111-1121]		0	1244.65	0	1111	High	6.88	491.6	362.9	362.9	1.32289e-07	1.62806e-08	0	0	0.000277005	3.47866e-05	0	0
FALSE	High	[A].ATGFLEQLK.[S]		1	1	1	Q9NRC1	Q9NRC1 [5-13]		0	1006.56	0	5	High	1.78	376.4	187.2	187.2	0.0166202	0.00278481	0.00277652	0.00235973	0.0553353	0.00313349	0.0031224	0.004865
FALSE	High	[A].ATIGVDFKVK.[T]		1	1	1	Q9NP72	Q9NP72 [39-48]		0	1077.63	0	39	High	1.83	323.4	152.2	152.2	0.0146379	0.00241832	0.00241558	0.00176271	0.0487358	0.00233675	0.0023015	0.00339506
FALSE	High	[A].ATIKDVFGR.[N]		1	1	1	Q9P2D0	Q9P2D0 [45-53]		0	1006.57	0	45	High	3.59	503.6	184.4	184.4	0.000257516	0.00061862	0.000578313	0.000793231	0.00256412	0.00189394	0.00148948	0.002457
FALSE	High	[A].ATIMILYVSK.[L]	1xOxidation [M4]	1	1	1	Q76EJ3	Q76EJ3 [67-76]		0	1154.65	0	67	High	1.78	278	155.5	155.5	0.0166665	0.00278481	0.00276535	0.00234283	0.0554896	0.00346056	0.0033814	0.00531178
FALSE	High	[A].ATINAAYALGK.[S]		1	1	1	Q96NU7	Q96NU7 [366-376]		0	1092.6	0	366	High	2.12	290.2	142.2	142.2	0.00758729	0.00166006	0.00165837	0.00144113	0.0755222	0.00570648	0.00569595	0.00842491
FALSE	High	[A].ATLDVAVRR.[G]		1	1	2	Q969S8	Q969S8 [489-497]		0	1000.59	0	489	High	4.7	580.9	129	129	1.97508e-05	1.22591e-06	0	0	0.000196663	2.19726e-05	0	0
FALSE	High	[A].ATLKAAPGWLK.[R]		1	1	4	Q9NPB0	Q9NPB0 [39-49]		0	1155.69	0	39	High	7.24	566.8	348.6	348.6	5.74703e-08	6.60734e-09	0	0	0.000120358	1.38103e-05	0	0
FALSE	High	[A].ATLPKNPPPK.[R]		1	1	4	Q9UGU0	Q9UGU0 [1731-1740]		0	1062.63	0	1731	High	6.43	507.3	254.4	254.4	3.75421e-07	8.15157e-08	0	0	0.000785701	0.00189394	0.0018873	0.00324939
FALSE	High	[A].ATLQDIIRR.[F]		1	1	3	P11216	P11216 [303-311]		0	1085.64	0	303	High	6.11	621	17.2	17.2	7.77617e-07	1.71707e-07	0	0	0.00162606	0.00189394	0.00146812	0.00230017
FALSE	High	[A].ATLQDIIRRF.[K]		1	1	4	P11216	P11216 [303-312]		0	1232.71	0	303	High	6.39	387	217	217	4.09884e-07	9.08356e-08	0	0	0.000857764	0.00189394	0.00182055	0.00309358
FALSE	High	[A].ATMEGIGAIGGTPPAFNR.[A]	1xOxidation [M3]	1	1	1	Q15233	Q15233 [439-456]		0	1775.87	0	439	High	7	557.3	473	473	1.00297e-07	1.15444e-08	0	0	0.00021003	2.43755e-05	0	0
FALSE	High	[A].ATMEGIGAIGGTPPAFNRAAPGAEFAPNK.[R]	1xOxidation [M3]	1	1	1	Q15233	Q15233 [439-467]		0	2829.4	0	439	High	6.47	306.4	306.4	306.4	3.37386e-07	7.17332e-08	0	0	0.000706157	0.000896057	0.000842933	0.00260191
FALSE	High	[A].ATMSEVEWRGR.[T]	1xOxidation [M3]	1	1	2	Q9UHB9	Q9UHB9 [291-301]		0	1337.63	0	291	High	1.77	300.6	256.4	256.4	0.0168783	0.00308703	0.00308581	0.00307062	0.0561947	0.00414601	0.00412852	0.0066102
FALSE	High	[A].ATMYTRYKIVQK.[Q]	1xOxidation [M3]	1	1	2	Q8N682	Q8N682 [69-80]		0	1517.81	0	69	High	2.25	273.1	141.2	141.2	0.00558749	0.00143282	0.00142999	0.00134569	0.0556217	0.00379193	0.00377212	0.00582437
FALSE	High	[A].ATNGPPVLVK.[K]		1	1	2	Q12873	Q12873 [1962-1971]		0	995.588	0	1962	High	6.31	361.2	176.4	176.4	4.90738e-07	1.08641e-07	0	0	0.00102679	0.00189394	0.00171191	0.00282685
FALSE	High	[A].ATNNLMKLVQK.[F]	1xOxidation [M6]	1	1	2	P30154	P30154 [474-484]		0	1275.71	0	474	High	1.78	288.8	202.4	202.4	0.0166951	0.00281181	0.00280969	0.00246529	0.0555847	0.00372659	0.0037037	0.00587836
FALSE	High	[A].ATQSLKEILK.[E]		1	1	1	Q5JTH9	Q5JTH9 [435-444]		0	1130.68	0	435	High	3.91	399.6	188.7	188.7	0.000123177	0.00061862	0.00060429	0.000839631	0.00122649	0.00189394	0.00159817	0.00257566
FALSE	High	[A].ATQVAVSVPK.[R]		1	1	2	Q04637	Q04637 [504-513]		0	999.583	0	504	High	6.06	446.3	187.9	187.9	8.72098e-07	1.87352e-07	0	0	0.00182326	0.00189394	0.00142276	0.00220629
FALSE	High	[A].ATSDAVGSSLK.[K]		1	1	1	Q9Y6X0	Q9Y6X0 [1386-1396]		0	1035.53	0	1386	High	2.2	398.7	188.7	188.7	0.0063316	0.00157139	0.00156166	0.00145455	0.0315957	0.00189394	0.00174548	0.00280224
FALSE	High	[A].ATSNLKKLVEK.[F]		1	1	2	P30153	P30153 [462-472]		0	1230.74	0	462	High	5.96	486	291.5	291.5	1.09622e-06	2.26367e-07	0	0	0.00229073	0.00189394	0.00133766	0.00202737
FALSE	High	[A].ATSPALFNR.[C]		1	1	2	Q14204	Q14204 [3080-3088]		0	976.521	0	3080	High	4.47	331.2	94.5	94.5	3.36073e-05	1.08375e-05	0	0	0.0658344	0.00539568	0.00538996	0.00839709
FALSE	High	[A].ATSRTYLYR.[L]		1	1	1	Q8N0Z8	Q8N0Z8 [125-133]		0	1130.6	0	125	High	4.96	374.2	220.7	220.7	1.08951e-05	5.90487e-07	0	0	0.0222997	0.00189394	0.001786	0.00288303
FALSE	High	[A].ATSVITIVK.[S]		1	1	5	O15525	O15525 [147-155]		0	931.582	0	147	High	2.29	346.7	167.3	167.3	0.0050846	0.00123937	0.00123526	0.00107461	0.0506168	0.00276575	0.00268253	0.00361513
FALSE	High	[A].ATSYLWFKK.[F]		1	1	1	Q15526	Q15526 [284-292]		0	1143.62	0	284	High	1.78	308.2	161.5	161.5	0.0166523	0.00278481	0.00276841	0.0023465	0.0554422	0.00346056	0.00342362	0.00538264
FALSE	High	[A].ATTAILIAR.[S]		1	1	1	P07093	P07093 [357-365]		0	929.578	0	357	High	5.88	327.6	168.1	168.1	1.32475e-06	2.64257e-07	0	0	0.00276696	0.00189394	0.00146092	0.00239234
FALSE	High	[A].ATVAGVHVK.[Q]		1	1	3	Q6UWS5	Q6UWS5 [18-26]		0	881.52	0	18	High	1.77	350.4	107.7	107.7	0.0169023	0.00308703	0.00308335	0.00306631	0.0562744	0.00419605	0.00418895	0.00675676
FALSE	High	[A].ATVQNRFTK.[N]		1	1	1	Q8IY21	Q8IY21 [826-834]		0	1064.58	0	826	High	2.32	492.6	157.9	157.9	0.00479027	0.00120641	0.00120014	0.00110115	0.0476873	0.00225666	0.00212164	0.00278067
FALSE	High	[A].ATYEAGALSLK.[K]		1	1	1	Q96Q42	Q96Q42 [409-419]		0	1123.6	0	409	High	2.32	461	162.3	162.3	0.00480636	0.00120641	0.00119822	0.0010989	0.0478475	0.00225666	0.00222346	0.00305292
FALSE	High	[A].ATYEAGALSLKK.[V]		1	1	2	Q96Q42	Q96Q42 [409-420]		0	1251.69	0	409	High	2.32	329	204.5	204.5	0.00478382	0.00120641	0.00120096	0.00110236	0.0476231	0.00225666	0.00214439	0.00281789
FALSE	High	[A].ATYGDKAFEVAK.[M]		1	1	2	P43304	P43304 [499-510]		0	1299.66	0	499	High	4.54	585.3	302	302	2.9068e-05	1.03459e-05	0	0	0.000289436	3.75048e-05	0	0
FALSE	High	[A].ATYPTVGQTSPR.[A]		1	1	1	P21359	P21359 [2506-2517]		0	1277.65	0	2506	High	2.25	246.8	147	147	0.00561088	0.00143282	0.00142396	0.00133809	0.0558546	0.0040524	0.0039974	0.00642811
FALSE	High	[A].ATYPYQVVR.[A]		1	1	4	Q9H2D1	Q9H2D1 [241-249]		0	1096.58	0	241	High	2.31	359.7	145	145	0.00486111	0.00120641	0.00119271	0.00109102	0.0483924	0.00225666	0.00223508	0.00318167
FALSE	High	[A].ATYQVTYQLK.[I]		1	1	1	Q9Y2D2	Q9Y2D2 [111-120]		0	1214.64	0	111	High	4.6	321.4	247.8	247.8	2.52721e-05	5.38684e-06	0	0	0.0502386	0.00276575	0.00273062	0.00368899
FALSE	High	[A].AVAAAAYYR.[S]		1	1	2	P47974	P47974 [385-393]		0	955.5	0	385	High	1.79	396.9	111.3	111.3	0.0163829	0.00278481	0.00278199	0.00236718	0.0545455	0.00300107	0.00296673	0.00446429
FALSE	High	[A].AVAAGGLVGK.[G]		1	1	1	Q8IZD4	Q8IZD4 [3-12]		0	842.509	0	3	High	2.26	382.9	74.6	74.6	0.00551204	0.00123937	0.00122202	0.00105884	0.0548708	0.00306327	0.00305167	0.00467865
FALSE	High	[A].AVAAVAARR.[R]		1	1	6	Q14697	Q14697 [3-11]		0	884.542	0	3	High	6.47	597.7	91.6	91.6	3.37786e-07	7.18895e-08	0	0	0.000706993	0.000896057	0.00084246	0.0025974
FALSE	High	[A].AVAEDGGLKK.[C]		1	1	1	Q9BTE7	Q9BTE7 [15-24]		0	987.547	0	15	High	4.11	482.6	173.2	173.2	7.73528e-05	0.000516476	0.000515783	0.000872093	0.000770216	0.00164654	0.00162955	0.00327869
FALSE	High	[A].AVAEGAKNVVK.[L]		1	1	2	Q6P5Z2	Q6P5Z2 [192-202]		0	1085.63	0	192	High	2.82	466.8	129	129	0.00152861	0.00096637	0.000939379	0.000884956	0.00762838	0.00189394	0.00152078	0.00258844
FALSE	High	[A].AVAFLDAFQK.[V]		1	1	1	Q765P7	Q765P7 [50-59]		0	1109.6	0	50	High	2.23	413.3	161.1	161.1	0.00586939	0.00157139	0.00156808	0.00146242	0.0292893	0.00189394	0.00176	0.00282828
FALSE	High	[A].AVAIKAMAK.[-]	1xOxidation [M7]	1	1	11	P63241	P63241 [146-154]		0	918.544	0	146	High	8.12	469.3	150.1	150.1	7.58071e-09	1.28443e-09	0	0	1.58777e-05	2.68652e-06	0	0
FALSE	High	[A].AVAIKAMAK.[-]		1	1	2	P63241	P63241 [146-154]		0	902.549	0	146	High	8	518.1	186.9	186.9	1.00493e-08	1.50692e-09	0	0	2.1048e-05	3.1529e-06	0	0
FALSE	High	[A].AVANFIRQR.[G]		1	1	1	Q96HY6	Q96HY6 [278-286]		0	1074.62	0	278	High	2.25	442.4	118.5	118.5	0.00558923	0.00143282	0.00142928	0.00134489	0.055639	0.00395638	0.00395028	0.00624582
FALSE	High	[A].AVAPGHPLAK.[G]		1	1	1	Q9Y5Y0	Q9Y5Y0 [11-20]		0	960.563	0	11	High	1.85	460.9	131.2	131.2	0.0142282	0.00230017	0.00228512	0.00138562	0.0473719	0.00225666	0.00224048	0.00297287
FALSE	High	[A].AVATFAQAR.[P]		1	1	1	O60942	O60942 [152-160]		0	934.51	0	152	High	2.17	331.9	95.9	95.9	0.00682478	0.00157139	0.00155604	0.00144718	0.067935	0.00545159	0.00543566	0.00851852
FALSE	High	[A].AVEDLHHYR.[N]		1	1	1	Q9UG56	Q9UG56 [155-163]		0	1139.56	0	155	High	1.8	380.9	191.4	191.4	0.0158912	0.00269131	0.00268995	0.00211612	0.0529085	0.00276575	0.00274273	0.00387898
FALSE	High	[A].AVEPDVVVK.[R]		1	1	1	Q9BQE4	Q9BQE4 [69-77]		0	955.546	0	69	High	1.13	253.8	97	97	0.0739932	0.00503585	0.00501104	0.0049924	0.246279	0.00807547	0.00801438	0.0117828
FALSE	High	[A].AVFEEIDTYER.[R]		1	1	1	Q96F86	Q96F86 [217-227]		0	1371.64	0	217	High	6.63	471.7	274.1	274.1	2.32016e-07	4.06752e-08	0	0	0.000485723	0.000345542	0.000329381	0.00110254
FALSE	High	[A].AVFGGGVKLVVK.[P]		1	1	2	Q8TDJ6	Q8TDJ6 [2383-2394]		0	1173.74	0	2383	High	2.01	357.5	118.1	118.1	0.00971088	0.00166006	0.00164578	0.0014245	0.0484571	0.00225666	0.00222106	0.00316256
FALSE	High	[A].AVGKELIIFR.[L]		1	1	2	Q9HAD4	Q9HAD4 [190-199]		0	1145.7	0	190	High	4.2	456.4	199.3	199.3	6.28675e-05	0.000320444	0.000319966	0.000906344	0.000625983	0.000896057	0.000888626	0.00279851
FALSE	High	[A].AVGLVLPAKL.[R]		1	1	1	O75911	O75911 [24-33]		0	980.65	0	24	High	1.1	344.1	8.2	8.2	0.0789807	0.00503585	0.00501644	0.00495156	0.393658	0.00865958	0.00864888	0.0131229
FALSE	High	[A].AVIDVGINR.[V]		1	1	2	P13995	P13995 [270-278]		0	956.552	0	270	High	1.94	355.9	68.4	68.4	0.0114837	0.00225592	0.00225497	0.0014039	0.0573024	0.00498563	0.00496968	0.00772201
FALSE	High	[A].AVIGPDVFAK.[L]		1	1	1	P58107	P58107 [671-680]		0	1016.58	0	671	High	1.48	281.7	87.7	87.7	0.0328931	0.00364715	0.00364502	0.00346749	0.326838	0.00837409	0.00833764	0.0124684
FALSE	High	[A].AVIKYADNILK.[G]		1	1	1	Q9Y2D2	Q9Y2D2 [260-270]		0	1247.74	0	260	High	3.57	255.6	133.2	133.2	0.00027063	0.00061862	0.000576424	0.000790514	0.3608	0.00847458	0.00845277	0.0127581
FALSE	High	[A].AVLSKGEIVVK.[N]		1	1	1	Q96T21	Q96T21 [263-273]		0	1142.71	0	263	High	3.95	408.7	170.5	170.5	0.000112958	0.00061862	0.00060698	0.00084507	0.00112475	0.00189394	0.00164822	0.00268998
FALSE	High	[A].AVLVKAEYY.[-]		1	1	1	P51648	P51648 [477-485]		0	1055.58	0	477	High	2.27	327.1	48.2	48.2	0.00537788	0.00123937	0.0012259	0.00106334	0.0535356	0.00292556	0.00292018	0.00431911
FALSE	High	[A].AVMGFSGFGSTK.[K]	1xOxidation [M3]	1	1	2	Q96NC0	Q96NC0 [185-196]		0	1204.57	0	185	High	4.7	377.8	214.1	214.1	2.00805e-05	1.25588e-06	0	0	0.0403336	0.00202272	0.002	0.00308048
FALSE	High	[A].AVMGFSGFGSTKK.[S]	1xOxidation [M3]	1	1	2	Q96NC0	Q96NC0 [185-197]		0	1332.66	0	185	High	4.6	274.1	215.8	215.8	2.4937e-05	4.93417e-06	0	0	0.0496046	0.00269542	0.00269344	0.00381455
FALSE	High	[A].AVMIPGLLR.[C]	1xOxidation [M3]	1	1	1	Q96HP4	Q96HP4 [5-13]		0	985.586	0	5	High	1.99	351.8	89.6	89.6	0.0101463	0.00174899	0.0017464	0.00141904	0.0506294	0.00276575	0.00268128	0.00361312
FALSE	High	[A].AVMIPGLLR.[C]		1	1	1	Q96HP4	Q96HP4 [5-13]		0	969.591	0	5	High	1.1	270.4	47.6	47.6	0.0793902	0.00503588	0.00502892	0.00491716	0.395704	0.0157509	0.0157355	0.0234277
FALSE	High	[A].AVMKIFDAAK.[A]	1xOxidation [M3]	1	1	2	P50213	P50213 [49-58]		0	1109.6	0	49	High	2.69	383.8	143.9	143.9	0.00204567	0.00096637	0.000913576	0.000855432	0.0203673	0.00189394	0.00179387	0.00289495
FALSE	High	[A].AVMVHQLSK.[K]	1xOxidation [M3]	1	1	1	P35222	P35222 [172-180]		0	1028.56	0	172	High	5.46	459.7	244.4	244.4	3.4984e-06	3.48128e-07	0	0	0.00727241	0.00189394	0.00152284	0.00259403
FALSE	High	[A].AVPEAIPTPR.[A]		1	1	2	P57086	P57086 [56-65]		0	1050.59	0	56	High	2.69	320	147.1	147.1	0.00202314	0.00096637	0.000914355	0.000856311	0.0100962	0.00189394	0.00150905	0.0025652
FALSE	High	[A].AVPEFRGLGPLFK.[S]		1	1	1	Q9Y678	Q9Y678 [619-631]		0	1430.82	0	619	High	4.58	268	168.4	168.4	2.60202e-05	6.08471e-06	0	0	0.0516511	0.00276575	0.0026024	0.00348525
FALSE	High	[A].AVPEIMDRIYK.[N]	1xOxidation [M6]	1	1	7	O60488	O60488 [373-383]		0	1350.71	0	373	High	6.1	396.3	206.8	206.8	7.89071e-07	1.74777e-07	0	0	0.00164997	0.00189394	0.00145985	0.0022818
FALSE	High	[A].AVPEIMDRIYK.[N]		1	1	2	O60488	O60488 [373-383]		0	1334.71	0	373	High	6.45	457.5	290	290	3.50884e-07	7.46707e-08	0	0	0.000734387	0.00111638	0.00110988	0.00338123
FALSE	High	[A].AVQAVNAHSNILK.[A]		1	1	14	Q16891	Q16891 [245-257]		0	1364.76	0	245	High	11.08	747.4	414.8	414.8	8.24524e-12	1.45506e-12	0	0	1.72698e-08	3.04764e-09	0	0
FALSE	High	[A].AVQKAIPMYK.[I]		1	1	1	P36543	P36543 [147-156]		0	1148.65	0	147	High	4.62	288	193.9	193.9	2.37471e-05	1.71852e-06	0	0	0.0473462	0.00225666	0.00224854	0.00299065
FALSE	High	[A].AVQKAIPMYK.[I]	1xOxidation [M8]	1	1	4	P36543	P36543 [147-156]		0	1164.64	0	147	High	6.64	508.9	271.5	271.5	2.31613e-07	4.04813e-08	0	0	0.000484879	0.000345542	0.000329707	0.00110375
FALSE	High	[A].AVTFVPVSK.[V]		1	1	2	Q96I15	Q96I15 [162-170]		0	947.556	0	162	High	1.78	334.2	97.5	97.5	0.0166497	0.00278481	0.00276897	0.00234742	0.0554335	0.00346056	0.00342984	0.00539653
FALSE	High	[A].AVTYSKPRLATF.[W]		1	1	1	O75964	O75964 [19-30]		0	1353.75	0	19	High	5.41	349	134.1	134.1	3.85282e-06	3.55178e-07	0	0	0.00800309	0.00189394	0.00151899	0.00258398
FALSE	High	[A].AVVKVPLKK.[F]		1	1	1	P20142	P20142 [17-25]		0	981.682	0	17	High	1.99	478.5	304	304	0.0103439	0.00174899	0.00174455	0.00141703	0.0344398	0.00189394	0.00172576	0.00275916
FALSE	High	[A].AVWEITGAEFSK.[S]		1	1	1	P49916	P49916 [780-791]		0	1337.67	0	780	High	6.3	494.3	338.8	338.8	4.97391e-07	1.10547e-07	0	0	0.0010407	0.00189394	0.00170109	0.00280308
FALSE	High	[A].AVYTEAIADIKR.[T]		1	1	7	Q92797	Q92797 [810-821]		0	1349.74	0	810	High	6.58	477	322.9	322.9	2.63029e-07	5.03962e-08	0	0	0.000550612	0.000345542	0.000311915	0.00102041
FALSE	High	[A].AVYTVGHNLIK.[A]		1	1	3	Q86Z14	Q86Z14 [265-275]		0	1214.69	0	265	High	6.74	440.5	217	217	1.82212e-07	2.66244e-08	0	0	0.000381499	5.91067e-05	0	0
FALSE	High	[A].DAPEEEDHVLVLRKSNFAEALAAHKYL.[L]		1	1	1	P07237	P07237 [18-44]		0	3065.57	0	18	High	4.52	90.9	90.9	90.9	3.01616e-05	1.04759e-05	0	0	0.0594774	0.00518785	0.00518091	0.00803213
FALSE	High	[A].DDEVDVDGTVEEDLGKSREGSRTDDEVVQREEEA.[I]		1	1	1	P14625	P14625 [22-55]		0	3807.69	0	22	High	4.54	107.5	107.5	107.5	2.8545e-05	9.79959e-06	0	0	0.0564388	0.004408	0.00438982	0.00706357
FALSE	High	[A].DVTPADFSEWSK.[-]		1	1	17	rsH	rsH [2-13]		0	1381.63	0	2	High	10.2	472.4	341.1	341.1	6.32734e-11	1.76215e-11	0	0	1.32527e-07	3.69085e-08	0	0
FALSE	High	[A].EAGLETESPVRTLQVE.[T]		1	1	1	Q9NYL4	Q9NYL4 [26-41]		0	1757.89	0	26	High	1.84	224.8	224.8	224.8	0.0145606	0.00236991	0.00236759	0.00163154	0.0484785	0.00225666	0.00221643	0.00315457
FALSE	High	[A].EEGARLLASKSLLNRYAVEGRD.[L]		1	1	1	P43308	P43308 [18-39]		0	2447.3	0	18	High	5.85	295.8	295.8	295.8	1.42562e-06	2.77337e-07	0	0	0.00297701	0.00189394	0.00143627	0.00234522
FALSE	High	[A].EIIKTLPQK.[Y]		1	1	2	P82909	P82909 [75-83]		0	1069.66	0	75	High	4	433.6	224.9	224.9	0.000100574	0.00061862	0.000611558	0.000854214	0.00100143	0.00189394	0.00172968	0.00288809
FALSE	High	[A].ELAHSPLPAK.[Y]		1	1	1	Q9BRK3	Q9BRK3 [419-428]		0	1062.59	0	419	High	6.56	440.4	268.8	268.8	2.77658e-07	5.4639e-08	0	0	0.000581218	0.000618812	0.000608458	0.00195312
FALSE	High	[A].EPAAAAPL.[T]		1	1	1	Q6MZM9	Q6MZM9 [132-139]		0	739.398	0	132	High	1.78	279.3	133.7	133.7	0.0167047	0.00285915	0.00285786	0.0024621	0.0556166	0.00379193	0.00377541	0.00582698
FALSE	High	[A].FDQGADAIYDHINEGKLWKHIKHKYENK.[-]		1	1	2	Q9UDW1	Q9UDW1 [36-63]		0	3397.71	0	36	High	4.6	71.1	71.1	71.1	2.52693e-05	5.38394e-06	0	0	0.0502334	0.00276575	0.00273127	0.00369004
FALSE	High	[A].FLASPEYVNLPINGNGKQ.[-]		1	1	1	P09211	P09211 [193-210]		0	1961.01	0	193	High	7.87	313.8	299.4	299.4	1.34335e-08	1.97692e-09	0	0	2.81358e-05	4.13797e-06	0	0
FALSE	High	[A].FLYEKSFLK.[H]		1	1	1	Q9H116	Q9H116 [326-334]		0	1174.65	0	326	High	3.51	491.9	205.9	205.9	0.000306348	0.00061862	0.000571265	0.00078064	0.00305033	0.00189394	0.00142985	0.00232883
FALSE	High	[A].GAGGSGSRISVS.[R]		1	1	1	P05783	P05783 [38-49]		0	1034.52	0	38	High	4.62	385.3	215.4	215.4	2.41902e-05	3.5429e-06	0	0	0.0481885	0.00225666	0.00214477	0.00293064
FALSE	High	[A].GAISSFIAYQK.[K]		1	1	1	P14209	P14209 [140-150]		0	1184.63	0	140	High	4.61	387.1	166.3	166.3	2.47849e-05	4.74821e-06	0	0	0.0493166	0.00265252	0.00259965	0.003564
FALSE	High	[A].GALDVSFNK.[F]		1	1	1	Q99627	Q99627 [170-178]		0	950.494	0	170	High	1.4	285.8	143.4	143.4	0.0396583	0.00364715	0.00361498	0.0034398	0.39378	0.00908575	0.0090851	0.0139407
FALSE	High	[A].GAPVHLGQGQFLK.[F]		1	1	4	P48681	P48681 [1593-1605]		0	1351.75	0	1593	High	6.61	431.6	253.2	253.2	2.48276e-07	4.58292e-08	0	0	0.000519745	0.000345542	0.000320102	0.0010582
FALSE	High	[A].GGLSSAYGGLTSPGLSYSLGSSFGSGAGSSSFSRTSSSRAVVVKKIETRDGKLVSESSDVLPK.[-]		1	1	1	P05787	P05787 [421-483]		0	6242.19	0	421	High	5.85	123.7	123.7	123.7	1.4201e-06	2.76408e-07	0	0	0.00296551	0.00189394	0.00143807	0.00235073
FALSE	High	[A].GIAASITAK.[G]		1	1	1	P04114	P04114 [2788-2796]		0	831.493	0	2788	High	3.51	283.4	69.7	69.7	0.000311508	0.00061862	0.000559076	0.000765306	0.393777	0.00903015	0.00901861	0.0137897
FALSE	High	[A].GIIIVGDEILK.[G]		1	1	2	Q8NFF5	Q8NFF5 [114-124]		0	1169.71	0	114	High	6.5	440.7	156.9	156.9	3.19813e-07	6.669e-08	0	0	0.000669401	0.000896057	0.000862813	0.00267857
FALSE	High	[A].GIIQDTWHK.[A]		1	1	2	Q9P2E9	Q9P2E9 [679-687]		0	1097.57	0	679	High	4.53	397	97.7	97.7	2.97832e-05	1.04276e-05	0	0	0.0587741	0.00512433	0.0051123	0.0078725
FALSE	High	[A].GLDALSSIISRQK.[Q]		1	1	1	Q9UNK0	Q9UNK0 [154-166]		0	1387.79	0	154	High	4.66	560.8	317	317	2.19478e-05	1.50524e-06	0	0	0.000218539	2.58565e-05	0	0
FALSE	High	[A].GMGMEGIGFGINK.[M]	1xOxidation [M2]	1	1	1	P52272	P52272 [333-345]		0	1326.62	0	333	High	3.51	194.8	191.9	106.1	0.00031162	0.00061862	0.000514492	0.000717703	0.395231	0.0143952	0.0143648	0.0216001
FALSE	High	[A].GMGMEGIGFGINK.[M]	2xOxidation [M2; M4]	1	1	1	P52272	P52272 [333-345]		0	1342.61	0	333	High	6.07	331.1	292.6	292.6	8.49122e-07	1.84626e-07	0	0	0.00177531	0.00189394	0.00142915	0.00221976
FALSE	High	[A].GQFEELLRLK.[A]		1	1	1	O76003	O76003 [20-29]		0	1232.7	0	20	High	1.79	299.5	138.1	138.1	0.0163446	0.00278481	0.00278284	0.00236873	0.0544179	0.00300107	0.00297429	0.00447984
FALSE	High	[A].GQSLQIFRK.[W]		1	1	1	Q5TA45	Q5TA45 [331-339]		0	1076.62	0	331	High	4.55	336	79.7	79.7	2.84282e-05	9.51178e-06	0	0	0.0562101	0.00414601	0.0041226	0.00659794
FALSE	High	[A].GSATEFQFR.[G]		1	1	1	P46783	P46783 [145-153]		0	1042.5	0	145	High	4.59	367.6	157.9	157.9	2.56501e-05	5.75139e-06	0	0	0.0509528	0.00276575	0.00265988	0.0035793
FALSE	High	[A].GSHSMRYF.[F]		1	1	1	P30443	P30443 [25-32]		0	984.436	0	25	High	3.58	242.5	242.5	242.5	0.0002617	0.00061862	0.000577645	0.000792602	0.35314	0.00847458	0.0084621	0.0127688
FALSE	High	[A].GSHSMRYF.[F]	1xOxidation [M5]	1	1	2	P30443	P30443 [25-32]		0	1000.43	0	25	High	4.54	349.9	349.9	349.9	2.8512e-05	9.73159e-06	0	0	0.0563742	0.00432709	0.00431984	0.00709076
FALSE	High	[A].GSHSMRYFY.[T]	1xOxidation [M5]	1	1	1	P10316	P10316 [25-33]		0	1163.49	0	25	High	4.56	414.5	179.2	179.2	2.77052e-05	7.1435e-06	0	0	0.054817	0.00306327	0.0030552	0.00468442
FALSE	High	[A].GSHSMRYFYT.[S]	1xOxidation [M5]	1	1	1	P10316	P10316 [25-34]		0	1264.54	0	25	High	4.13	288	122.2	122.2	7.46313e-05	0.000320444	0.000311365	0.000878735	0.135216	0.00729143	0.00728248	0.010484
FALSE	High	[A].GSHSMRYFYTSVSRPG.[R]	1xOxidation [M5]	1	1	1	P10316	P10316 [25-40]		0	1847.85	0	25	High	4.54	205.7	191.9	191.9	2.87383e-05	1.01662e-05	0	0	0.056817	0.00473159	0.00469564	0.00743349
FALSE	High	[A].GSHSMRYFYTSVSRPGRGEPRFIAVG.[Y]	1xOxidation [M5]	1	1	1	P10316	P10316 [25-50]		0	2930.45	0	25	High	3.51	172.9	165.4	165.4	0.000311538	0.00061862	0.000539714	0.000744232	0.39416	0.0107063	0.0106819	0.0165517
FALSE	High	[A].GSLEGHLRFLK.[N]		1	1	3	P04114	P04114 [3663-3673]		0	1256.71	0	3663	High	6.31	387.5	232.7	232.7	4.91984e-07	1.08841e-07	0	0	0.0010294	0.00189394	0.00171107	0.00282486
FALSE	High	[A].GSLLDSCTKLLQK.[G]		1	1	1	P50991	P50991 [114-126]		0	1405.77	0	114	High	5.91	337.7	132	132	1.21947e-06	2.45578e-07	0	0	0.00254764	0.00189394	0.00149254	0.00246305
FALSE	High	[A].GSMEPGFAK.[T]	1xOxidation [M3]	1	1	1	Q9NVR0	Q9NVR0 [413-421]		0	939.424	0	413	High	1.84	324.2	204.3	204.3	0.0146063	0.00241832	0.00241683	0.00176415	0.0486306	0.00233675	0.00232108	0.00342146
FALSE	High	[A].GSSDFFTTK.[Q]		1	1	1	Q6WRX3	Q6WRX3 [324-332]		0	989.457	0	324	High	1.78	348.7	133.7	133.7	0.0166289	0.00278481	0.00277344	0.00235479	0.0553643	0.00329659	0.00329625	0.00505172
FALSE	High	[A].GSSEPVTGLDAK.[-]		1	1	10	rsB	rsB [3-14]		0	1160.58	0	3	High	8.55	474.7	197.1	197.1	2.84885e-09	5.95736e-10	0	0	5.96693e-06	1.24777e-06	0	0
FALSE	High	[A].GTAKWAWLR.[R]		1	1	1	Q6PGP7	Q6PGP7 [561-569]		0	1088.6	0	561	High	4.27	302.6	121.3	121.3	5.30892e-05	0.000108566	0.000107701	0.000306843	0.100113	0.00628881	0.00628831	0.009081
FALSE	High	[A].GTAKWAWLRR.[G]		1	1	1	Q6PGP7	Q6PGP7 [561-570]		0	1244.7	0	561	High	4.54	276.4	147.8	147.8	2.85279e-05	9.76235e-06	0	0	0.0564054	0.004408	0.00439947	0.00707643
FALSE	High	[A].GTDDHTLIR.[V]		1	1	1	P08758	P08758 [263-271]		0	1027.52	0	263	High	2.25	546.1	195.1	195.1	0.00565135	0.00143282	0.00141743	0.001329	0.0282013	0.00189394	0.00176367	0.00283745
FALSE	High	[A].GTDDSTLVR.[I]		1	1	1	P20073	P20073 [433-441]		0	963.474	0	433	High	1.77	299.8	104.9	104.9	0.0168275	0.00305137	0.00304133	0.00295137	0.0560256	0.0040524	0.00401423	0.00630385
FALSE	High	[A].GTDGHVHLY.[S]		1	1	2	Q96EX3	Q96EX3 [412-420]		0	998.469	0	412	High	3.91	559.8	339.5	339.5	0.000123781	0.00061862	0.000604169	0.000839161	0.00123251	0.00189394	0.00159526	0.00256739
FALSE	High	[A].GTIAGLNVLR.[I]		1	1	1	P11142	P11142 [162-171]		0	1013.61	0	162	High	6	443	139.1	139.1	9.90929e-07	2.07921e-07	0	0	0.00207118	0.00189394	0.00137363	0.00210084
FALSE	High	[A].GTIKDIVTR.[Y]		1	1	5	P41252	P41252 [62-70]		0	1002.59	0	62	High	6.53	510	198.6	198.6	2.9518e-07	5.87214e-08	0	0	0.000617874	0.000896057	0.000894454	0.00282752
FALSE	High	[A].GTKEDIPVFK.[R]		1	1	1	Q14432	Q14432 [278-287]		0	1133.62	0	278	High	1.16	269.6	147.7	147.7	0.0689669	0.00501071	0.00499829	0.00503227	0.34383	0.00847458	0.00846896	0.0127774
FALSE	High	[A].GTLEDVYNR.[T]		1	1	13	A6NH11	A6NH11 [269-277]		0	1066.52	0	269	High	2.09	475.3	118.1	118.1	0.00820628	0.00166006	0.00165528	0.00143658	0.0409498	0.00202272	0.00199448	0.00307456
FALSE	High	[A].GTLPAKLLK.[K]		1	1	2	Q8N4Q0	Q8N4Q0 [287-295]		0	940.619	0	287	High	1.84	395.9	114.7	114.7	0.0143586	0.00232823	0.00232678	0.00150974	0.0478061	0.00225666	0.00223152	0.00306748
FALSE	High	[A].GTLQPPFTAR.[F]		1	1	1	Q6P9B9	Q6P9B9 [564-573]		0	1087.59	0	564	High	2.25	357.4	70.5	70.5	0.00564462	0.00143282	0.00141852	0.00133077	0.0561905	0.00414601	0.00413149	0.00661841
FALSE	High	[A].GTMTGMLYK.[C]		1	2	3	Q5SRD1	Q5SRD1 [161-169]		0	1001.48	0	161	High	4.54	348.5	113.4	113.4	2.88065e-05	1.02573e-05	0	0	0.0569503	0.00475907	0.00474616	0.00738007
FALSE	High	[A].GTMTGMLYK.[C]	2xOxidation [M3; M6]	1	2	7	Q5SRD1	Q5SRD1 [161-169]		0	1033.47	0	161	High	4.6	328.4	172.5	172.5	2.49728e-05	4.9937e-06	0	0	0.0496724	0.00269542	0.00268227	0.00379895
FALSE	High	[A].GTMTGMLYK.[C]	1xOxidation [M]	1	2	4	Q5SRD1	Q5SRD1 [161-169]		0	1017.47	0	161	High	3.51	322	117.9	100	0.000311504	0.00061862	0.000562957	0.00077101	0.393715	0.00897731	0.00897022	0.0139436
FALSE	High	[A].GTQTAVITR.[I]		1	1	1	Q9H4H8	Q9H4H8 [419-427]		0	946.532	0	419	High	2.8	420.5	143.7	143.7	0.00159132	0.00096637	0.000937383	0.000883236	0.015844	0.00189394	0.00181878	0.00294737
FALSE	High	[A].GTSEQNDILK.[V]		1	1	1	Q9Y520	Q9Y520 [206-215]		0	1104.55	0	206	High	4.6	374.8	83.6	83.6	2.53599e-05	5.49085e-06	0	0	0.0504046	0.00276575	0.00270939	0.00365374
FALSE	High	[A].GTSGLILKR.[C]		1	1	3	P23677	P23677 [202-210]		0	944.589	0	202	High	4.49	603.3	58.8	58.8	3.21173e-05	1.07026e-05	0	0	0.000319798	4.29923e-05	0	0
FALSE	High	[A].GTSYVVGETWEK.[P]		1	1	1	P02751	P02751 [192-203]		0	1355.65	0	192	High	4.62	393.9	235.4	235.4	2.38287e-05	2.16256e-06	0	0	0.0475014	0.00225666	0.002185	0.00286738
FALSE	High	[A].GTVYEDLRY.[K]		1	1	1	O00762	O00762 [71-79]		0	1115.54	0	71	High	1.87	330.8	81.5	81.5	0.0135816	0.00230017	0.00229214	0.00139179	0.135145	0.00695249	0.00694552	0.00986263
FALSE	High	[A].GTYGLDSVK.[K]		1	1	1	Q96IK5	Q96IK5 [221-229]		0	939.478	0	221	High	3.51	321.2	88.1	88.1	0.000311524	0.00061862	0.000546747	0.000752445	0.393984	0.00990917	0.00989555	0.0150588
FALSE	High	[A].GTYGLDSVKK.[K]		1	1	5	Q96IK5	Q96IK5 [221-230]		0	1067.57	0	221	High	6.68	553.6	266.2	266.2	2.08533e-07	3.35149e-08	0	0	0.000436582	0.000345542	0.000344471	0.00120048
FALSE	High	[A].GTYGLDSVKKK.[C]		1	1	2	Q96IK5	Q96IK5 [221-231]		0	1195.67	0	221	High	6.48	600	266.5	266.5	3.33842e-07	7.11113e-08	0	0	0.000698743	0.000896057	0.00084507	0.00261097
FALSE	High	[A].GVAPQPPLK.[E]		1	1	3	O15054	O15054 [718-726]		0	906.541	0	718	High	2.29	360.2	86.5	86.5	0.00507605	0.00123937	0.00123568	0.0010751	0.0505316	0.00276575	0.00269605	0.00363331
FALSE	High	[A].GVFEPTIVK.[V]		1	1	1	P17987	P17987 [502-510]		0	989.567	0	502	High	4.04	315.1	132.7	132.7	9.20395e-05	0.00061862	0.000614502	0.000862069	0.161592	0.00767361	0.00767186	0.0110842
FALSE	High	[A].GVFEPTIVKVKSLK.[F]		1	1	6	P17987	P17987 [502-515]		0	1544.94	0	502	High	7.31	565.1	385.4	385.4	4.93206e-08	5.91382e-09	0	0	0.000103292	1.23568e-05	0	0
FALSE	High	[A].GVFRGGHDILVR.[S]		1	1	1	Q9Y678	Q9Y678 [832-843]		0	1325.74	0	832	High	5.44	353.7	277.3	277.3	3.66488e-06	3.51261e-07	0	0	0.00761576	0.00189394	0.00152104	0.00258956
FALSE	High	[A].GVFTQYHKK.[K]		1	1	1	Q6B0I6	Q6B0I6 [84-92]		0	1107.59	0	84	High	1.78	437.8	162.7	162.7	0.0166813	0.00278481	0.00276215	0.00233827	0.055539	0.0035482	0.00354575	0.00571951
FALSE	High	[A].GVGRWEVVK.[K]		1	1	1	Q6NUQ4	Q6NUQ4 [7-15]		0	1029.58	0	7	High	4.13	337.8	103.7	103.7	7.45795e-05	0.000320444	0.000313611	0.000885217	0.135115	0.00689441	0.00689068	0.0098905
FALSE	High	[A].GVGRWEVVKK.[G]		1	1	2	Q6NUQ4	Q6NUQ4 [7-16]		0	1157.68	0	7	High	4.56	400.6	114	114	2.77862e-05	7.19017e-06	0	0	0.0549687	0.00306327	0.00304526	0.00466601
FALSE	High	[A].GVIAGLNVLR.[I]		1	1	1	P34931	P34931 [164-173]		0	1011.63	0	164	High	2.32	370.1	85.2	85.2	0.00476283	0.00120641	0.00120385	0.00110532	0.0474142	0.00225666	0.00222387	0.00294442
FALSE	High	[A].GVILGGAYLYK.[Y]		1	1	1	Q9Y287	Q9Y287 [67-77]		0	1153.66	0	67	High	4.37	259.3	129.9	129.9	4.23279e-05	1.13071e-05	0	0	0.0815078	0.00577478	0.00576692	0.00841258
FALSE	High	[A].GVQDQLIEK.[R]		1	1	1	Q9HAF1	Q9HAF1 [105-113]		0	1029.56	0	105	High	1.83	310.5	145.2	145.2	0.0149584	0.00261351	0.0026111	0.00201776	0.0498027	0.00269542	0.00266537	0.00377687
FALSE	High	[A].GVVESLKIITK.[A]		1	1	1	P51553	P51553 [184-194]		0	1186.74	0	184	High	4.54	556	212.9	212.9	2.86844e-05	1.00509e-05	0	0	0.000285617	3.63323e-05	0	0
FALSE	High	[A].GVYFEKILK.[E]		1	1	1	Q9Y2D2	Q9Y2D2 [190-198]		0	1096.64	0	190	High	4.52	317.5	186.8	186.8	3.04281e-05	1.05138e-05	0	0	0.0599721	0.00518785	0.00516968	0.00801221
FALSE	High	[A].GVYSALRALK.[G]		1	1	2	Q5SWA1	Q5SWA1 [101-110]		0	1077.64	0	101	High	1.83	340.2	162.1	162.1	0.0147225	0.00256726	0.00256647	0.00189317	0.0490176	0.00265252	0.00264018	0.00363306
FALSE	High	[A].HPSPLSFFSA.[G]		1	1	1	Q8NBN3	Q8NBN3 [20-29]		0	1089.54	0	20	High	4.55	325.5	117.5	117.5	2.83753e-05	9.38332e-06	0	0	0.0561066	0.0040783	0.00406798	0.0064543
FALSE	High	[A].HPSPLSFFSAGPATVAA.[A]		1	1	2	Q8NBN3	Q8NBN3 [20-36]		0	1656.84	0	20	High	7.39	570.7	393.1	393.1	4.03768e-08	4.81077e-09	0	0	8.45625e-05	1.00448e-05	0	0
FALSE	High	[A].HPTDASMIEA.[S]	1xOxidation [M7]	1	1	1	Q9NUK0	Q9NUK0 [199-208]		0	1087.47	0	199	High	1.1	230.4	150.6	150.6	0.0789866	0.00503585	0.00501454	0.00494783	0.393687	0.00888151	0.00887446	0.0136873
FALSE	High	[A].HSQPFAWKK.[K]		1	1	1	P57678	P57678 [59-67]		0	1128.59	0	59	High	2.02	560.5	331.5	331.5	0.00950682	0.00166006	0.00164894	0.00142796	0.0474389	0.00225666	0.00221108	0.00291864
FALSE	High	[A].HVSLITPTK.[R]		1	1	1	Q9H8U3	Q9H8U3 [107-115]		0	995.588	0	107	High	1.85	426.9	223.1	223.1	0.0142578	0.00230017	0.00228216	0.0013816	0.0474703	0.00225666	0.00220103	0.0029017
FALSE	High	[A].IALGFYRFWK.[-]		1	1	2	Q9GZT6	Q9GZT6 [245-254]		0	1300.72	0	245	High	8.62	416.7	177.5	177.5	2.39296e-09	4.97188e-10	0	0	5.01206e-06	1.04137e-06	0	0
FALSE	High	[A].IIDPGDSDIIRSMPEQTGEK.[-]	1xOxidation [M13]	1	1	5	P62888	P62888 [96-115]		0	2217.07	0	96	High	7.53	230.8	200.2	200.2	2.93263e-08	3.735e-09	0	0	6.14206e-05	7.8561e-06	0	0
FALSE	High	[A].IIYDRDFSY.[N]		1	1	1	P23921	P23921 [135-143]		0	1191.57	0	135	High	2.33	424.7	158	158	0.00472347	0.00120641	0.001206	0.00110742	0.0470225	0.00225666	0.00225428	0.00299625
FALSE	High	[A].IQFNPPLSEK.[K]		1	1	5	Q8NB78	Q8NB78 [637-646]		0	1172.63	0	637	High	3.49	385.3	160.3	160.3	0.000326711	0.00061862	0.000449035	0.000640205	0.00325309	0.00189394	0.00140994	0.00228206
FALSE	High	[A].IQRTPKIQ.[V]		1	1	1	P61769	P61769 [21-28]		0	983.6	0	21	High	5.79	436.5	124.1	124.1	1.60437e-06	3.03099e-07	0	0	0.00334902	0.00189394	0.00139836	0.00225734
FALSE	High	[A].IQRTPKIQVY.[S]		1	1	7	P61769	P61769 [21-30]		0	1245.73	0	21	High	6.76	514.9	253	253	1.72687e-07	2.43143e-08	0	0	0.000361564	5.38053e-05	0	0
FALSE	High	[A].IQRTPKIQVYS.[R]		1	1	11	P61769	P61769 [21-31]		0	1332.76	0	21	High	6.55	401	223.1	223.1	2.81637e-07	5.56997e-08	0	0	0.000589542	0.000618812	0.000604961	0.00193424
FALSE	High	[A].IQRTPKIQVYSRHPAENGKSNFL.[N]		1	1	5	P61769	P61769 [21-43]		0	2683.44	0	21	High	9.8	683.1	563.3	563.3	1.56989e-10	5.58102e-11	0	0	3.28816e-07	1.16895e-07	0	0
FALSE	High	[A].IQRTPKIQVYSRHPAENGKSNFLN.[C]		1	1	3	P61769	P61769 [21-44]		0	2797.49	0	21	High	7.33	435.7	333.3	333.3	4.67734e-08	5.54725e-09	0	0	9.79579e-05	1.15885e-05	0	0
FALSE	High	[A].ISSFIAYQK.[K]		1	1	1	P14209	P14209 [142-150]		0	1056.57	0	142	High	4.58	369.3	166.5	166.5	2.62628e-05	6.2331e-06	0	0	0.0521083	0.00276575	0.00257271	0.0034337
FALSE	High	[A].ITGASLADIMAK.[R]	1xOxidation [M10]	1	1	1	P83731	P83731 [82-93]		0	1206.64	0	82	High	4.62	373.1	158.3	158.3	2.38218e-05	2.11074e-06	0	0	0.0474883	0.00225666	0.00219202	0.00288081
FALSE	High	[A].IVFTYGHLK.[V]		1	1	1	Q86YT5	Q86YT5 [513-521]		0	1077.61	0	513	High	4.55	354.9	166.7	166.7	2.79981e-05	7.50626e-06	0	0	0.0553672	0.00329659	0.00329015	0.0050396
FALSE	High	[A].KASPALVAK.[D]		1	1	1	Q92783	Q92783 [154-162]		0	884.556	0	154	High	3.77	462	170.8	170.8	0.000169934	0.00061862	0.000593472	0.000820345	0.00169206	0.00189394	0.00145168	0.00226886
FALSE	High	[A].KAYEQAGMMLK.[E]	2xOxidation [M8; M9]	1	1	1	Q99747	Q99747 [76-86]		0	1301.62	0	76	High	4.6	422.3	204.4	204.4	2.49404e-05	4.94311e-06	0	0	0.049611	0.00269542	0.00269212	0.00381343
FALSE	High	[A].KDIGFIKLD.[-]		1	1	1	P62273	P62273 [48-56]		0	1048.6	0	48	High	6.91	485.9	96.2	96.2	1.23332e-07	1.49888e-08	0	0	0.000258254	3.18146e-05	0	0
FALSE	High	[A].KILSNVISK.[S]		1	1	1	Q7Z401	Q7Z401 [1065-1073]		0	1001.64	0	1065	High	2.25	363.8	60.8	60.8	0.00559218	0.00143282	0.00142849	0.00134368	0.0556684	0.00395638	0.00392908	0.00620843
FALSE	High	[A].KIPDKTERL.[H]		1	1	1	Q13017	Q13017 [1359-1367]		0	1099.65	0	1359	High	4.54	383.2	100.9	100.9	2.85863e-05	9.87376e-06	0	0	0.0565196	0.004408	0.00436338	0.00701684
FALSE	High	[A].KLADVPGEILK.[K]		1	1	1	P20585	P20585 [1074-1084]		0	1182.71	0	1074	High	3.73	412.2	194.7	194.7	0.000184445	0.00061862	0.000589217	0.000814111	0.00183654	0.00189394	0.00142045	0.00220143
FALSE	High	[A].KLFPGRPPVK.[K]		1	1	4	Q6ZRP7	Q6ZRP7 [362-371]		0	1138.71	0	362	High	1.79	382.2	196.7	196.7	0.0162613	0.00278481	0.00278396	0.0023706	0.0541405	0.00300107	0.00299113	0.00451241
FALSE	High	[A].KLFPGSPAIYK.[L]		1	1	1	P49792	P49792 [123-133]		0	1220.7	0	123	High	6.04	443.1	168.6	168.6	9.08431e-07	1.9253e-07	0	0	0.00189908	0.00189394	0.00141015	0.00217865
FALSE	High	[A].KLIEGVLDFK.[V]		1	1	1	P43155	P43155 [141-150]		0	1161.69	0	141	High	2.25	399.3	166.3	166.3	0.00567577	0.00143282	0.00141366	0.0013247	0.0283232	0.00189394	0.00176282	0.0028363
FALSE	High	[A].KLYGSGDQEAWQK.[G]		1	1	1	P28838	P28838 [176-188]		0	1509.73	0	176	High	4.62	408.6	259	259	2.38999e-05	2.52982e-06	0	0	0.0476367	0.00225666	0.00213919	0.00280407
FALSE	High	[A].KQFESKIIK.[S]		1	1	1	Q9UHC7	Q9UHC7 [321-329]		0	1120.67	0	321	High	1.78	434.5	73.7	73.7	0.0164729	0.00278481	0.00277988	0.00236376	0.054845	0.00306327	0.00305295	0.00468096
FALSE	High	[A].KQSGLYFIK.[P]		1	1	2	P02679	P02679 [188-196]		0	1083.62	0	188	High	4.62	366.2	152.3	152.3	2.41724e-05	3.4834e-06	0	0	0.0481546	0.00225666	0.00215256	0.00294214
FALSE	High	[A].KSIDFPLTK.[V]		1	1	3	O75844	O75844 [243-251]		0	1048.6	0	243	High	8.72	621.1	262	262	1.90352e-09	3.94203e-10	0	0	3.98694e-06	8.25662e-07	0	0
FALSE	High	[A].KSLIKSWKK.[L]		1	1	1	P23193	P23193 [67-75]		0	1117.71	0	67	High	3.59	499.5	165.4	165.4	0.000256979	0.00061862	0.000578369	0.000793441	0.00255876	0.00189394	0.00148976	0.00245821
FALSE	High	[A].KSVSFSDVFFK.[G]		1	1	2	O43676	O43676 [59-69]		0	1290.67	0	59	High	9.79	673.1	356	356	1.61784e-10	5.62857e-11	0	0	3.3886e-07	1.17891e-07	0	0
FALSE	High	[A].KTAAQNLYEK.[T]		1	1	1	P02655	P02655 [52-61]		0	1165.62	0	52	High	4.55	373	162.3	162.3	2.81436e-05	8.49499e-06	0	0	0.0556525	0.00395638	0.0039389	0.00622637
FALSE	High	[A].KTDSDIIAK.[M]		1	1	1	P09012	P09012 [88-96]		0	990.547	0	88	High	2.25	432.1	113.2	113.2	0.00558969	0.00143282	0.00142904	0.00134449	0.0556436	0.00395638	0.00394724	0.00623886
FALSE	High	[A].KTIDPELLGK.[M]		1	1	2	P15586	P15586 [493-502]		0	1113.65	0	493	High	6.68	569	314.5	314.5	2.07143e-07	3.30855e-08	0	0	0.000433674	0.000345542	0.000345304	0.00120337
FALSE	High	[A].KTYETTLEK.[C]		1	1	1	P02768	P02768 [375-383]		0	1112.58	0	375	High	4.55	444.1	180.8	180.8	2.79524e-05	7.26977e-06	0	0	0.0552797	0.00306327	0.00303094	0.00464548
FALSE	High	[A].KVIELQEIISK.[Q]		1	1	3	Q13136	Q13136 [251-261]		0	1299.79	0	251	High	10.79	712.6	357.8	357.8	1.61784e-11	3.07084e-12	0	0	3.3886e-08	6.43193e-09	0	0
FALSE	High	[A].KVIQPIFLGK.[I]		1	1	3	O15439	O15439 [106-115]		0	1142.73	0	106	High	6.87	544.9	355.3	355.3	1.36245e-07	1.69301e-08	0	0	0.000285286	3.62349e-05	0	0
FALSE	High	[A].KVLNSLTQQEK.[K]		1	1	1	Q92538	Q92538 [595-605]		0	1287.73	0	595	High	4.55	322.8	122.8	122.8	2.82585e-05	9.02428e-06	0	0	0.0558778	0.0040524	0.00398924	0.00641711
FALSE	High	[A].KVNDFLAEIFKK.[I]		1	1	1	Q14008	Q14008 [1828-1839]		0	1451.83	0	1828	High	6.54	502.4	390.7	390.7	2.89299e-07	5.74134e-08	0	0	0.00060557	0.000618812	0.00060042	0.00190476
FALSE	High	[A].KVQPYLDDFQK.[K]		1	1	2	P02647	P02647 [120-130]		0	1380.72	0	120	High	6.05	404.9	305.2	305.2	8.96881e-07	1.89999e-07	0	0	0.00187498	0.00189394	0.00141586	0.00219298
FALSE	High	[A].KVYTPSISK.[P]		1	1	2	Q5VV42	Q5VV42 [496-504]		0	1022.59	0	496	High	1.81	403.5	157.5	157.5	0.0154714	0.00265225	0.00264739	0.00199601	0.0515107	0.00276575	0.00261156	0.00349839
FALSE	High	[A].LAGPVLGLK.[E]		1	1	1	P07602	P07602 [15-23]		0	867.566	0	15	High	1.61	279.4	95.9	95.9	0.024384	0.00342734	0.00342432	0.00349519	0.0609136	0.00518785	0.00514566	0.00796662
FALSE	High	[A].LAHAAFSAA.[Q]		1	1	2	Q8N4V1	Q8N4V1 [17-25]		0	858.447	0	17	High	1.83	366.6	193.5	193.5	0.0146833	0.00251786	0.00251618	0.00175937	0.0488872	0.00254712	0.00253261	0.00336083
FALSE	High	[A].LALGVTLLK.[C]		1	1	1	Q9BVK2	Q9BVK2 [17-25]		0	927.624	0	17	High	1.78	378	63.8	63.8	0.0167145	0.00295754	0.00295665	0.00271915	0.0556493	0.00395638	0.00394307	0.00623469
FALSE	High	[A].LIIGLSVGK.[-]		1	1	2	P32856	P32856 [280-288]		0	899.592	0	280	High	3.01	281	84.8	84.8	0.000970949	0.000730703	0.000716752	0.000737191	0.00323288	0.00189394	0.00141293	0.00228938
FALSE	High	[A].LLFEVKEIFRK.[S]		1	1	2	O75356	O75356 [144-154]		0	1421.85	0	144	High	3.78	406.1	244	244	0.000166459	0.00061862	0.000594295	0.000821468	0.00165746	0.00189394	0.00145621	0.00227661
FALSE	High	[A].LPGLGPREKV.[S]		1	1	2	Q9BZF2	Q9BZF2 [175-184]		0	1065.64	0	175	High	1.9	400.6	112.7	112.7	0.0125706	0.00225592	0.00225119	0.00140017	0.0418534	0.00202272	0.00198777	0.00306279
FALSE	High	[A].LPKEDPTAV.[A]		1	1	1	Q9Y678	Q9Y678 [712-720]		0	969.525	0	712	High	3.77	330.2	80.4	80.4	0.000170657	0.00061862	0.000593296	0.000819896	0.262899	0.00820712	0.00820528	0.0122366
FALSE	High	[A].LPKEDPTAVA.[C]		1	1	1	Q9Y678	Q9Y678 [712-721]		0	1040.56	0	712	High	4.73	387.6	156	156	1.85836e-05	1.12579e-06	0	0	0.0374406	0.00202272	0.00201738	0.00311042
FALSE	High	[A].LPWASRGVSPSASA.[W]		1	1	1	Q16769	Q16769 [22-35]		0	1385.72	0	22	High	4.45	419.7	270.1	270.1	3.52251e-05	1.09955e-05	0	0	0.000350743	5.0996e-05	0	0
FALSE	High	[A].LQAGASQFETSAAK.[L]		1	2	1	Q15836	Q15836 [53-66]		0	1408.71	0	70	High	3.16	299.6	204.2	204.2	0.00069689	0.00061862	0.000600641	0.000753721	0.00693887	0.00189394	0.00152465	0.00259965
FALSE	High	[A].LQPGTLQLIPK.[R]		1	1	1	Q9NUK0	Q9NUK0 [259-269]		0	1207.74	0	259	High	1.12	245.7	106.7	106.7	0.0766976	0.00503585	0.00499217	0.0049719	0.382301	0.00847458	0.00843294	0.0127303
FALSE	High	[A].LVFPPLTQR.[T]		1	1	2	O43292	O43292 [39-47]		0	1070.64	0	39	High	2.25	385.6	79.5	79.5	0.00559701	0.00143282	0.00142685	0.00134228	0.0557165	0.00395638	0.00389586	0.00615114
FALSE	High	[A].MLDTVVFK.[-]	1xOxidation [M1]	1	1	1	O00487	O00487 [303-310]		0	968.512	0	303	High	4.51	231.7	71.3	71.3	3.05727e-05	1.05317e-05	0	0	0.0602404	0.00518785	0.00516322	0.008
FALSE	High	[A].MPQHIKITV.[T]	1xOxidation [M1]	1	1	1	Q96J02	Q96J02 [544-552]		0	1082.6	0	544	High	3.99	246.3	135.2	135.2	0.000103441	0.00061862	0.000610501	0.000851547	0.177995	0.00780658	0.00780185	0.0113931
FALSE	High	[A].MPRDILIVV.[G]		1	1	1	P50440	P50440 [167-175]		0	1055.63	0	167	High	2.24	315	94.9	94.9	0.00570279	0.00152166	0.00151901	0.00146757	0.0567695	0.00473159	0.00471739	0.00746709
FALSE	High	[A].MQIAWSREFLK.[Y]		1	1	2	Q9HBL7	Q9HBL7 [45-55]		0	1408.74	0	45	High	4.53	354.5	116	116	2.96372e-05	1.04101e-05	0	0	0.0585024	0.00512433	0.00511745	0.0078831
FALSE	High	[A].MQIAWSREFLK.[Y]	1xOxidation [M1]	1	1	4	Q9HBL7	Q9HBL7 [45-55]		0	1424.74	0	45	High	6.42	423.4	250.4	250.4	3.8412e-07	8.42851e-08	0	0	0.000803891	0.00189394	0.00186916	0.00319489
FALSE	High	[A].MTSALPIIQK.[L]	1xOxidation [M1]	1	1	3	Q99541	Q99541 [62-71]		0	1117.63	0	62	High	6.87	558.9	391.7	391.7	1.3442e-07	1.66037e-08	0	0	0.000281465	3.54592e-05	0	0
FALSE	High	[A].MTYAQLESLINK.[W]	1xOxidation [M1]	1	1	1	P37198	P37198 [328-339]		0	1426.72	0	328	High	5.8	399.2	307.2	307.2	1.57894e-06	2.9772e-07	0	0	0.0032961	0.00189394	0.00140523	0.00227169
FALSE	High	[A].MTYAQLESLINK.[W]		1	1	1	P37198	P37198 [328-339]		0	1410.73	0	328	High	5.92	343.5	265.2	265.2	1.20836e-06	2.43147e-07	0	0	0.00252449	0.00189394	0.00149701	0.00246914
FALSE	High	[A].MVWEGLNVVK.[T]	1xOxidation [M1]	1	1	2	O60361	O60361 [61-70]		0	1190.62	0	61	High	1.78	305.3	154	154	0.0166521	0.00278481	0.00276855	0.00234681	0.0554416	0.00346056	0.00342466	0.00538516
FALSE	High	[A].MVYPFTGDHK.[Q]		1	1	1	P53396	P53396 [529-538]		0	1194.56	0	529	High	4.49	275.2	211.6	211.6	3.19912e-05	1.06907e-05	0	0	0.0628636	0.00521394	0.00519416	0.00791557
FALSE	High	[A].NPKEFYHEV.[H]		1	1	1	Q6P2Q9	Q6P2Q9 [2300-2308]		0	1162.55	0	2300	High	4.54	335.8	145.5	145.5	2.87722e-05	1.02298e-05	0	0	0.0568832	0.00475907	0.00475826	0.00740164
FALSE	High	[A].NSMGLFLQK.[T]	1xOxidation [M3]	1	1	3	P37268	P37268 [205-213]		0	1053.54	0	205	High	5.05	422.9	253.1	253.1	8.86043e-06	5.00521e-07	0	0	0.018212	0.00189394	0.00180683	0.00292032
FALSE	High	[A].NTFGKAGIKTK.[N]		1	1	1	Q7Z417	Q7Z417 [142-152]		0	1164.67	0	142	High	4.66	452	251.5	251.5	2.1964e-05	1.50883e-06	0	0	0.0439489	0.00212604	0.00212411	0.00303145
FALSE	High	[A].PPPHPPPPP.[P]		1	1	41	Q15032	Q15032 [589-597]		0	932.499	0	589	High	2.24	355	24.5	24.5	0.00569724	0.00152166	0.00151992	0.00146886	0.0567142	0.00460389	0.00456542	0.00711885
FALSE	High	[A].QAQESVFEK.[I]		1	1	1	Q8IUC4	Q8IUC4 [286-294]		0	1065.52	0	286	High	4.57	314.9	142.3	142.3	2.68361e-05	6.64477e-06	0	0	0.0531868	0.0028462	0.00283286	0.00409941
FALSE	High	[A].QAQEVFFLK.[A]		1	1	1	Q8WUM4	Q8WUM4 [194-202]		0	1109.6	0	194	High	6.37	543.1	289.4	289.4	4.21963e-07	9.29709e-08	0	0	0.000883019	0.00189394	0.00180599	0.00306044
FALSE	High	[A].QIFRSDGAHFQK.[S]		1	1	2	Q9BW83	Q9BW83 [23-34]		0	1433.73	0	23	High	1.81	396.6	275.6	275.6	0.0156247	0.00265225	0.00264362	0.00198992	0.052021	0.00276575	0.00257761	0.0034428
FALSE	High	[A].QILGPLSITNK.[T]		1	1	1	Q8NBM4	Q8NBM4 [152-162]		0	1183.7	0	152	High	2.31	298.5	152.2	152.2	0.00488982	0.00120641	0.00118953	0.00108797	0.0486781	0.00233675	0.00231273	0.00341403
FALSE	High	[A].QSLEHSWIK.[A]		1	1	1	O43293	O43293 [268-276]		0	1127.58	0	268	High	7.52	585.1	325.2	325.2	2.99682e-08	3.77259e-09	0	0	6.27649e-05	7.93473e-06	0	0
FALSE	High	[A].QTFPSVSAPSK.[K]		1	1	2	P55265	P55265 [655-665]		0	1148.59	0	655	High	6.59	497.5	275.3	275.3	2.5716e-07	4.92421e-08	0	0	0.000538333	0.000345542	0.000313972	0.00102987
FALSE	High	[A].QVADAFLSK.[F]		1	1	1	Q9Y2V7	Q9Y2V7 [151-159]		0	978.525	0	151	High	1.57	348.1	101	101	0.0270842	0.00342734	0.0034148	0.00348259	0.135123	0.00689441	0.00688481	0.00988526
FALSE	High	[A].QVADVVVSR.[W]		1	1	3	P49327	P49327 [1074-1082]		0	972.547	0	1074	High	4.81	395.7	154.3	154.3	1.54207e-05	7.76522e-07	0	0	0.0312696	0.00189394	0.00175103	0.00281237
FALSE	High	[A].QVDPKGSLPK.[W]		1	1	1	Q9Y365	Q9Y365 [188-197]		0	1068.6	0	188	High	6.22	470.9	241.5	241.5	5.99095e-07	1.34707e-07	0	0	0.00125323	0.00189394	0.0015891	0.00255428
FALSE	High	[A].QVFGGGANSLFLEK.[T]		1	1	1	Q14106	Q14106 [303-316]		0	1466.76	0	303	High	10.02	672.2	387.9	387.9	9.49314e-11	3.11397e-11	0	0	1.98835e-07	6.52226e-08	0	0
FALSE	High	[A].QVLSAATIVAK.[H]		1	1	1	Q9Y490	Q9Y490 [1490-1500]		0	1100.67	0	1490	High	5.77	394.9	185.6	185.6	1.71166e-06	3.22137e-07	0	0	0.00357217	0.00189394	0.00137575	0.00221533
FALSE	High	[A].QVQPVDGATRK.[K]		1	1	1	Q9H7E9	Q9H7E9 [189-199]		0	1198.65	0	189	High	3.59	477.6	186.6	186.6	0.000258459	0.00061862	0.000578202	0.000793021	0.0025735	0.00189394	0.00148837	0.0024558
FALSE	High	[A].QVSPRITFK.[P]		1	1	2	Q96QE2	Q96QE2 [417-425]		0	1075.63	0	417	High	8.67	636.4	322.7	322.7	2.15783e-09	4.41009e-10	0	0	4.51958e-06	9.23698e-07	0	0
FALSE	High	[A].RIIGVDVNK.[E]		1	1	1	P28332	P28332 [219-227]		0	1013.61	0	219	High	1.73	385.2	73.3	73.3	0.0186146	0.00335703	0.00334876	0.00352556	0.0619751	0.00521394	0.00521178	0.00794251
FALSE	High	[A].RINESLAQLK.[T]		1	1	1	Q9HCC6	Q9HCC6 [49-58]		0	1171.68	0	49	High	1.1	349.8	69.4	69.4	0.0790018	0.00503585	0.00501116	0.00494039	0.393763	0.00899037	0.0089667	0.0138144
FALSE	High	[A].RIPDEYLLSLK.[F]		1	1	5	Q19AV6	Q19AV6 [25-35]		0	1346.77	0	25	High	4.03	440.8	231.3	231.3	9.27465e-05	0.00061862	0.000614125	0.000861574	0.000923493	0.00189394	0.0017717	0.00300526
FALSE	High	[A].RIQILEGWKK.[R]		1	1	2	P15559	P15559 [201-210]		0	1270.76	0	201	High	6.18	432.4	227.8	227.8	6.60247e-07	1.4779e-07	0	0	0.00138097	0.00189394	0.00154151	0.00244798
FALSE	High	[A].RIVAEEFLK.[N]		1	1	12	P59998	P59998 [158-166]		0	1104.64	0	158	High	8.62	611.4	227	227	2.38956e-09	4.88936e-10	0	0	5.00495e-06	1.02408e-06	0	0
FALSE	High	[A].RLFAWADPTGTRK.[L]		1	1	2	Q709C8	Q709C8 [3007-3019]		0	1518.82	0	3007	High	6.26	322.1	279	279	5.54975e-07	1.25821e-07	0	0	0.00116104	0.00189394	0.00162904	0.0026455
FALSE	High	[A].RLPEELRSL.[V]		1	1	1	Q9UIG0	Q9UIG0 [513-521]		0	1112.64	0	513	High	1.97	434.1	141.6	141.6	0.0107244	0.00190084	0.00190004	0.00141443	0.0357068	0.00189394	0.00171607	0.00273973
FALSE	High	[A].RLPPLLSPL.[L]		1	1	1	Q9NZ53	Q9NZ53 [9-17]		0	1005.65	0	9	High	5.89	429.1	123.1	123.1	1.29216e-06	2.58002e-07	0	0	0.00269907	0.00189394	0.0014714	0.00241546
FALSE	High	[A].RLSGATIRIFK.[H]		1	1	1	O15270	O15270 [271-281]		0	1261.77	0	271	High	1.4	192	144.3	144.3	0.039821	0.00364715	0.00360241	0.00339806	0.395406	0.0150645	0.015058	0.022426
FALSE	High	[A].RQIALQDQLLK.[L]		1	1	2	Q15643	Q15643 [113-123]		0	1325.79	0	113	High	3.71	369.2	137.9	137.9	0.00019495	0.00061862	0.000587429	0.000809498	0.00194115	0.00189394	0.00140252	0.00215983
FALSE	High	[A].RQLEEKDRVLK.[K]		1	1	2	Q9NX63	Q9NX63 [125-135]		0	1413.82	0	125	High	4	533.2	271.5	271.5	0.000100502	0.00061862	0.000611621	0.000854457	0.00100071	0.00189394	0.0017301	0.00289017
FALSE	High	[A].RSAGLFQNPK.[Q]		1	1	1	O14618	O14618 [232-241]		0	1117.61	0	232	High	4.61	412	163	163	2.43876e-05	4.0502e-06	0	0	0.0485632	0.00233675	0.0023304	0.00343857
FALSE	High	[A].RSLPNEEIVQK.[I]		1	1	1	P18583	P18583 [54-64]		0	1312.72	0	54	High	4.56	338.2	129	129	2.74655e-05	7.0005e-06	0	0	0.0543681	0.00300107	0.00297714	0.00448766
FALSE	High	[A].RSMPPSFGY.[S]	1xOxidation [M3]	1	1	6	P06756	P06756 [428-436]		0	1057.48	0	428	High	1.84	425.9	174.7	174.7	0.0144597	0.00232823	0.00232162	0.00150355	0.0481426	0.00225666	0.00215662	0.00294889
FALSE	High	[A].RTAYLDLLR.[L]		1	1	1	Q99424	Q99424 [606-614]		0	1120.65	0	606	High	4.1	553.2	218	218	7.8996e-05	0.00061862	0.000618238	0.000870827	0.000786577	0.00189394	0.00188527	0.00323887
FALSE	High	[A].RTFGNDARFIR.[R]		1	1	1	Q9C0A6	Q9C0A6 [341-351]		0	1352.72	0	341	High	3.89	525.7	375.9	375.9	0.000129984	0.00061862	0.00060344	0.000837521	0.00129427	0.00189394	0.00157374	0.00251414
FALSE	High	[A].RTINVYPNFRPTPK.[N]		1	1	1	O95168	O95168 [72-85]		0	1702.94	0	72	High	6.77	458	323.8	323.8	1.68674e-07	2.33827e-08	0	0	0.000353164	5.1331e-05	0	0
FALSE	High	[A].RTLEPLAK.[K]		1	1	1	A8MTT3	A8MTT3 [3-10]		0	927.562	0	3	High	4.22	427.3	26.2	26.2	6.05423e-05	0.000214707	0.000213858	0.000606612	0.112559	0.00628881	0.00626686	0.00904977
FALSE	High	[A].RTLEPLAKK.[I]		1	1	2	A8MTT3	A8MTT3 [3-11]		0	1055.66	0	3	High	5.86	427.5	168.7	168.7	1.38829e-06	2.72729e-07	0	0	0.00289929	0.00189394	0.00144587	0.00236407
FALSE	High	[A].RTLEPLAKKIFK.[G]		1	1	1	A8MTT3	A8MTT3 [3-14]		0	1443.9	0	3	High	4.61	308.1	284.3	284.3	2.46162e-05	4.48365e-06	0	0	0.0489967	0.00265252	0.00264417	0.00364078
FALSE	High	[A].RVADRLYGVYK.[V]		1	1	1	O95219	O95219 [243-253]		0	1339.75	0	243	High	2.25	265.5	140.4	140.4	0.00562213	0.00143282	0.0014217	0.00133551	0.0559666	0.0040524	0.00394785	0.00633714
FALSE	High	[A].RVAQPGINY.[A]		1	1	1	O43505	O43505 [191-199]		0	1017.55	0	191	High	1.78	374.6	187.1	187.1	0.0166379	0.00278481	0.0027712	0.0023511	0.0553945	0.00337838	0.00336563	0.00523436
FALSE	High	[A].RVEEGWLSLAK.[A]		1	1	4	Q96NT0	Q96NT0 [34-44]		0	1287.71	0	34	High	10.79	703.2	348.6	348.6	1.61784e-11	3.01233e-12	0	0	3.3886e-08	6.30937e-09	0	0
FALSE	High	[A].RVFNETPINPR.[K]		1	1	4	Q9Y678	Q9Y678 [32-42]		0	1342.72	0	32	High	7.43	629	337.7	337.7	3.71772e-08	4.45941e-09	0	0	7.78621e-05	9.34107e-06	0	0
FALSE	High	[A].RVIAKALEK.[K]		1	1	1	P46060	P46060 [67-75]		0	1027.66	0	67	High	2.25	459.3	58.2	58.2	0.00564075	0.00143282	0.00141898	0.00133175	0.0561519	0.00414601	0.00414452	0.006639
FALSE	High	[A].RVIGTLLGTVDK.[H]		1	1	1	O00303	O00303 [115-126]		0	1271.77	0	115	High	4.55	345	75.5	75.5	2.84459e-05	9.55205e-06	0	0	0.0562447	0.00414601	0.00411045	0.00656949
FALSE	High	[A].RVIQKSWRKF.[V]		1	1	1	Q12965	Q12965 [700-709]		0	1347.8	0	700	High	3.67	402.3	233	233	0.000215846	0.00061862	0.000583431	0.000802998	0.00214921	0.00189394	0.00136054	0.002079
FALSE	High	[A].RVITEEEKNFK.[A]		1	1	7	P26373	P26373 [167-177]		0	1392.75	0	167	High	8.63	633.3	357	357	2.36985e-09	4.80661e-10	0	0	4.96366e-06	1.00675e-06	0	0
FALSE	High	[A].RVKDLLTMNEELK.[R]	1xOxidation [M8]	1	1	2	Q15543	Q15543 [99-111]		0	1604.87	0	99	High	1.83	222.4	210.7	210.7	0.0147069	0.00256726	0.002567	0.00189394	0.0489655	0.00265252	0.00264884	0.00364631
FALSE	High	[A].RVLDALVAREK.[G]		1	1	1	Q8IUR0	Q8IUR0 [64-74]		0	1269.76	0	64	High	6.42	374.4	206.1	206.1	3.7712e-07	8.2017e-08	0	0	0.000789254	0.00189394	0.00188375	0.00323363
FALSE	High	[A].RVPGPSSSL.[C]		1	1	4	P42830	P42830 [10-18]		0	899.495	0	10	High	7.73	580.2	270.9	270.9	1.86935e-08	2.53871e-09	0	0	3.91523e-05	5.331e-06	0	0
FALSE	High	[A].RVPPPPPIAR.[A]		1	1	4	P07910	P07910 [142-151]		0	1099.67	0	142	High	4.61	341.7	93.9	93.9	2.43209e-05	3.91326e-06	0	0	0.0484366	0.00225666	0.00222513	0.00317058
FALSE	High	[A].RVPSSLAYSLK.[K]		1	1	3	Q9NQS7	Q9NQS7 [906-916]		0	1220.7	0	906	High	6.37	530.7	225.3	225.3	4.29519e-07	9.55861e-08	0	0	0.000898818	0.00189394	0.00179074	0.00303951
FALSE	High	[A].RVPSSLAYSLKK.[H]		1	1	1	Q9NQS7	Q9NQS7 [906-917]		0	1348.79	0	906	High	6.59	533	344.9	344.9	2.54291e-07	4.83698e-08	0	0	0.00053233	0.000345542	0.000315557	0.00103734
FALSE	High	[A].RVYAENAIRK.[K]		1	1	1	Q9HD42	Q9HD42 [46-55]		0	1219.69	0	46	High	4.35	509.1	368.2	368.2	4.42012e-05	0.000108566	0.00010853	0.00031027	0.00044012	0.000345542	0.000343407	0.00119189
FALSE	High	[A].RVYGAPQLQVEK.[V]		1	1	1	P26572	P26572 [361-372]		0	1387.77	0	361	High	2.37	367.6	168	168	0.00424023	0.00105018	0.00103806	0.00111412	0.0422128	0.00202272	0.00198564	0.0030546
FALSE	High	[A].RVYNWDVKR.[R]		1	1	1	P61758	P61758 [178-186]		0	1235.66	0	178	High	1.84	405.9	303	303	0.0143922	0.00232823	0.00232534	0.0015083	0.0479178	0.00225666	0.00220355	0.00302928
FALSE	High	[A].RVYNYEPLTQLK.[N]		1	1	1	Q9UJA3	Q9UJA3 [197-208]		0	1523.82	0	197	High	2.31	387.7	209.1	209.1	0.00488718	0.00120641	0.0011898	0.00108831	0.0486519	0.00233675	0.0023166	0.00341721
FALSE	High	[A].SAAAALVLK.[A]		1	1	1	Q9Y490	Q9Y490 [677-685]		0	843.53	0	677	High	4.54	336.4	124.3	124.3	2.86019e-05	9.89767e-06	0	0	0.0565501	0.00453317	0.00452922	0.00719856
FALSE	High	[A].SAAAATAELLK.[K]		1	1	4	O14828	O14828 [91-101]		0	1045.59	0	91	High	6.72	532.2	236.6	236.6	1.90984e-07	2.90576e-08	0	0	0.000399858	6.45583e-05	0	0
FALSE	High	[A].SAADLDNRFRK.[R]		1	1	2	P35568	P35568 [513-523]		0	1292.67	0	513	High	2.32	335	130.5	130.5	0.00478789	0.00120641	0.00120048	0.00110167	0.0476637	0.00225666	0.00212977	0.00279232
FALSE	High	[A].SAGPPSLRK.[D]		1	1	2	Q5VZL5	Q5VZL5 [872-880]		0	912.526	0	872	High	6.16	454	170.6	170.6	6.93956e-07	1.54036e-07	0	0	0.00145137	0.00189394	0.00152009	0.00241109
FALSE	High	[A].SALDFLHNK.[G]		1	1	1	Q9HBH9	Q9HBH9 [191-199]		0	1044.55	0	191	High	1.83	403.3	134.6	134.6	0.0149365	0.00261351	0.00261163	0.00201884	0.0497301	0.00269542	0.00267412	0.00378678
FALSE	High	[A].SALGSSSYK.[K]		1	1	1	Q9Y4C8	Q9Y4C8 [489-497]		0	899.447	0	489	High	3.86	278.6	109.5	109.5	0.000137654	0.00061862	0.000601926	0.000834725	0.223541	0.00807547	0.00805723	0.0118333
FALSE	High	[A].SALNFPFAR.[R]		1	1	1	O60307	O60307 [69-77]		0	1022.54	0	69	High	2.24	344.4	143.7	143.7	0.00570014	0.00152166	0.00151951	0.00146843	0.0567431	0.00473159	0.00472834	0.00749359
FALSE	High	[A].SALNFPFARR.[A]		1	1	1	O60307	O60307 [69-78]		0	1178.64	0	69	High	2.28	290.4	192.5	192.5	0.00522017	0.00123937	0.00123077	0.00106838	0.051966	0.00276575	0.00258166	0.00345102
FALSE	High	[A].SALTKLLTK.[G]		1	1	1	Q7Z6Z7	Q7Z6Z7 [1103-1111]		0	974.624	0	1103	High	4.55	291.6	99.2	99.2	2.83941e-05	9.42855e-06	0	0	0.0561434	0.0040783	0.00405734	0.00643821
FALSE	High	[A].SAPATPLVNK.[H]		1	1	1	Q53SF7	Q53SF7 [294-303]		0	997.568	0	294	High	2.25	291	106	106	0.00556519	0.00138496	0.00138313	0.00135461	0.0553998	0.00337838	0.00335946	0.00522317
FALSE	High	[A].SASASLPTK.[R]		1	1	2	Q01167	Q01167 [609-617]		0	861.468	0	609	High	4.55	285.5	82.9	82.9	2.80274e-05	7.75611e-06	0	0	0.0554246	0.00346056	0.00343747	0.00541431
FALSE	High	[A].SAVLFTITK.[T]		1	1	2	P51812	P51812 [517-525]		0	979.582	0	517	High	4.55	334.3	125.6	125.6	2.79909e-05	7.44424e-06	0	0	0.055353	0.00320911	0.00320182	0.00506634
FALSE	High	[A].SFEDAKEAL.[N]		1	1	2	P19338	P19338 [532-540]		0	1009.48	0	532	High	2.25	393.2	112.7	112.7	0.00556965	0.00138496	0.00138114	0.00135216	0.0554442	0.00346056	0.00342121	0.00537509
FALSE	High	[A].SGAFLPLKK.[G]		1	1	1	O75420	O75420 [309-317]		0	960.588	0	309	High	2.32	352.3	239.3	239.3	0.00478118	0.00120641	0.00120137	0.00110306	0.0475969	0.00225666	0.00215085	0.00282586
FALSE	High	[A].SGLVPAAPPK.[R]		1	1	2	P27816	P27816 [745-754]		0	936.551	0	745	High	4.65	391.7	107.1	107.1	2.24621e-05	1.54898e-06	0	0	0.0449002	0.00212604	0.00211864	0.00302115
FALSE	High	[A].SGPRTLVL.[L]		1	1	1	P39656	P39656 [43-50]		0	842.509	0	43	High	4.46	366.9	34.1	34.1	3.45699e-05	1.09298e-05	0	0	0.0675947	0.00545159	0.00544185	0.00853274
FALSE	High	[A].SGSFVVVQK.[S]		1	1	1	Q5SSJ5	Q5SSJ5 [225-233]		0	950.531	0	225	High	1.77	292.4	170	170	0.0169371	0.00317997	0.0031787	0.00331464	0.0563905	0.004408	0.0044049	0.00708502
FALSE	High	[A].SIFKQPVTK.[I]		1	1	6	O95983	O95983 [106-114]		0	1047.62	0	106	High	8.73	610.2	263.4	263.4	1.86312e-09	3.87307e-10	0	0	3.90232e-06	8.11218e-07	0	0
FALSE	High	[A].SIISLKSDKK.[R]		1	1	1	Q9H0A0	Q9H0A0 [984-993]		0	1118.68	0	984	High	6.15	484.3	158.5	158.5	7.11414e-07	1.57018e-07	0	0	0.00148783	0.00189394	0.0015109	0.00238949
FALSE	High	[A].SIKDPKDLK.[F]		1	1	1	P51659	P51659 [354-362]		0	1043.61	0	354	High	4.61	465.9	121.4	121.4	2.45966e-05	4.4406e-06	0	0	0.0489596	0.00265252	0.00264951	0.00364853
FALSE	High	[A].SINNSTPLNR.[A]		1	1	1	Q9NU02	Q9NU02 [588-597]		0	1115.58	0	588	High	2.25	294.6	80.8	80.8	0.00559556	0.00143282	0.00142755	0.00134308	0.0557021	0.00395638	0.00390551	0.00616876
FALSE	High	[A].SITSEVFNK.[F]		1	1	1	Q9Y5B9	Q9Y5B9 [188-196]		0	1024.53	0	188	High	2.25	428.5	119.3	119.3	0.0056034	0.00143282	0.00142552	0.00134048	0.0557801	0.0040524	0.00404477	0.00651607
FALSE	High	[A].SLMHSFILK.[A]	1xOxidation [M3]	1	1	13	Q9NP97	Q9NP97 [44-52]		0	1091.59	0	44	High	8.39	604	282.5	282.5	4.02885e-09	8.18748e-10	0	0	8.43842e-06	1.71487e-06	0	0
FALSE	High	[A].SLMHSFILK.[A]		1	1	2	Q9NP97	Q9NP97 [44-52]		0	1075.6	0	44	High	6.06	554.9	256.2	256.2	8.67924e-07	1.8674e-07	0	0	0.00181455	0.00189394	0.00142421	0.00220994
FALSE	High	[A].SLPDTVGQLK.[R]		1	1	3	Q9HAC8	Q9HAC8 [166-175]		0	1057.59	0	166	High	3.73	389	123.1	123.1	0.000184632	0.00061862	0.000589159	0.00081389	0.0018384	0.00189394	0.00142017	0.00220022
FALSE	High	[A].SLPDVPADLLK.[L]		1	1	2	Q12797	Q12797 [410-420]		0	1167.66	0	410	High	3.92	424	256.7	256.7	0.000121039	0.00061862	0.000605266	0.000841515	0.00120521	0.00189394	0.00161551	0.00260756
FALSE	High	[A].SLYLLRVLK.[G]		1	1	1	Q9BQG0	Q9BQG0 [927-935]		0	1104.71	0	927	High	3.79	289.4	107	107	0.000161988	0.00061862	0.000595711	0.000824856	0.252955	0.00815319	0.00814953	0.0120975
FALSE	High	[A].SQKDYSSGFGGK.[Y]		1	1	1	Q14247	Q14247 [150-161]		0	1260.59	0	150	High	3.7	256	194.3	194.3	0.000198326	0.00061862	0.000586969	0.000809061	0.292918	0.00834389	0.00830306	0.0125148
FALSE	High	[A].SQNQNLPVAK.[L]		1	1	1	Q13492	Q13492 [520-529]		0	1098.59	0	520	High	2.48	351.7	195.3	195.3	0.00329038	0.00096637	0.000937482	0.000813008	0.0327582	0.00189394	0.00173693	0.00277888
FALSE	High	[A].SQPTSLAPEK.[L]		1	1	1	Q96N66	Q96N66 [459-468]		0	1057.55	0	459	High	3.52	254.4	89.8	89.8	0.000303778	0.00061862	0.000571483	0.000781047	0.387696	0.00850066	0.00849941	0.0128849
FALSE	High	[A].SSANIGPFLEK.[R]		1	1	1	Q13772	Q13772 [171-181]		0	1162.61	0	171	High	4.87	432.2	141.9	141.9	1.36394e-05	6.84483e-07	0	0	0.027759	0.00189394	0.00176678	0.00284437
FALSE	High	[A].SSAPPLTGK.[R]		1	1	1	Q9HBE1	Q9HBE1 [256-264]		0	857.473	0	256	High	1.95	344.9	126.3	126.3	0.0112718	0.00215812	0.00215336	0.00140667	0.0562452	0.00414601	0.00410971	0.00656814
FALSE	High	[A].SSATTSPFFK.[P]		1	1	6	P49757	P49757 [568-577]		0	1072.53	0	568	High	6.4	452.5	216.5	216.5	3.93856e-07	8.70913e-08	0	0	0.000824252	0.00189394	0.00184648	0.00315706
FALSE	High	[A].SSFEHEFKK.[A]		1	1	1	P17544	P17544 [72-80]		0	1138.55	0	72	High	3.92	512.2	356.2	356.2	0.000119608	0.00061862	0.000605694	0.00084246	0.00119096	0.00189394	0.00161812	0.00261609
FALSE	High	[A].SSFGNMIYK.[E]	1xOxidation [M6]	1	1	1	Q9H999	Q9H999 [270-278]		0	1062.49	0	270	High	3.51	295.3	119.7	119.7	0.00031151	0.00061862	0.000557776	0.000763942	0.393803	0.00908575	0.0090549	0.0138866
FALSE	High	[A].SSFGNMIYK.[E]		1	1	1	Q9H999	Q9H999 [270-278]		0	1046.5	0	270	High	4.5	321.3	134.7	134.7	3.1381e-05	1.0632e-05	0	0	0.061737	0.00518785	0.00513203	0.00794702
FALSE	High	[A].SSFVPIYAGLK.[L]		1	1	1	P41247	P41247 [142-152]		0	1181.66	0	142	High	1.77	304.8	168.5	168.5	0.0168378	0.00305137	0.00304027	0.00294947	0.0560599	0.0040524	0.00399927	0.00627746
FALSE	High	[A].SSGVPNPPK.[A]		1	1	14	Q8WUA4	Q8WUA4 [775-783]		0	882.468	0	775	High	3.99	480.6	237.7	237.7	0.000102136	0.00061862	0.000610998	0.000853	0.00101698	0.00189394	0.00171906	0.00285918
FALSE	High	[A].SSINEARINAK.[A]		1	1	1	Q53EL6	Q53EL6 [48-58]		0	1202.65	0	48	High	2.31	453.5	131.3	131.3	0.00489009	0.00120641	0.00118946	0.0010878	0.0486809	0.00233675	0.00231214	0.00341191
FALSE	High	[A].SSISSPWGK.[H]		1	1	2	Q9BVC6	Q9BVC6 [4-12]		0	948.479	0	4	High	4.55	359.1	90.5	90.5	2.81934e-05	8.74728e-06	0	0	0.0557501	0.0039818	0.00396675	0.00632635
FALSE	High	[A].SSISSPWGKHVFK.[A]		1	1	1	Q9BVC6	Q9BVC6 [4-16]		0	1459.77	0	4	High	5.99	443.3	309.2	309.2	1.02365e-06	2.1397e-07	0	0	0.00213941	0.00189394	0.00136266	0.00208551
FALSE	High	[A].SSLDDLRALK.[G]		1	1	4	Q96P11	Q96P11 [166-175]		0	1117.62	0	166	High	3.49	475.6	188.2	188.2	0.000325793	0.00061862	0.000449674	0.000641574	0.00324395	0.00189394	0.00141118	0.00228519
FALSE	High	[A].SSLMGLFEK.[R]	1xOxidation [M4]	1	1	1	P50395	P50395 [129-137]		0	1027.51	0	129	High	4.55	262.6	153.9	153.9	2.81433e-05	8.49253e-06	0	0	0.0556519	0.00395638	0.00393966	0.00622776
FALSE	High	[A].SSMRSLFSDHGK.[Y]	1xOxidation [M3]	1	1	1	P50135	P50135 [3-14]		0	1367.64	0	3	High	0.87	229.9	184.3	184.3	0.135278	0.0078632	0.0078626	0.00686564	0.135278	0.0074792	0.00747692	0.0109432
FALSE	High	[A].SSQALGTIPK.[R]		1	1	2	Q96EZ8	Q96EZ8 [35-44]		0	1001.56	0	35	High	2.25	301.4	147.1	147.1	0.00556827	0.00138496	0.00138167	0.00135298	0.0554304	0.00346056	0.00343226	0.00540287
FALSE	High	[A].SSSGFVAIKK.[K]		1	1	1	Q9UJC5	Q9UJC5 [9-18]		0	1023.58	0	9	High	1.85	435.7	171.4	171.4	0.0142604	0.00230017	0.00228168	0.00138083	0.0474793	0.00225666	0.00219651	0.00288913
FALSE	High	[A].SSSLPKKLALLK.[A]		1	1	2	Q9UNZ5	Q9UNZ5 [70-81]		0	1284.82	0	70	High	6.25	467.8	356.2	356.2	5.67743e-07	1.28203e-07	0	0	0.00118772	0.00189394	0.00161925	0.00261952
FALSE	High	[A].SSSWPVILK.[P]		1	1	1	Q9UGK3	Q9UGK3 [329-337]		0	1016.58	0	329	High	1.77	344.6	144.6	144.6	0.0168166	0.00305137	0.00304239	0.00295288	0.0559894	0.0040524	0.00393665	0.00632378
FALSE	High	[A].STAAFFLLR.[N]		1	1	1	O43826	O43826 [407-415]		0	1025.58	0	407	High	3.86	423.8	150.2	150.2	0.000139258	0.00061862	0.000601504	0.000833565	0.00138661	0.00189394	0.00153914	0.002442
FALSE	High	[A].STAKPPKEILK.[E]		1	1	2	Q7Z2T5	Q7Z2T5 [220-230]		0	1211.74	0	220	High	3.54	338.6	260.7	260.7	0.000288054	0.00061862	0.000573998	0.000786164	0.00286818	0.00189394	0.00144954	0.00236855
FALSE	High	[A].STARHLYLR.[G]		1	1	1	P39019	P39019 [59-67]		0	1116.63	0	59	High	4.55	487.2	236	236	2.80197e-05	7.70608e-06	0	0	0.0554097	0.00346056	0.00344968	0.00543735
FALSE	High	[A].STEKIYIRK.[D]		1	1	4	P13056	P13056 [203-211]		0	1137.66	0	203	High	3.77	509.1	186.9	186.9	0.000170445	0.00061862	0.000593354	0.00082012	0.00169715	0.00189394	0.00144988	0.00226501
FALSE	High	[A].STFDHPELVK.[L]		1	1	1	P78371	P78371 [333-342]		0	1172.59	0	333	High	4.76	453.9	247.1	247.1	1.73301e-05	9.89692e-07	0	0	0.0350044	0.00189394	0.00172225	0.00275374
FALSE	High	[A].STFEDVTQVSSAYQK.[T]		1	1	4	Q14247	Q14247 [322-336]		0	1689.8	0	322	High	10.11	678	568	568	7.74614e-11	2.37458e-11	0	0	1.62244e-07	4.9736e-08	0	0
FALSE	High	[A].STFEDVTQVSSAYQKTVPVEAVTSK.[T]		1	1	1	Q14247	Q14247 [322-346]		0	2701.36	0	322	High	10.95	665.9	665.9	665.9	1.1242e-11	2.03639e-12	0	0	2.35466e-08	4.26525e-09	0	0
FALSE	High	[A].STIPPHVQK.[S]		1	1	31	P37173	P37173 [22-30]		0	1006.57	0	22	High	3.9	411	217.6	217.6	0.000126139	0.00061862	0.000603804	0.000838457	0.00125598	0.00189394	0.00158766	0.00254939
FALSE	High	[A].STLPKSLLK.[P]		1	1	4	Q14008	Q14008 [430-438]		0	986.624	0	430	High	5.78	467.8	110.4	110.4	1.67626e-06	3.16491e-07	0	0	0.00349855	0.00189394	0.00138313	0.00223115
FALSE	High	[A].STLTNFYGDLRK.[A]		1	1	1	Q96DR4	Q96DR4 [192-203]		0	1414.73	0	192	High	4.06	238	137	137	8.69615e-05	0.00061862	0.000615827	0.000865801	0.154072	0.00753884	0.0075268	0.0109185
FALSE	High	[A].STMDHARHGFLPR.[H]	1xOxidation [M3]	1	1	3	P02686	P02686 [153-165]		0	1540.74	0	153	High	3.6	338.9	338.9	338.9	0.000248342	0.00061862	0.000579486	0.000795123	0.00247277	0.00189394	0.00150348	0.00248139
FALSE	High	[A].STNGLINFIK.[Q]		1	1	1	P06744	P06744 [541-550]		0	1106.62	0	541	High	4.55	320.4	205.9	205.9	2.79792e-05	7.31365e-06	0	0	0.0553301	0.00313349	0.0031263	0.00486973
FALSE	High	[A].STSGSSGACGFSYK.[-]		1	1	3	Q9UNF1	Q9UNF1 [593-606]		0	1338.56	0	593	High	6.3	235.6	225.2	225.2	5.04784e-07	1.12775e-07	0	0	0.00105615	0.00189394	0.0016896	0.00277392
FALSE	High	[A].STSKIVSSFK.[T]		1	1	1	Q9Y2I8	Q9Y2I8 [129-138]		0	1083.6	0	129	High	1.85	429.1	205	205	0.01424	0.00230017	0.00228393	0.00138408	0.0474111	0.00225666	0.00222453	0.00294659
FALSE	High	[A].STVGLPTVLEK.[L]		1	1	1	Q08426	Q08426 [668-678]		0	1143.66	0	668	High	4.58	340.1	135.6	135.6	2.60236e-05	6.08752e-06	0	0	0.0516575	0.00276575	0.00260181	0.00348339
FALSE	High	[A].STYLNNPYVRK.[A]		1	1	5	P10619	P10619 [338-348]		0	1354.71	0	338	High	3.67	429.4	238.9	238.9	0.00021546	0.00061862	0.000583544	0.000803428	0.00214536	0.00189394	0.0013616	0.00208225
FALSE	High	[A].SVAAKNLALLK.[A]		1	1	1	Q13164	Q13164 [31-41]		0	1127.71	0	31	High	4.27	490.6	199	199	5.34039e-05	0.000108566	0.000107654	0.00030656	0.000531753	0.000345542	0.000315956	0.00104058
FALSE	High	[A].SVAEMKEYITK.[F]	1xOxidation [M5]	1	1	2	Q9H410	Q9H410 [207-217]		0	1314.66	0	207	High	4.4	561.4	253.3	253.3	4.02364e-05	1.1248e-05	0	0	0.000400642	6.50349e-05	0	0
FALSE	High	[A].SVAIPGFTINR.[V]		1	1	1	Q9UDX5	Q9UDX5 [92-102]		0	1174.66	0	92	High	6.59	472.2	187.8	187.8	2.57944e-07	4.93769e-08	0	0	0.000539972	0.000345542	0.000313578	0.00102669
FALSE	High	[A].SVAPAQYQH.[Q]		1	1	1	Q86Z02	Q86Z02 [1169-1177]		0	1000.48	0	1169	High	4.6	333.8	204	204	2.48383e-05	4.81442e-06	0	0	0.0494177	0.00265252	0.00258972	0.00354925
FALSE	High	[A].SVAQDIPKLQK.[L]		1	1	3	P51452	P51452 [43-53]		0	1226.71	0	43	High	6.55	415.5	229.6	229.6	2.81637e-07	5.57706e-08	0	0	0.000589542	0.000618812	0.000604778	0.00193237
FALSE	High	[A].SVAQLLLSK.[K]		1	1	1	P29375	P29375 [796-804]		0	958.593	0	796	High	2.26	398.7	119.1	119.1	0.00545542	0.00123937	0.00122379	0.00106109	0.0543073	0.00300107	0.00298221	0.00449775
FALSE	High	[A].SVASPFTSK.[T]		1	1	3	Q9H7F0	Q9H7F0 [906-914]		0	923.483	0	906	High	1.95	370.6	132.5	132.5	0.0111426	0.00215812	0.00215778	0.00140984	0.0556006	0.00379193	0.00379009	0.00585586
FALSE	High	[A].SVDKVLELK.[E]		1	1	2	O14979	O14979 [201-209]		0	1030.61	0	201	High	1.83	350.1	140.4	140.4	0.0146799	0.00251786	0.00251656	0.00176009	0.0488758	0.00254712	0.00253614	0.00336597
FALSE	High	[A].SVEERITQVAK.[R]		1	1	1	Q12873	Q12873 [1189-1199]		0	1259.7	0	1189	High	4.61	550	234	234	2.46554e-05	4.57542e-06	0	0	0.0490711	0.00265252	0.00263059	0.003621
FALSE	High	[A].SVFDAYVLPK.[L]		1	1	2	P62854	P62854 [57-66]		0	1138.61	0	57	High	5.91	402.8	208.8	208.8	1.23441e-06	2.49247e-07	0	0	0.00257877	0.00189394	0.00148671	0.00245339
FALSE	High	[A].SVFGTMPLK.[V]	1xOxidation [M6]	1	1	2	Q93063	Q93063 [682-690]		0	995.523	0	682	High	3.51	238.8	120.1	120.1	0.000311542	0.00061862	0.000537201	0.000741656	0.394214	0.010975	0.0109523	0.0170758
FALSE	High	[A].SVFGTMPLK.[V]		1	1	1	Q93063	Q93063 [682-690]		0	979.528	0	682	High	3.51	304.8	118.6	118.6	0.000311538	0.00061862	0.000539762	0.000744417	0.394158	0.0107063	0.010684	0.0165568
FALSE	High	[A].SVFLLEKDRLVK.[E]		1	1	1	Q96J01	Q96J01 [80-91]		0	1446.87	0	80	High	4.53	502.6	171.4	171.4	2.92506e-05	1.03735e-05	0	0	0.000291255	3.78e-05	0	0
FALSE	High	[A].SVIGIIVYR.[L]		1	1	1	Q4KMQ2	Q4KMQ2 [469-477]		0	1019.62	0	469	High	4.58	356.1	106.3	106.3	2.65356e-05	6.42562e-06	0	0	0.0526217	0.00276575	0.00265164	0.00365059
FALSE	High	[A].SVILPILKK.[K]		1	1	14	Q86VW0	Q86VW0 [4-12]		0	1010.7	0	4	High	4.55	441.8	22.7	22.7	2.81039e-05	8.24923e-06	0	0	0.0555748	0.00372659	0.00371202	0.00589837
FALSE	High	[A].SVILPILKKK.[L]		1	1	1	Q86VW0	Q86VW0 [4-13]		0	1138.79	0	4	High	4.62	280.9	210.4	210.4	2.38475e-05	2.29476e-06	0	0	0.0475371	0.00225666	0.00217045	0.00285002
FALSE	High	[A].SVISHQHLSK.[Q]		1	1	1	Q14541	Q14541 [395-404]		0	1135.62	0	395	High	3.72	534.6	320	320	0.000189743	0.00061862	0.000588697	0.000812788	0.0018893	0.00189394	0.00141214	0.0021846
FALSE	High	[A].SVITQVFHV.[P]		1	1	1	Q00341	Q00341 [74-82]		0	1029.57	0	74	High	4.55	396.4	162.2	162.2	2.8014e-05	7.6452e-06	0	0	0.0553984	0.00337838	0.00336152	0.00522814
FALSE	High	[A].SVLPAATPR.[Q]		1	1	1	P13861	P13861 [48-56]		0	911.531	0	48	High	2.15	311.2	80.3	80.3	0.00706164	0.00157139	0.00155329	0.00144383	0.0702919	0.00549184	0.0054768	0.00845899
FALSE	High	[A].SVLPFDGDFAREK.[T]		1	1	2	Q14582	Q14582 [29-41]		0	1480.74	0	29	High	4.16	416.7	196.5	196.5	6.90612e-05	0.000320444	0.000318438	0.00090063	0.000687655	0.000896057	0.000850822	0.0026362
FALSE	High	[A].SVLPNQVSVITK.[Q]		1	1	1	Q9Y2F5	Q9Y2F5 [852-863]		0	1284.75	0	852	High	4.08	542.8	292.1	292.1	8.30583e-05	0.00061862	0.00061684	0.000867553	0.000827027	0.00189394	0.00184308	0.00314713
FALSE	High	[A].SVLREHIDK.[M]		1	1	1	O43237	O43237 [154-162]		0	1096.61	0	154	High	1.81	451.5	138.6	138.6	0.0156404	0.00265225	0.00264308	0.00198965	0.0520734	0.00276575	0.00257415	0.00343552
FALSE	High	[A].SVMQKIIPHY.[S]	1xOxidation [M3]	1	1	1	Q8NDZ6	Q8NDZ6 [16-25]		0	1231.65	0	16	High	1.83	317.7	206.4	206.4	0.0149229	0.00261351	0.00261244	0.0020202	0.0496846	0.00269542	0.00268129	0.00379673
FALSE	High	[A].SVMRLTISY.[L]	1xOxidation [M3]	1	1	3	Q16665	Q16665 [58-66]		0	1085.57	0	58	High	4.55	366	99.7	99.7	2.80989e-05	8.23666e-06	0	0	0.055565	0.00372659	0.00371747	0.00590909
FALSE	High	[A].SVMRLTISY.[L]		1	1	1	Q16665	Q16665 [58-66]		0	1069.57	0	58	High	5.91	453.1	154.5	154.5	1.2397e-06	2.50272e-07	0	0	0.00258978	0.00189394	0.00148506	0.00245098
FALSE	High	[A].SVMSALTDKAIVK.[K]		1	1	1	P53816	P53816 [49-61]		0	1362.77	0	49	High	4.13	223.3	193.1	193.1	7.45068e-05	0.000320444	0.000316256	0.000892857	0.134974	0.0065344	0.00651031	0.0094931
FALSE	High	[A].SVMSALTDKAIVK.[K]	1xOxidation [M3]	1	1	1	P53816	P53816 [49-61]		0	1378.76	0	49	High	4.61	269.5	216.3	216.3	2.43249e-05	3.91966e-06	0	0	0.0484442	0.00225666	0.00222397	0.00316656
FALSE	High	[A].SVNFSEFSK.[K]		1	1	1	P09429	P09429 [35-43]		0	1044.5	0	35	High	3.51	301.8	105.2	105.2	0.000311503	0.00061862	0.000563486	0.000771605	0.393705	0.00893694	0.00891125	0.0138044
FALSE	High	[A].SVNIGQLEH.[Q]		1	1	1	Q75QN2	Q75QN2 [506-514]		0	996.511	0	506	High	1.39	277.1	149	149	0.0409039	0.00374515	0.00374013	0.00331754	0.204029	0.00807547	0.00807243	0.0118597
FALSE	High	[A].SVNLKVSPK.[R]		1	1	1	O75475	O75475 [171-179]		0	971.588	0	171	High	1.4	312	89.9	89.9	0.0396759	0.00364715	0.0036056	0.00343137	0.393955	0.00966317	0.0096565	0.0149583
FALSE	High	[A].SVNLSNVLK.[N]		1	1	1	O00308	O00308 [100-108]		0	973.568	0	100	High	3.51	347.8	62.6	62.6	0.000311498	0.00061862	0.000569801	0.000779018	0.393638	0.00864152	0.00861943	0.0130239
FALSE	High	[A].SVPHSIINGYK.[R]		1	1	3	P05388	P05388 [236-246]		0	1214.65	0	236	High	6.09	423.9	271.6	271.6	8.17363e-07	1.78755e-07	0	0	0.00170903	0.00189394	0.00144838	0.00225989
FALSE	High	[A].SVQEYFVRK.[S]		1	1	4	Q92547	Q92547 [674-682]		0	1155.62	0	674	High	1.98	454.7	96.7	96.7	0.0105739	0.00174899	0.00174299	0.00141523	0.0352056	0.00189394	0.00172036	0.00274833
FALSE	High	[A].SVQTQPAIKK.[D]		1	1	1	Q99728	Q99728 [162-171]		0	1099.65	0	162	High	2.32	326.4	123.5	123.5	0.0048193	0.00120641	0.00119665	0.00109632	0.0479763	0.00225666	0.00218998	0.00300702
FALSE	High	[A].SVSDIIVVAK.[R]		1	1	1	Q9Y2Y6	Q9Y2Y6 [124-133]		0	1030.61	0	124	High	1.95	371.1	100.8	100.8	0.0111361	0.00200454	0.00200063	0.00141004	0.0555682	0.00372659	0.00371602	0.00590641
FALSE	High	[A].SVSSDVQSVFK.[G]		1	1	1	Q8WUQ7	Q8WUQ7 [397-407]		0	1182.6	0	397	High	6.56	495.9	162	162	2.7286e-07	5.25367e-08	0	0	0.000571179	0.000618812	0.000616903	0.00199601
FALSE	High	[A].SVTDPERFWGK.[A]		1	1	4	Q9H6R3	Q9H6R3 [69-79]		0	1321.65	0	69	High	6.89	507.9	214.4	214.4	1.28493e-07	1.57809e-08	0	0	0.000269057	3.35571e-05	0	0
FALSE	High	[A].SVTTQPTEFK.[I]		1	1	2	Q9BY77	Q9BY77 [409-418]		0	1137.58	0	409	High	6.51	410.5	261.5	261.5	3.05977e-07	6.27759e-08	0	0	0.00064046	0.000896057	0.00087745	0.00275229
FALSE	High	[A].SVVPFVRVK.[R]		1	1	2	Q53GS9	Q53GS9 [65-73]		0	1030.64	0	65	High	1.95	347.8	44.3	44.3	0.011165	0.00215812	0.00215608	0.00140845	0.0557122	0.00395638	0.00389808	0.0061552
FALSE	High	[A].SVWHGTLSK.[L]		1	1	2	Q969Z0	Q969Z0 [140-148]		0	1014.54	0	140	High	1.85	508.1	280.6	280.6	0.0142677	0.00230017	0.00228074	0.00137969	0.0475035	0.00225666	0.00218341	0.00286533
FALSE	High	[A].SVWRQLYPK.[H]		1	1	2	Q6NUQ4	Q6NUQ4 [401-409]		0	1176.65	0	401	High	4.55	352.7	164.9	164.9	2.82804e-05	9.11276e-06	0	0	0.0559206	0.0040524	0.00396606	0.0063762
FALSE	High	[A].SVYAGAGGSGSR.[I]		1	1	1	P05783	P05783 [34-45]		0	1068.51	0	34	High	4.55	283.1	126.9	126.9	2.81861e-05	8.71366e-06	0	0	0.0557359	0.0039818	0.00397727	0.00634851
FALSE	High	[A].SVYAGAGGSGSRISVSR.[S]		1	1	1	P05783	P05783 [34-50]		0	1610.82	0	34	High	4.76	310.5	183.2	183.2	1.73895e-05	1.00448e-06	0	0	0.0351201	0.00189394	0.0017209	0.00275049
FALSE	High	[A].SVYSDIVGKIVGK.[H]		1	1	2	Q9ULP9	Q9ULP9 [72-84]		0	1364.78	0	72	High	4.54	524.9	352.8	352.8	2.89399e-05	1.03268e-05	0	0	0.000288161	3.72113e-05	0	0
FALSE	High	[A].SVYSPSGPVNR.[R]		1	1	2	Q9NS56	Q9NS56 [191-201]		0	1162.59	0	191	High	3.93	445.4	207.7	207.7	0.000117451	0.00061862	0.000606122	0.00084317	0.00116948	0.00189394	0.00162488	0.00263505
FALSE	High	[A].TAHHLGLLK.[A]		1	1	1	Q9Y295	Q9Y295 [24-32]		0	989.589	0	24	High	5.82	457.9	225.3	225.3	1.50023e-06	2.84477e-07	0	0	0.00313233	0.00189394	0.0014245	0.00231696
FALSE	High	[A].TAMLQSLLK.[-]	1xOxidation [M3]	1	1	2	Q9UM54	Q9UM54 [1286-1294]		0	1020.58	0	1286	High	7.34	361.3	117.4	117.4	4.61594e-08	5.49108e-09	0	0	9.66722e-05	1.14708e-05	0	0
FALSE	High	[A].TAYGSTVSK.[R]		1	1	4	P04114	P04114 [1155-1163]		0	913.463	0	1155	High	4.62	365.8	151.3	151.3	2.42321e-05	3.67409e-06	0	0	0.048268	0.00225666	0.00212681	0.00290135
FALSE	High	[A].TDVFWAK.[Y]		1	1	2	P00734	P00734 [80-86]		0	866.441	0	80	High	4.51	254.7	156.5	156.5	3.07806e-05	1.05611e-05	0	0	0.0606257	0.00518785	0.00515507	0.00798479
FALSE	High	[A].TIAEIKNLFTK.[T]		1	1	1	Q9NZ01	Q9NZ01 [28-38]		0	1277.75	0	28	High	4.62	270.2	175.5	175.5	2.37914e-05	1.93884e-06	0	0	0.0474305	0.00225666	0.002215	0.00292719
FALSE	High	[A].TISPPLQPK.[T]		1	1	1	Q7Z478	Q7Z478 [198-206]		0	980.578	0	198	High	0.93	296.1	65.9	65.9	0.118314	0.00573705	0.0057261	0.00547482	0.393653	0.00865958	0.00865769	0.0131382
FALSE	High	[A].TLETPVPAFLK.[N]		1	1	1	P48681	P48681 [363-373]		0	1215.7	0	363	High	4.59	377.4	126.5	126.5	2.59181e-05	6.0004e-06	0	0	0.0514586	0.00276575	0.00261512	0.00350404
FALSE	High	[A].TLLASNEAFKK.[Q]		1	1	1	P51572	P51572 [128-138]		0	1221.68	0	128	High	4.08	300.5	94.8	94.8	8.36034e-05	0.00061862	0.000616586	0.000867303	0.149023	0.00753884	0.00753081	0.0109261
FALSE	High	[A].TLLDKYWTK.[I]		1	1	4	Q9NU22	Q9NU22 [462-470]		0	1167.64	0	462	High	5.78	467.4	188.6	188.6	1.65943e-06	3.12763e-07	0	0	0.00346355	0.00189394	0.00138648	0.00223414
FALSE	High	[A].TPYNYPVPV.[R]		1	1	1	O95167	O95167 [49-57]		0	1049.53	0	49	High	4.6	400.2	147	147	2.51512e-05	5.23835e-06	0	0	0.05001	0.00276575	0.00276044	0.00373671
FALSE	High	[A].TQFENWYKK.[Y]		1	1	2	P08236	P08236 [523-531]		0	1243.61	0	523	High	4.5	244.8	132.1	132.1	3.13184e-05	1.06228e-05	0	0	0.0616212	0.00518785	0.00513458	0.00795153
FALSE	High	[A].TQFENWYKKYQK.[P]		1	1	1	P08236	P08236 [523-534]		0	1662.83	0	523	High	6.12	473.2	325.1	325.1	7.61867e-07	1.67275e-07	0	0	0.00159318	0.00189394	0.00148085	0.00232693
FALSE	High	[A].TQVAVSVPK.[R]		1	1	1	Q04637	Q04637 [505-513]		0	928.546	0	505	High	4.55	291.1	109.9	109.9	2.84837e-05	9.66321e-06	0	0	0.0563188	0.00419605	0.00416556	0.00672098
FALSE	High	[A].TSTASTFVK.[P]		1	1	2	P56556	P56556 [10-18]		0	941.494	0	10	High	5.26	381.5	124.4	124.4	5.48456e-06	3.87582e-07	0	0	0.0113531	0.00189394	0.00150552	0.00255537
FALSE	High	[A].TSYFGKQFLR.[Q]		1	1	10	Q9NYZ1	Q9NYZ1 [187-196]		0	1246.66	0	187	High	9.97	658.8	406.4	406.4	1.06114e-10	3.57911e-11	0	0	2.22258e-07	7.4965e-08	0	0
FALSE	High	[A].TSYSSEFSK.[R]		1	1	3	Q9UPT5	Q9UPT5 [534-542]		0	1035.46	0	534	High	2.32	384.3	150.6	150.6	0.0047643	0.00120641	0.00120365	0.0011048	0.0474289	0.00225666	0.00221664	0.0029304
FALSE	High	[A].TTIKPFPVQK.[N]		1	1	1	O95498	O95498 [325-334]		0	1158.69	0	325	High	2.31	364.5	186.9	186.9	0.00486053	0.00120641	0.00119278	0.00109119	0.0483866	0.00225666	0.00223655	0.00318573
FALSE	High	[A].TTLPDDMITQR.[E]	1xOxidation [M7]	1	1	1	Q96KC8	Q96KC8 [404-414]		0	1306.63	0	404	High	1.82	316.6	88	88	0.0151405	0.00261351	0.00260496	0.0020083	0.0504091	0.00276575	0.00270907	0.00365271
FALSE	High	[A].TTLQPPTTSK.[T]		1	1	2	Q86VF5	Q86VF5 [5-14]		0	1073.58	0	5	High	2.29	310.4	97.7	97.7	0.00512579	0.00123937	0.0012336	0.00107247	0.0510267	0.00276575	0.00265099	0.00356457
FALSE	High	[A].TTSELEAINK.[R]		1	1	1	Q9UQE7	Q9UQE7 [862-871]		0	1105.57	0	862	High	4.59	275.3	127.8	127.8	2.58433e-05	5.93839e-06	0	0	0.0513175	0.00276575	0.00262647	0.00352208
FALSE	High	[A].TTTEPLPEK.[T]		1	1	1	P55327	P55327 [211-219]		0	1015.53	0	211	High	4.13	278.7	45.3	45.3	7.45251e-05	0.000320444	0.000315524	0.000890736	0.135009	0.00656814	0.00656455	0.00963082
FALSE	High	[A].TTTGVDPVAK.[W]		1	1	1	P36956	P36956 [865-874]		0	988.531	0	865	High	3.45	360.6	155.6	155.6	0.000352041	0.00061862	0.000436967	0.000622924	0.0035053	0.00189394	0.00138241	0.00223015
FALSE	High	[A].TVAVPLVGKL.[G]		1	1	2	Q9BUN8	Q9BUN8 [22-31]		0	996.645	0	22	High	1.84	387.4	135.4	135.4	0.0144091	0.00232823	0.00232414	0.00150685	0.0479742	0.00225666	0.00219058	0.00300903
FALSE	High	[A].TVFVQPLDLVK.[N]		1	1	1	Q02978	Q02978 [36-46]		0	1258.74	0	36	High	3.53	368.4	228.6	228.6	0.000295201	0.00061862	0.000573121	0.000784519	0.00293934	0.00189394	0.00144222	0.00235627
FALSE	High	[A].TVINGQFVER.[C]		1	1	1	P06213	P06213 [199-208]		0	1162.62	0	199	High	2.25	318	101.5	101.5	0.00566561	0.00143282	0.00141497	0.00132626	0.0563994	0.004408	0.0044018	0.00707929
FALSE	High	[A].TVVDQTTLMKK.[Y]	1xOxidation [M9]	1	1	1	Q9Y4A5	Q9Y4A5 [10-20]		0	1279.69	0	10	High	4.59	329.6	92.4	92.4	2.59352e-05	6.0201e-06	0	0	0.0514909	0.00276575	0.00261245	0.00350121
FALSE	High	[A].TWDERFSAL.[E]		1	1	1	Q01082	Q01082 [2068-2076]		0	1124.54	0	2068	High	4.62	469.2	196.9	196.9	2.42654e-05	3.76187e-06	0	0	0.0483311	0.00225666	0.0022466	0.00320205
FALSE	High	[A].VAFDQNALVK.[R]		1	1	1	Q969J3	Q969J3 [107-116]		0	1104.6	0	107	High	4.6	321.9	144.8	144.8	2.50428e-05	5.08847e-06	0	0	0.0498049	0.00269542	0.00266441	0.00377468
FALSE	High	[A].VAFEVYDDFLHYK.[K]		1	1	1	P53634	P53634 [372-384]		0	1645.79	0	372	High	1.57	227.8	155.6	155.6	0.0270201	0.00342734	0.00341697	0.00348649	0.268619	0.00834389	0.00833954	0.0125594
FALSE	High	[A].VAIGVALALRKK.[-]		1	1	3	Q9BXK5	Q9BXK5 [474-485]		0	1238.83	0	474	High	8.44	364.3	204.7	204.7	3.62868e-09	7.418e-10	0	0	7.60026e-06	1.5537e-06	0	0
FALSE	High	[A].VAQRDPIIAK.[Q]		1	1	2	P78527	P78527 [2797-2806]		0	1110.66	0	2797	High	6.04	372.6	176.3	176.3	9.19796e-07	1.94296e-07	0	0	0.00192279	0.00189394	0.00140562	0.00216802
FALSE	High	[A].VAVDVAVPK.[R]		1	1	2	Q6PII5	Q6PII5 [26-34]		0	897.54	0	26	High	6.04	463.6	217.4	217.4	9.02627e-07	1.91894e-07	0	0	0.00188696	0.00189394	0.00141243	0.00218579
FALSE	High	[A].VEYQRQIDEL.[L]		1	1	1	Q96FZ7	Q96FZ7 [134-143]		0	1292.65	0	134	High	4.55	333	139.8	139.8	2.7979e-05	7.31091e-06	0	0	0.0553298	0.00313349	0.00312663	0.00487092
FALSE	High	[A].VGLNVFLEK.[N]		1	1	2	P09132	P09132 [56-64]		0	1018.59	0	56	High	1.78	417.1	105.7	105.7	0.0167714	0.00305137	0.00304787	0.00296277	0.0558387	0.0040524	0.00400634	0.0064433
FALSE	High	[A].VGRVGSTSENITQK.[V]		1	1	1	O00571	O00571 [405-418]		0	1475.78	0	405	High	4.13	344.9	130	130	7.4656e-05	0.000320444	0.000310559	0.000876168	0.135264	0.00734506	0.00733552	0.0106179
FALSE	High	[A].VIADFSGLLEK.[C]		1	1	1	P02771	P02771 [571-581]		0	1191.66	0	571	High	4.78	302.7	159.6	159.6	1.65564e-05	9.08489e-07	0	0	0.0334945	0.00189394	0.00173256	0.00277118
FALSE	High	[A].VIFINTRRK.[V]		2	2	2	P60842; Q14240	P60842 [276-284]; Q14240 [277-285]		0	1146.71	0	276	High	4.55	354.7	72.8	72.8	2.81099e-05	8.28933e-06	0	0	0.0555865	0.00372659	0.00370262	0.00587571
FALSE	High	[A].VISPPTVPK.[G]		1	1	9	Q9H9Y6	Q9H9Y6 [81-89]		0	937.572	0	81	High	2.28	374.3	85.8	85.8	0.00529639	0.00123937	0.00122864	0.00106659	0.0527246	0.00276575	0.00275573	0.00390117
FALSE	High	[A].VIVLVENFYK.[Y]		1	1	2	Q96FQ6	Q96FQ6 [12-21]		0	1223.7	0	12	High	5.14	393	116.7	116.7	7.29885e-06	4.40091e-07	0	0	0.0150513	0.00189394	0.0018224	0.00295234
FALSE	High	[A].VLCPPPVKK.[PR]		1	2	1	P60763	P60763 [176-184]		0	980.596	0	176	High	2.32	367.1	156	156	0.00481222	0.00120641	0.0011976	0.00109769	0.0479058	0.00225666	0.0022072	0.00303337
FALSE	High	[A].VMAPRTLLL.[L]		1	1	1	P30443	P30443 [3-11]		0	1013.62	0	3	High	4.61	337.4	128.2	128.2	2.47807e-05	4.74519e-06	0	0	0.0493085	0.00265252	0.0026003	0.00356612
FALSE	High	[A].VMAPRTLLL.[L]	1xOxidation [M2]	1	1	7	P30443	P30443 [3-11]		0	1029.61	0	3	High	6.15	407.4	179.6	179.6	7.00222e-07	1.54678e-07	0	0	0.00146446	0.00189394	0.00151811	0.00240529
FALSE	High	[A].VQHFWGVLK.[S]		1	1	1	Q96GW9	Q96GW9 [147-155]		0	1113.62	0	147	High	1.79	282.9	123.6	123.6	0.016125	0.00273764	0.00273653	0.00224304	0.0536867	0.00292556	0.00291262	0.00430598
FALSE	High	[A].VRLLLPGELAKHAVSEGTKAVTKYTSAK.[-]		1	2	1	O60814	O60814 [99-126]		0	2967.7	0	99	High	1.69	17.3	17.3	17.3	0.0203692	0.00335703	0.00333791	0.00350921	0.0678162	0.00545159	0.00543831	0.00852483
FALSE	High	[A].VRLLLPGELAKHAVSEGTKAVTKYTSS.[K]		1	7	1	Q5QNW6	Q5QNW6 [99-125]		0	2855.6	0	99	High	4.52	82.2	82.2	82.2	3.01616e-05	1.04782e-05	0	0	0.0594774	0.00518785	0.00518048	0.00803059
FALSE	High	[A].VRLLLPGELAKHAVSEGTKAVTKYTSSK.[-]		1	7	4	Q5QNW6	Q5QNW6 [99-126]		0	2983.69	0	99	High	9.46	479.5	479.5	479.5	3.4746e-10	9.82402e-11	0	0	7.27759e-07	2.05765e-07	0	0
FALSE	High	[A].VSDPSSPQYGK.[Y]		1	2	2	O14773	O14773 [68-78]		0	1164.55	0	68	High	6.44	494.5	267.2	267.2	3.61375e-07	7.8385e-08	0	0	0.000756327	0.00164654	0.0016389	0.00330306
FALSE	High	[A].VSLRLGDLVWGK.[L]		1	1	2	Q49A26	Q49A26 [4-15]		0	1342.78	0	4	High	1.81	317.3	105.3	105.3	0.0156022	0.00265225	0.00264429	0.00199124	0.0519462	0.00276575	0.00258282	0.00345194
FALSE	High	[A].VSMLNVYLK.[S]		1	1	1	P12074	P12074 [52-60]		0	1066.6	0	52	High	4.62	430.8	223.6	223.6	2.42559e-05	3.72293e-06	0	0	0.0483131	0.00225666	0.00225166	0.00321234
FALSE	High	[A].VSSTPVPQR.[S]		1	1	1	Q9GZV5	Q9GZV5 [172-180]		0	970.532	0	172	High	1.84	355.1	144.1	144.1	0.0143892	0.00232823	0.00232546	0.0015085	0.0479077	0.00225666	0.00220659	0.00303234
FALSE	High	[A].VTAQVKSLTQK.[V]		1	1	1	Q8NEJ9	Q8NEJ9 [28-38]		0	1202.71	0	28	High	1.83	335.8	126.5	126.5	0.0146884	0.00251786	0.00251592	0.00175913	0.0489039	0.00254712	0.00252908	0.0033557
FALSE	High	[A].VTASTGLLWK.[R]		1	1	2	Q9BPX6	Q9BPX6 [44-53]		0	1075.61	0	44	High	6.45	468	165.1	165.1	3.51928e-07	7.52333e-08	0	0	0.000736571	0.00111638	0.00110711	0.003367
FALSE	High	[A].VTEEFQPVYK.[E]		1	1	1	P05556	P05556 [337-346]		0	1239.63	0	337	High	3.51	251.7	101.5	101.5	0.000311511	0.00061862	0.000557517	0.000763553	0.393805	0.00912241	0.00912048	0.0140391
FALSE	High	[A].VTFPDIIRNYK.[V]		1	1	4	P42224	P42224 [642-652]		0	1365.75	0	642	High	4.91	468.5	115.8	115.8	1.22742e-05	6.36817e-07	0	0	0.0250508	0.00189394	0.00177563	0.00286299
FALSE	High	[A].VTIFIRGGNK.[M]		1	1	1	P48643	P48643 [383-392]		0	1104.65	0	383	High	5.15	398.3	117.7	117.7	7.15323e-06	4.31071e-07	0	0	0.0147555	0.00189394	0.00182451	0.00295608
FALSE	High	[A].VTSSGPILAEEAVLK.[Q]		1	1	1	Q9HCM4	Q9HCM4 [710-724]		0	1513.85	0	710	High	6.25	368.9	263.2	263.2	5.6009e-07	1.27116e-07	0	0	0.00117173	0.00189394	0.00162375	0.00263331
FALSE	High	[A].VTTTVTGAK.[D]		1	1	1	Q99541	Q99541 [119-127]		0	877.499	0	119	High	4.56	327.5	101.5	101.5	2.78347e-05	7.21213e-06	0	0	0.0550596	0.00306327	0.00304143	0.00465915
FALSE	High	[A].VTTVVNPKYEGK.[-]		1	1	3	P05556	P05556 [787-798]		0	1334.73	0	787	High	8.25	368.3	275.5	275.5	5.56507e-09	1.05336e-09	0	0	1.1656e-05	2.2021e-06	0	0
FALSE	High	[A].VTYNGVDNNK.[N]		1	1	1	Q16181	Q16181 [317-326]		0	1123.54	0	317	High	1.84	372.8	154.3	154.3	0.0145552	0.00236991	0.00236784	0.00163199	0.0484606	0.00225666	0.00222048	0.00316056
FALSE	High	[A].VVAAVIWRK.[K]		1	1	1	P13747	P13747 [323-331]		0	1041.66	0	323	High	3.55	339.3	158.6	158.6	0.000281717	0.00061862	0.000575043	0.000788229	0.00280508	0.00189394	0.00145773	0.0023855
FALSE	High	[A].VVAQEPLHR.[G]		1	1	1	Q15029	Q15029 [795-803]		0	1048.59	0	795	High	6.21	473.7	200.5	200.5	6.21907e-07	1.39693e-07	0	0	0.00130088	0.00189394	0.00157056	0.00250941
FALSE	High	[A].VVDSILAIK.[K]		1	1	1	P40227	P40227 [172-180]		0	957.598	0	172	High	1.87	249.5	90.7	90.7	0.0135932	0.00230017	0.00228976	0.00138985	0.13526	0.00734506	0.00733833	0.0106216
FALSE	High	[A].VVFHPKFVGK.[T]		1	1	2	P08397	P08397 [123-132]		0	1157.68	0	123	High	4.09	384.5	279	279	8.06072e-05	0.00061862	0.000618047	0.000870322	0.00080262	0.00189394	0.00187066	0.00319744
FALSE	High	[A].VVFPFPVNK.[R]		1	1	2	P04198	P04198 [191-199]		0	1046.6	0	191	High	3.51	328.1	74.8	74.8	0.000311507	0.00061862	0.000560067	0.000766088	0.393759	0.00899037	0.00897244	0.0138234
FALSE	High	[A].VVFPFPVNKR.[E]		1	1	1	P04198	P04198 [191-200]		0	1202.7	0	191	High	5.96	344.4	202.8	202.8	1.09395e-06	2.25997e-07	0	0	0.002286	0.00189394	0.00133818	0.00202943
FALSE	High	[A].VVGAVVFQK.[R]		1	1	4	Q12907	Q12907 [339-347]		0	946.572	0	339	High	6.23	463.3	192.1	192.1	5.86239e-07	1.32102e-07	0	0	0.00122637	0.00189394	0.00159927	0.00257732
FALSE	High	[A].VVGPVGAGK.[S]		1	1	2	O15439	O15439 [443-451]		0	783.472	0	443	High	4.6	373.6	134	134	2.52055e-05	5.3113e-06	0	0	0.0501127	0.00276575	0.00274692	0.00371005
FALSE	High	[A].VVIDLGEAFTK.[C]		1	1	3	Q9NZ32	Q9NZ32 [16-26]		0	1191.66	0	16	High	4.05	449.2	262.8	262.8	8.94926e-05	0.00061862	0.000615258	0.000864055	0.000891094	0.00189394	0.00179625	0.00304646
FALSE	High	[A].VVIIVRAPR.[C]		1	1	1	P08195	P08195 [201-209]		0	1022.68	0	201	High	3.25	400.3	102.2	102.2	0.000560081	0.00061862	0.00048226	0.000781097	0.00557671	0.00189394	0.00153009	0.00261438
FALSE	High	[A].VVLEGNYWK.[R]		1	1	1	Q9NP71	Q9NP71 [163-171]		0	1107.58	0	163	High	4.54	282	128.8	128.8	2.87626e-05	1.0215e-05	0	0	0.0568645	0.00473159	0.00467886	0.00740741
FALSE	High	[A].VVLRHIIQK.[S]		1	1	1	Q8NEC7	Q8NEC7 [107-115]		0	1105.72	0	107	High	1.77	250.5	189.8	189.8	0.0169316	0.00317997	0.00317902	0.00331548	0.0563721	0.00432709	0.00432061	0.0070922
FALSE	High	[A].VVLSAVKVLMK.[F]		1	1	1	P63010	P63010 [255-265]		0	1186.76	0	255	High	4.55	285.1	118.9	118.9	2.80485e-05	7.89969e-06	0	0	0.0554661	0.00346056	0.00340374	0.00534635
FALSE	High	[A].VVLSAVKVLMK.[F]	1xOxidation [M10]	1	1	5	P63010	P63010 [255-265]		0	1202.75	0	255	High	6.85	501.3	157.4	157.4	1.41481e-07	1.80679e-08	0	0	0.000296245	3.89883e-05	0	0
FALSE	High	[A].VVMTPVPLFSK.[Q]	1xOxidation [M3]	1	1	5	O14976	O14976 [580-590]		0	1233.69	0	580	High	5.78	315.9	178.1	178.1	1.65288e-06	3.11705e-07	0	0	0.00344993	0.00189394	0.00138793	0.00223714
FALSE	High	[A].VVNKVPLTGK.[K]		1	1	4	Q8WUH6	Q8WUH6 [101-110]		0	1054.66	0	101	High	6.52	473	182.3	182.3	3.01451e-07	6.07067e-08	0	0	0.000630991	0.000896057	0.000885478	0.0027881
FALSE	High	[A].VVQRVEIHK.[L]		1	1	1	O14907	O14907 [12-20]		0	1107.66	0	12	High	3.78	541.4	209	209	0.000167393	0.00061862	0.000594059	0.000821243	0.00166676	0.00189394	0.001455	0.00227531
FALSE	High	[A].VVSAAQAGLLR.[Q]		1	1	2	O15127	O15127 [77-87]		0	1084.65	0	77	High	3.48	340.4	235.3	235.3	0.000332218	0.00061862	0.000445898	0.000634786	0.00330792	0.00189394	0.00140252	0.00226757
FALSE	High	[A].VVVDPIQSVK.[G]		1	1	3	O00487	O00487 [143-152]		0	1083.64	0	143	High	6.34	387.8	174.5	174.5	4.53362e-07	1.01012e-07	0	0	0.000948664	0.00189394	0.00175527	0.00296077
FALSE	High	[A].VVVGVYRPPPK.[V]		1	1	25	P22087	P22087 [308-318]		0	1210.73	0	308	High	9.79	650.3	251.5	251.5	1.63067e-10	5.66074e-11	0	0	3.41545e-07	1.18565e-07	0	0
FALSE	High	[A].VVVKKIETRDGKLVSESSDVLPK.[-]		1	1	1	P05787	P05787 [461-483]		0	2526.45	0	461	High	6.31	200.2	200.2	200.2	4.86754e-07	1.07644e-07	0	0	0.00101846	0.00189394	0.00171695	0.002849
FALSE	High	[A].VVYITYHNK.[R]		1	1	1	Q8NC54	Q8NC54 [212-220]		0	1136.61	0	212	High	1.78	305.8	208.3	208.3	0.0166252	0.00278481	0.00277455	0.00235664	0.055352	0.00320911	0.0032048	0.00507246
FALSE	High	[A].WVSSQFYNK.[-]		1	1	2	Q14457	Q14457 [442-450]		0	1158.56	0	442	High	4.25	344.8	160.4	160.4	5.62993e-05	0.000108566	0.000107377	0.000305344	0.000560583	0.000345542	0.000309693	0.00100402
FALSE	High	[A].YGGLTSPGLSYSLGSSFGSGAGSSSFSRTSSSRAVVVKKIETRDGKLVSESSDVLPK.[-]		1	1	1	P05787	P05787 [427-483]		0	5769.96	0	427	High	9.01	457.6	416.5	416.5	9.82653e-10	2.17768e-10	0	0	2.05818e-06	4.56117e-07	0	0
FALSE	High	[A].YIIKEHFEK.[A]		1	1	1	Q96DB5	Q96DB5 [188-196]		0	1206.65	0	188	High	2.24	344.1	139.5	139.5	0.00572566	0.00157139	0.00157011	0.00146434	0.0569972	0.00498563	0.00498479	0.00774293
FALSE	High	[A].YLSTKDQYPYLK.[S]		1	1	3	Q99541	Q99541 [33-44]		0	1518.78	0	33	High	8.97	616.5	381	381	1.06115e-09	2.33633e-10	0	0	2.22258e-06	4.89348e-07	0	0
FALSE	High	[A].YLTPLPQPNRAL.[S]		1	1	1	P10620	P10620 [121-132]		0	1382.78	0	121	High	3.51	181.4	141.4	141.4	0.000311593	0.00061862	0.000520969	0.000726216	0.394878	0.0133257	0.0133198	0.0206156
FALSE	High	[A].YLTPLPQPNRALSF.[F]		1	1	2	P10620	P10620 [121-134]		0	1616.88	0	121	High	6.64	403.3	258.9	258.9	2.29745e-07	3.95766e-08	0	0	0.00048097	0.000345542	0.000331345	0.00111732
FALSE	High	[A].YRLLKSKLYL.[-]		1	1	3	P10620	P10620 [146-155]		0	1296.8	0	146	High	5.9	250.2	117.3	117.3	1.25097e-06	2.52126e-07	0	0	0.00261326	0.00189394	0.00148148	0.00244021
FALSE	High	[A].YTFFTPGNLK.[Q]		1	1	1	Q92841	Q92841 [519-528]		0	1187.61	0	519	High	4.57	371	124.5	124.5	2.71783e-05	6.83239e-06	0	0	0.0538295	0.00292556	0.00290229	0.00428643
FALSE	High	[A].YTFKGAKVK.[R]		1	1	1	Q86XX4	Q86XX4 [3982-3990]		0	1041.61	0	3982	High	2.02	433.2	128.8	128.8	0.00951616	0.00166006	0.00164885	0.00142776	0.0474855	0.00225666	0.00219298	0.00288288
FALSE	High	[A].YVHDAPVRSL.[N]		1	1	1	P01584	P01584 [113-122]		0	1156.61	0	113	High	4.58	310.6	245.9	245.9	2.63734e-05	6.31416e-06	0	0	0.0523166	0.00276575	0.00256068	0.00341925
FALSE	High	[A].YVLEQASSHIGNSTQATVRDAVVGRPSMDKKAQ.[-]	1xOxidation [M28]	1	1	1	Q6DD88	Q6DD88 [509-541]		0	3559.79	0	509	High	4.29	88	88	88	5.07154e-05	0.000108566	0.00010791	0.000307692	0.0960746	0.00597991	0.005978	0.00891557
FALSE	High	[A].YYLNDLERI.[A]		1	1	1	P04899	P04899 [155-163]		0	1198.61	0	155	High	1.77	314.3	124.9	124.9	0.0169864	0.00317997	0.00317413	0.00330621	0.0565547	0.00453317	0.00452725	0.00719568
FALSE	High	[C].AAAPPAPFR.[L]		1	1	1	Q9NP84	Q9NP84 [68-76]		0	897.494	0	68	High	1.1	288.2	59.1	59.1	0.0789833	0.00503585	0.00501581	0.00494996	0.39367	0.00869943	0.00869502	0.0132494
FALSE	High	[C].AAAPPAPFRL.[L]		1	1	1	Q9NP84	Q9NP84 [68-77]		0	1010.58	0	68	High	2.01	321.5	86.6	86.6	0.00974532	0.00166006	0.00164526	0.00142389	0.0486289	0.00233675	0.00232168	0.00342253
FALSE	High	[C].AAYAHELPK.[Y]		1	1	1	P46777	P46777 [77-85]		0	999.526	0	77	High	3.23	486.1	244.8	244.8	0.000586356	0.00061862	0.000480406	0.000777756	0.00583833	0.00189394	0.00152931	0.00261324
FALSE	High	[C].AIAQAESLRYK.[L]		1	1	3	P23396	P23396 [98-108]		0	1249.69	0	98	High	8.67	640	197.6	197.6	2.15242e-09	4.34587e-10	0	0	4.50826e-06	9.10246e-07	0	0
FALSE	High	[C].AIYATIPVYK.[M]		1	1	1	Q9P2I0	Q9P2I0 [83-92]		0	1138.65	0	83	High	1.42	345.4	68.8	68.8	0.0376421	0.00364715	0.00363583	0.00345764	0.187769	0.00794131	0.00793651	0.011708
FALSE	High	[C].ANPKQTWVK.[Y]		1	1	1	P78556	P78556 [75-83]		0	1071.59	0	75	High	3.76	491.4	240.2	240.2	0.000174005	0.00061862	0.000592125	0.000818107	0.00173259	0.00189394	0.00144122	0.00224719
FALSE	High	[C].ATFSSSHRY.[H]		1	1	5	O94979	O94979 [61-69]		0	1055.49	0	61	High	4.62	470.3	168.2	168.2	2.41097e-05	3.28633e-06	0	0	0.0480355	0.00225666	0.00217924	0.00298507
FALSE	High	[C].ATFSSSHRYHK.[L]		1	1	1	O94979	O94979 [61-71]		0	1320.64	0	61	High	7.92	651.8	292.6	292.6	1.21344e-08	1.79501e-09	0	0	2.54151e-05	3.75673e-06	0	0
FALSE	High	[C].ATHQDPLLSK.[H]		1	1	1	Q6PJW8	Q6PJW8 [269-278]		0	1109.59	0	269	High	4.11	551.6	337.8	337.8	7.77752e-05	0.000516476	0.000515677	0.00087184	0.000774422	0.00164654	0.00162646	0.003276
FALSE	High	[C].ATIGVDPLASGK.[G]		1	1	1	Q96H20	Q96H20 [73-84]		0	1128.63	0	73	High	2.47	412.2	197.9	197.9	0.00337249	0.00096637	0.000936549	0.00081182	0.0168297	0.00189394	0.00181428	0.00293378
FALSE	High	[C].ATITPDEKRVEEFKLK.[Q]		1	1	1	O75874	O75874 [74-89]		0	1904.05	0	74	High	4.5	250.3	64	64	3.19795e-05	1.0686e-05	0	0	0.0628419	0.00521394	0.00519502	0.00791706
FALSE	High	[C].ATLQNVLRK.[V]		1	1	1	Q14974	Q14974 [586-594]		0	1042.64	0	586	High	2.32	403.8	131.6	131.6	0.00480997	0.00120641	0.00119781	0.00109821	0.0478834	0.00225666	0.00221331	0.00304363
FALSE	High	[C].ATPNSKILK.[E]		1	1	2	O95239	O95239 [1160-1168]		0	971.588	0	1160	High	4.55	310.3	100	100	2.81063e-05	8.26428e-06	0	0	0.0555795	0.00372659	0.00370876	0.00588901
FALSE	High	[C].ATQALEKYNIEK.[D]		1	1	3	P63167	P63167 [25-36]		0	1407.75	0	25	High	6.93	537.1	341.8	341.8	1.17738e-07	1.40514e-08	0	0	0.000246542	2.97712e-05	0	0
FALSE	High	[C].AVFDKTLAELK.[T]		1	1	2	Q6VMQ6	Q6VMQ6 [613-623]		0	1234.7	0	613	High	6.4	449.2	207.9	207.9	3.94828e-07	8.73478e-08	0	0	0.000826283	0.00189394	0.00184453	0.00315209
FALSE	High	[C].AVFGPDGTLLAK.[Y]		1	1	2	Q9NQR4	Q9NQR4 [98-109]		0	1188.66	0	98	High	1.9	467.5	140.4	140.4	0.0127128	0.00225592	0.00225037	0.00139978	0.0423266	0.00202272	0.00198413	0.00305227
FALSE	High	[C].AVIEDTWHY.[F]		1	1	4	Q15800	Q15800 [146-154]		0	1133.53	0	146	High	2.25	354.4	152.7	152.7	0.00558656	0.00143282	0.00143022	0.0013461	0.0556125	0.00379193	0.00377907	0.00583352
FALSE	High	[C].AVPVETEWLK.[S]		1	1	1	Q8WYP5	Q8WYP5 [1262-1271]		0	1171.64	0	1262	High	4.43	273.3	95.4	95.4	3.73764e-05	1.11784e-05	0	0	0.0726836	0.00570648	0.0057051	0.00844037
FALSE	High	[C].AVSKDIANWQK.[K]		1	1	3	O94906	O94906 [914-924]		0	1259.67	0	914	High	6.11	538.5	282.2	282.2	7.7665e-07	1.71012e-07	0	0	0.00162404	0.00189394	0.00147028	0.00230548
FALSE	High	[C].AVVGGLDIHK.[K]		1	1	1	P63098	P63098 [155-164]		0	1008.58	0	155	High	4.55	366.1	109.4	109.4	2.81197e-05	8.34423e-06	0	0	0.0556057	0.00379193	0.00378567	0.00584664
FALSE	High	[C].AVVGGLDIHKK.[M]		1	1	5	P63098	P63098 [155-165]		0	1136.68	0	155	High	6.36	539.9	339.2	339.2	4.33412e-07	9.71307e-08	0	0	0.000906957	0.00189394	0.00178208	0.00302343
FALSE	High	[C].AVYEHWVPR.[E]		1	1	4	O60701	O60701 [197-205]		0	1156.59	0	197	High	5.03	426.4	212	212	9.36106e-06	5.16671e-07	0	0	0.019221	0.00189394	0.00180151	0.00290939
FALSE	High	[C].AVYEHWVPREK.[I]		1	1	4	O60701	O60701 [197-207]		0	1413.73	0	197	High	6.63	501.8	332.7	332.7	2.34442e-07	4.20294e-08	0	0	0.000490799	0.000345542	0.000326691	0.00108932
FALSE	High	[C].DIRPEIHENYRING.[-]		1	1	2	O75348	O75348 [105-118]		0	1725.87	0	105	High	7.58	398.6	237.8	237.8	2.60336e-08	3.42105e-09	0	0	5.45247e-05	7.19932e-06	0	0
FALSE	High	[C].EDLWRWQK.[Q]		1	1	1	Q14376	Q14376 [331-338]		0	1160.58	0	331	High	2.01	476	200.9	200.9	0.00985023	0.00169833	0.00169671	0.00142227	0.0491524	0.00265252	0.00261878	0.00360144
FALSE	High	[C].EVQLVESGGGLVQPG.[G]		1	1	1	A0A0B4J1Y9	A0A0B4J1Y9 [20-34]		0	1468.76	0	20	High	1.79	285.3	168.5	168.5	0.0161811	0.00273764	0.00273459	0.00224008	0.0538734	0.00292556	0.00289793	0.00427888
FALSE	High	[C].FAEKLPSSNLLK.[N]		1	1	1	O95210	O95210 [169-180]		0	1346.77	0	169	High	1.98	260.6	128.5	128.5	0.0104493	0.00174899	0.00174391	0.00141623	0.0521416	0.00276575	0.00257127	0.00343098
FALSE	High	[C].FAIRHFENK.[F]		1	1	2	Q9Y287	Q9Y287 [249-257]		0	1161.62	0	249	High	4.61	569.2	310.8	310.8	2.44803e-05	4.239e-06	0	0	0.048739	0.00233675	0.0023012	0.00339401
FALSE	High	[C].FVYQDPQGRHVK.[T]		1	1	1	Q16531	Q16531 [180-191]		0	1473.76	0	180	High	4.47	290.4	114.9	114.9	3.35039e-05	1.08224e-05	0	0	0.0656449	0.00539568	0.00539524	0.0084065
FALSE	High	[C].GADVGGFFK.[N]		1	1	1	Q14697	Q14697 [645-653]		0	897.446	0	645	High	4.54	281.6	179.2	179.2	2.8631e-05	9.95183e-06	0	0	0.056607	0.00460389	0.0046003	0.00717131
FALSE	High	[C].GAFNGTVKK.[C]		1	1	1	O14802	O14802 [160-168]		0	921.515	0	160	High	2.25	407.1	129.7	129.7	0.00565787	0.00143282	0.00141581	0.00132704	0.0563223	0.00419605	0.00416371	0.00671414
FALSE	High	[C].GSLNVTLEH.[P]		1	1	2	Q9Y6K1	Q9Y6K1 [498-506]		0	969.5	0	498	High	2.3	424.3	137.8	137.8	0.00501716	0.00120641	0.00118303	0.00108025	0.0499455	0.00269542	0.00264869	0.00374856
FALSE	High	[C].GSYESTLKK.[F]		1	1	1	Q6ZSC3	Q6ZSC3 [235-243]		0	1012.53	0	235	High	1.75	366.3	125.5	125.5	0.0177669	0.00335703	0.00335421	0.00353357	0.0591529	0.00512433	0.00510503	0.00785742
FALSE	High	[C].GTFGATSLQQR.[Y]		1	1	1	Q96MX6	Q96MX6 [71-81]		0	1165.6	0	71	High	1.85	333.9	214.5	214.5	0.0142454	0.00230017	0.00228334	0.00138332	0.0474293	0.00225666	0.00221598	0.00292933
FALSE	High	[C].GTGIVGVFVK.[L]		1	1	1	O00151	O00151 [264-273]		0	976.583	0	264	High	3.71	309.5	115.4	115.4	0.000195544	0.00061862	0.000587257	0.00080928	0.290011	0.00834389	0.00830491	0.012519
FALSE	High	[C].GTIPGNPYPK.[G]		1	1	1	Q86XN7	Q86XN7 [140-149]		0	1043.55	0	140	High	1.95	302.5	83	83	0.0113254	0.00215812	0.00215212	0.00140588	0.0565125	0.004408	0.00436758	0.00702529
FALSE	High	[C].GTISLRVYR.[K]		1	1	1	O75298	O75298 [390-398]		0	1064.62	0	390	High	1.78	390.1	149.2	149.2	0.0166661	0.00278481	0.00276576	0.00234375	0.055488	0.00346056	0.00338409	0.00531792
FALSE	High	[C].GTKLPGLLK.[R]		1	1	4	Q9NUQ8	Q9NUQ8 [103-111]		0	926.603	0	103	High	7.61	582.7	190.2	190.2	2.48114e-08	3.29192e-09	0	0	5.19651e-05	6.92921e-06	0	0
FALSE	High	[C].GTLPYVAPELLK.[R]		1	1	1	O14757	O14757 [169-180]		0	1300.75	0	169	High	4.02	388	268.5	268.5	9.48191e-05	0.00061862	0.000613246	0.000859107	0.00094413	0.00189394	0.00175791	0.00296956
FALSE	High	[C].GTSVPQGLLK.[A]		1	1	1	Q9H9A6	Q9H9A6 [24-33]		0	999.583	0	24	High	1.8	296.7	101.8	101.8	0.0159925	0.00269131	0.00268763	0.00211389	0.0532457	0.0028462	0.00282547	0.00408685
FALSE	High	[C].GTTSDQFLR.[D]		1	1	1	Q99460	Q99460 [379-387]		0	1024.51	0	379	High	4.55	361.1	138.2	138.2	2.79971e-05	7.48742e-06	0	0	0.0553653	0.00329659	0.00329455	0.00504929
FALSE	High	[C].GTVGLLLEH.[S]		1	1	1	Q5UCC4	Q5UCC4 [50-58]		0	938.531	0	50	High	1.94	389.7	185.2	185.2	0.0114623	0.00225592	0.00225509	0.0014041	0.0381635	0.00202272	0.00201394	0.00310318
FALSE	High	[C].GTVLLSGPRK.[G]		1	1	1	Q07020	Q07020 [135-144]		0	1027.63	0	135	High	5.96	521.8	109.3	109.3	1.09308e-06	2.25628e-07	0	0	0.00228419	0.00189394	0.00133869	0.00203149
FALSE	High	[C].GVFYPSSLAFTK.[N]		1	1	1	Q8IUX1	Q8IUX1 [152-163]		0	1316.69	0	152	High	6.35	392.2	163.5	163.5	4.4373e-07	9.93337e-08	0	0	0.000928528	0.00189394	0.00176723	0.00299625
FALSE	High	[C].HSMDFVAYR.[H]	1xOxidation [M3]	1	1	1	P08574	P08574 [125-133]		0	1141.51	0	125	High	1.8	440.4	196.6	196.6	0.0157713	0.00265225	0.00264093	0.00198649	0.0525092	0.00276575	0.0025465	0.00339869
FALSE	High	[C].HVLDPTPVAR.[C]		1	1	2	P02765	P02765 [90-99]		0	1104.62	0	90	High	3.52	536	195.3	195.3	0.000302164	0.00061862	0.000571755	0.000781657	0.00300867	0.00189394	0.00143292	0.00233536
FALSE	High	[C].ITFPTEYVK.[T]		1	1	1	P53007	P53007 [42-50]		0	1097.59	0	42	High	4	326.2	101.6	101.6	9.9177e-05	0.00061862	0.000612182	0.000856653	0.171938	0.00773372	0.00773254	0.0112321
FALSE	High	[C].ITNPLWVTK.[T]		1	1	1	Q9H2D1	Q9H2D1 [137-145]		0	1071.62	0	137	High	1.81	322.1	113.6	113.6	0.0154692	0.00265225	0.00264752	0.00199627	0.15391	0.00753884	0.00752737	0.0109204
FALSE	High	[C].IVSDFTIGR.[K]		1	1	1	P52948	P52948 [761-769]		0	1007.55	0	761	High	4.22	368.1	99	99	6.08217e-05	0.000214707	0.000213789	0.000606428	0.113018	0.00628881	0.00626537	0.00904814
FALSE	High	[C].KIMKDILEK.[K]	1xOxidation [M3]	1	1	4	P07900	P07900 [573-581]		0	1133.66	0	573	High	5.98	560.7	182.8	182.8	1.05721e-06	2.20512e-07	0	0	0.00220941	0.00189394	0.00134901	0.00205973
FALSE	High	[C].KIMKDILEK.[K]		1	1	1	P07900	P07900 [573-581]		0	1117.66	0	573	High	6.32	572.6	143.1	143.1	4.75853e-07	1.04778e-07	0	0	0.00099568	0.00189394	0.00173439	0.00290276
FALSE	High	[C].KIMKDILEKK.[V]	1xOxidation [M3]	1	1	2	P07900	P07900 [573-582]		0	1261.75	0	573	High	4.61	464.4	80.2	80.2	2.43121e-05	3.89083e-06	0	0	0.0484199	0.00225666	0.00222805	0.0031736
FALSE	High	[C].KISALALLK.[M]		1	1	1	Q92905	Q92905 [56-64]		0	956.65	0	56	High	4.54	386.4	24.6	24.6	2.85237e-05	9.74918e-06	0	0	0.056397	0.004408	0.00440296	0.00708215
FALSE	High	[C].KLDVDAPRLLK.[K]		1	1	1	Q92503	Q92503 [60-70]		0	1267.77	0	60	High	4.55	258.1	177.8	177.8	2.80109e-05	7.60264e-06	0	0	0.0553923	0.00337838	0.00337079	0.00524184
FALSE	High	[C].KLVSFPIGIYK.[V]		1	1	2	Q8TCA0	Q8TCA0 [33-43]		0	1264.77	0	33	High	6.4	539.5	299.4	299.4	3.97769e-07	8.77783e-08	0	0	0.000832432	0.00189394	0.00183968	0.00314218
FALSE	High	[C].KSPSEPLIPK.[R]		1	1	1	Q99741	Q99741 [418-427]		0	1095.64	0	418	High	6.12	503	223.2	223.2	7.53777e-07	1.65498e-07	0	0	0.00157628	0.00189394	0.00148525	0.00233372
FALSE	High	[C].KTIDMELVKRK.[R]	1xOxidation [M5]	1	1	4	P01137	P01137 [34-44]		0	1376.79	0	34	High	6.29	534.1	343.6	343.6	5.07316e-07	1.14094e-07	0	0	0.00106144	0.00189394	0.00168431	0.00276625
FALSE	High	[C].KTIDMELVKRK.[R]		1	1	2	P01137	P01137 [34-44]		0	1360.8	0	34	High	6.08	526.4	286.9	286.9	8.23161e-07	1.8064e-07	0	0	0.00172113	0.00189394	0.0014427	0.00224972
FALSE	High	[C].KVADFGLAR.[L]		1	1	2	P12931	P12931 [404-412]		0	976.557	0	404	High	2.25	346.2	122.7	122.7	0.00561987	0.00143282	0.00142224	0.0013363	0.055944	0.0040524	0.00395621	0.00635728
FALSE	High	[C].LAAMLDTVVFK.[-]	1xOxidation [M4]	1	1	1	O00487	O00487 [300-310]		0	1223.67	0	300	High	8.32	349.2	219.4	219.4	4.77724e-09	9.4269e-10	0	0	1.00059e-05	1.97006e-06	0	0
FALSE	High	[C].LSIPYRLIFEK.[F]		1	1	1	P78527	P78527 [2249-2259]		0	1378.81	0	2249	High	6.02	367.3	181.9	181.9	9.55263e-07	2.00529e-07	0	0	0.00199678	0.00189394	0.00138916	0.00213447
FALSE	High	[C].LSLVIISKLLDE.[K]		1	1	1	Q8IX21	Q8IX21 [1017-1028]		0	1342.82	0	1017	High	4.2	409.5	210.6	210.6	6.35068e-05	0.000320444	0.000319761	0.000905524	0.000632349	0.000896057	0.000882872	0.00277521
FALSE	High	[C].MTVAEISQFLK.[L]	1xOxidation [M1]	1	1	1	Q9Y689	Q9Y689 [133-143]		0	1282.67	0	133	High	6.27	398.9	210.8	210.8	5.39204e-07	1.21871e-07	0	0	0.00112809	0.00189394	0.0016459	0.00268456
FALSE	High	[C].NNGSIYYVDVQK.[F]		1	1	1	Q8TBC3	Q8TBC3 [342-353]		0	1399.69	0	342	High	6.66	440.4	356.7	356.7	2.2027e-07	3.6499e-08	0	0	0.000461144	0.000345542	0.000337496	0.00115473
FALSE	High	[C].NTMNQFVNK.[F]	1xOxidation [M3]	1	1	1	Q7L5N1	Q7L5N1 [300-308]		0	1111.52	0	300	High	1.78	350.7	164.5	164.5	0.016756	0.00305137	0.00305046	0.00296774	0.0557874	0.0040524	0.0040387	0.00650054
FALSE	High	[C].NTNTAIELK.[L]		1	1	1	O14929	O14929 [28-36]		0	1003.54	0	28	High	1.29	325.4	84.4	84.4	0.0509494	0.00390345	0.00388757	0.0032147	0.254095	0.00815319	0.00814892	0.0120954
FALSE	High	[C].RFQIVQVLK.[E]		1	1	1	Q86WA8	Q86WA8 [107-115]		0	1130.7	0	107	High	4.62	358.1	111.4	111.4	2.41339e-05	3.35683e-06	0	0	0.0480815	0.00225666	0.00216949	0.00296834
FALSE	High	[C].RLFIGGIPK.[M]		1	1	5	A0AV96	A0AV96 [152-160]		0	1000.63	0	152	High	2.27	414.7	55	55	0.00534429	0.00123937	0.00122679	0.00106415	0.0532013	0.0028462	0.00283194	0.00409626
FALSE	High	[C].RLFTSEKMVK.[A]	1xOxidation [M8]	1	1	1	Q8IZT6	Q8IZT6 [771-780]		0	1254.69	0	771	High	6.43	459.2	263.3	263.3	3.7573e-07	8.1766e-08	0	0	0.000786348	0.00189394	0.00188578	0.00324149
FALSE	High	[C].RLFVGGIPK.[T]		1	1	1	Q9NQ94	Q9NQ94 [137-145]		0	986.615	0	137	High	3.51	359.9	4.7	4.7	0.0003115	0.00061862	0.000567376	0.000775996	0.393664	0.00865958	0.0086357	0.0131012
FALSE	High	[C].RLIGIKDMYAK.[V]	1xOxidation [M8]	1	1	2	P82675	P82675 [325-335]		0	1323.75	0	325	High	1.79	294.3	165.3	165.3	0.0160592	0.00273764	0.00273737	0.00224422	0.0534678	0.00292556	0.00292334	0.0043246
FALSE	High	[C].RLMHIQPPK.[K]	1xOxidation [M3]	1	1	3	A0JLT2	A0JLT2 [164-172]		0	1135.64	0	164	High	6.03	412.1	242.8	242.8	9.26515e-07	1.94942e-07	0	0	0.00193681	0.00189394	0.00140281	0.00216099
FALSE	High	[C].RSFSLGVPR.[L]		1	1	3	Q4U2R6	Q4U2R6 [22-30]		0	1018.58	0	22	High	2.27	473.9	119	119	0.00535917	0.00123937	0.00122624	0.00106367	0.0533494	0.0028462	0.00282118	0.00407955
FALSE	High	[C].RTQMPDPKTFK.[Q]		1	1	2	Q9Y5V0	Q9Y5V0 [45-55]		0	1348.7	0	45	High	5.87	346.5	339.4	339.4	1.34022e-06	2.65347e-07	0	0	0.00279917	0.00189394	0.00145826	0.00238663
FALSE	High	[C].RTQMPDPKTFK.[Q]	1xOxidation [M4]	1	1	2	Q9Y5V0	Q9Y5V0 [45-55]		0	1364.7	0	45	High	4.6	332.8	297.3	297.3	2.4933e-05	4.92223e-06	0	0	0.049597	0.00269542	0.00269476	0.00381567
FALSE	High	[C].RTSGSVYITLK.[K]		1	1	4	P37108	P37108 [21-31]		0	1224.69	0	21	High	5.87	395.9	270.1	270.1	1.35085e-06	2.67115e-07	0	0	0.00282131	0.00189394	0.00145534	0.00238209
FALSE	High	[C].RVFTTVGSAEK.[R]		1	1	1	P49327	P49327 [1694-1704]		0	1194.65	0	1694	High	4.55	427.6	133.6	133.6	2.842e-05	9.49159e-06	0	0	0.056194	0.00414601	0.00412926	0.00661294
FALSE	High	[C].SAFQHLGWVK.[S]		1	1	4	O14880	O14880 [132-141]		0	1172.62	0	132	High	9.96	675.3	475.3	475.3	1.08416e-10	3.67534e-11	0	0	2.27078e-07	7.69806e-08	0	0
FALSE	High	[C].SSFLIKRNK.[Q]		1	1	7	P46779	P46779 [14-22]		0	1092.65	0	14	High	8.26	615.5	214.4	214.4	5.45136e-09	1.01829e-09	0	0	1.14178e-05	2.12858e-06	0	0
FALSE	High	[C].SSNLNNSIYKK.[L]		1	1	1	P25116	P25116 [412-422]		0	1267.66	0	412	High	6.23	441.8	245.8	245.8	5.94335e-07	1.33682e-07	0	0	0.00124328	0.00189394	0.00159272	0.00256082
FALSE	High	[C].STENLELRK.[K]		1	1	1	Q70SY1	Q70SY1 [330-338]		0	1089.59	0	330	High	2.25	345.4	106	106	0.00568722	0.00152166	0.001521	0.00147059	0.0566145	0.00460389	0.00459551	0.00716418
FALSE	High	[C].STFNNDILSK.[K]		1	1	5	Q8NI08	Q8NI08 [918-927]		0	1138.57	0	918	High	3.68	404.3	186.7	186.7	0.000207018	0.00061862	0.000585023	0.000805153	0.00206131	0.00189394	0.00137498	0.00210416
FALSE	High	[C].STHILQWLK.[R]		1	1	2	P04114	P04114 [391-399]		0	1125.64	0	391	High	6.21	488	183.4	183.4	6.10055e-07	1.37238e-07	0	0	0.00127612	0.00189394	0.00157907	0.00252844
FALSE	High	[C].STIASSSSSQLK.[H]		1	1	3	Q9NX31	Q9NX31 [96-107]		0	1195.62	0	96	High	4.48	501.3	217.8	217.8	3.28088e-05	1.07778e-05	0	0	0.000326684	4.44837e-05	0	0
FALSE	High	[C].STIPPELVKQK.[V]		1	1	51	Q9BVS4	Q9BVS4 [494-504]		0	1239.73	0	494	High	6.59	469.6	195.6	195.6	2.57092e-07	4.91748e-08	0	0	0.000538191	0.000345542	0.000314268	0.00103306
FALSE	High	[C].STMEKFFEH.[V]	1xOxidation [M3]	1	1	1	Q9BQA5	Q9BQA5 [27-35]		0	1171.51	0	27	High	1.42	305.8	146.2	146.2	0.0379042	0.00364715	0.00363513	0.00345679	0.126186	0.00634065	0.00631862	0.00919416
FALSE	High	[C].STSGVTAGLTK.[L]		1	1	1	Q96QF0	Q96QF0 [110-120]		0	1021.55	0	110	High	1.57	259.2	82	82	0.0271024	0.00342734	0.00341364	0.00347999	0.135213	0.00729143	0.00728583	0.0104932
FALSE	High	[C].STSPEIFRK.[C]		1	1	1	Q9BRS8	Q9BRS8 [407-415]		0	1064.57	0	407	High	1.82	377	98.3	98.3	0.0151232	0.00261351	0.0026059	0.00200992	0.0503514	0.00276575	0.00271675	0.00366714
FALSE	High	[C].STYFKKLFK.[K]		1	1	2	O43829	O43829 [58-66]		0	1161.67	0	58	High	1.78	317.2	201.6	201.6	0.0167586	0.00305137	0.0030497	0.00296621	0.0557961	0.0040524	0.00403301	0.00648649
FALSE	High	[C].SVIENMNKEK.[A]		1	1	1	Q9P0K7	Q9P0K7 [585-594]		0	1191.6	0	585	High	2.21	377.1	137.3	137.3	0.00611276	0.00157139	0.0015641	0.00145836	0.0305037	0.00189394	0.00175467	0.00282144
FALSE	High	[C].SVIENMNKEK.[A]	1xOxidation [M6]	1	1	1	Q9P0K7	Q9P0K7 [585-594]		0	1207.6	0	585	High	1.1	351.4	107	107	0.0791522	0.00503585	0.00499601	0.00492347	0.394515	0.0123007	0.0122943	0.0196429
FALSE	High	[C].SVILTGEYISK.[D]		1	1	1	O94929	O94929 [182-192]		0	1209.67	0	182	High	1.84	411.1	148.9	148.9	0.0143821	0.00232823	0.0023257	0.00150871	0.0478843	0.00225666	0.00221239	0.0030426
FALSE	High	[C].SVIRPILK.[R]		1	1	2	P30305	P30305 [327-334]		0	925.619	0	327	High	1.73	298	54.1	54.1	0.0186836	0.00335703	0.00334827	0.00352467	0.0622049	0.00521394	0.0052079	0.00793651
FALSE	High	[C].SVLNSEEIHYVIK.[Q]		1	1	2	O15228	O15228 [74-86]		0	1530.82	0	74	High	6.42	470.6	335.8	335.8	3.7765e-07	8.21843e-08	0	0	0.000790361	0.00189394	0.00188273	0.00322841
FALSE	High	[C].SVPEGPFPGH.[L]		1	1	1	Q9UN66	Q9UN66 [727-736]		0	1023.49	0	727	High	3.51	242.1	148.2	148.2	0.000311504	0.00061862	0.000562324	0.000769823	0.393723	0.00897731	0.00895351	0.0139116
FALSE	High	[C].SVPGYYPSNK.[P]		1	1	1	Q8N2W9	Q8N2W9 [222-231]		0	1111.54	0	222	High	1.77	309.6	113.7	113.7	0.0167991	0.00305137	0.00304482	0.00295668	0.0559309	0.0040524	0.00396204	0.00636672
FALSE	High	[C].SVTIKEGSQLK.[Q]		1	1	1	P55769	P55769 [103-113]		0	1189.68	0	103	High	6.78	569	218.2	218.2	1.66433e-07	2.3112e-08	0	0	0.000348474	5.05521e-05	0	0
FALSE	High	[C].SVYPLTFDK.[N]		1	1	1	O14775	O14775 [172-180]		0	1069.56	0	172	High	1.25	338.3	128.8	128.8	0.056235	0.00451992	0.00451636	0.00416948	0.187193	0.00794131	0.00793771	0.01171
FALSE	High	[C].TAFHDNEETFLK.[K]		1	1	2	P02768	P02768 [149-160]		0	1451.68	0	149	High	6.91	568	357.4	357.4	1.21976e-07	1.48162e-08	0	0	0.000255414	3.14545e-05	0	0
FALSE	High	[C].TVAIGDVYFK.[A]		1	1	1	Q8N680	Q8N680 [27-36]		0	1112.6	0	27	High	2.24	274.5	143.8	143.8	0.00569421	0.00152166	0.00152025	0.00146972	0.0566841	0.00460389	0.00457923	0.00714569
FALSE	High	[C].TVAQYFKQK.[Y]		1	1	1	Q9UL18	Q9UL18 [305-313]		0	1112.61	0	305	High	1.95	432.7	174.8	174.8	0.0111609	0.00215812	0.00215642	0.00140885	0.0371598	0.00202272	0.00201957	0.00311284
FALSE	High	[C].TVNPKESILK.[R]		1	1	4	P06400	P06400 [408-417]		0	1128.66	0	408	High	8.82	606.7	224.4	224.4	1.52515e-09	3.2252e-10	0	0	3.19443e-06	6.75523e-07	0	0
FALSE	High	[C].TVYNSDVIDK.[Q]		1	1	1	Q96DT6	Q96DT6 [265-274]		0	1153.57	0	265	High	1.1	266.9	109.7	109.7	0.0789984	0.00503585	0.005012	0.00494252	0.393746	0.00899037	0.00898973	0.0138527
FALSE	High	[C].VSAPSVYQK.[L]		1	1	1	Q8WVE0	Q8WVE0 [80-88]		0	978.525	0	80	High	1.73	302.5	80.2	80.2	0.0187748	0.00335703	0.00334745	0.00352379	0.0625084	0.00521394	0.00520274	0.00792752
FALSE	High	[C].VSQLPLTER.[G]		1	1	2	Q15021	Q15021 [1230-1238]		0	1042.59	0	1230	High	6.14	390.9	161.6	161.6	7.26121e-07	1.61339e-07	0	0	0.00151854	0.00189394	0.00149765	0.00236407
FALSE	High	[C].VTDISHLVR.[K]		1	1	2	P49321	P49321 [709-717]		0	1039.59	0	709	High	8.76	601.9	203.7	203.7	1.72939e-09	3.63074e-10	0	0	3.62222e-06	7.60462e-07	0	0
FALSE	High	[C].VTDISHLVRK.[K]		1	1	2	P49321	P49321 [709-718]		0	1167.68	0	709	High	6.62	484.2	258.8	258.8	2.37931e-07	4.28059e-08	0	0	0.000498099	0.000345542	0.000325415	0.00108225
FALSE	High	[C].VTDISHLVRKK.[R]		1	1	1	P49321	P49321 [709-719]		0	1295.78	0	709	High	4.61	305	259.9	259.9	2.45303e-05	4.33239e-06	0	0	0.0488339	0.00254712	0.00254194	0.00337216
FALSE	High	[C].VTYEHLITK.[P]		1	1	1	P07814	P07814 [624-632]		0	1103.61	0	624	High	6.61	516.1	221.8	221.8	2.4772e-07	4.54964e-08	0	0	0.000518582	0.000345542	0.000320718	0.00106383
FALSE	High	[C].VVASIISIHPK.[I]		1	1	1	Q13530	Q13530 [249-259]		0	1163.71	0	249	High	1.83	317.5	224.7	224.7	0.014658	0.00251786	0.00251773	0.00176152	0.0488029	0.00254712	0.00254647	0.00337838
FALSE	High	[C].VVMRDPASK.[R]		1	1	2	P22626	P22626 [51-59]		0	1002.54	0	51	High	4.62	456.3	209.6	209.6	2.37764e-05	1.85195e-06	0	0	0.0474018	0.00225666	0.00222783	0.00295312
FALSE	High	[C].VVMRDPNTK.[R]		1	1	1	P09651	P09651 [44-52]		0	1059.56	0	44	High	4.58	424.1	210.5	210.5	2.65904e-05	6.46178e-06	0	0	0.0527249	0.00276575	0.00275543	0.00390016
FALSE	High	[C].VVMRDPQTK.[R]		1	1	1	P51991	P51991 [65-73]		0	1073.58	0	65	High	4.62	550.9	272.3	272.3	2.37717e-05	1.82158e-06	0	0	0.047393	0.00225666	0.00223214	0.00296077
FALSE	High	[C].VVVVNPQTK.[R]		1	1	3	Q13151	Q13151 [37-45]		0	983.588	0	37	High	3.44	379.1	131.7	131.7	0.000367068	0.00061862	0.000432869	0.000616776	0.00365492	0.00189394	0.0013708	0.00220264
FALSE	High	[D].AAFEALGTALK.[V]		1	1	1	Q14008	Q14008 [458-468]		0	1091.61	0	458	High	4.47	247.5	157.4	157.4	3.4011e-05	1.08756e-05	0	0	0.0665733	0.00539568	0.00537678	0.00837833
FALSE	High	[D].AAISLAFSK.[K]		1	1	1	P11388	P11388 [647-655]		0	907.525	0	647	High	4.54	333.9	64.4	64.4	2.85279e-05	9.76015e-06	0	0	0.0564052	0.004408	0.00439986	0.00707786
FALSE	High	[D].AASYYAPVR.[-]		1	1	4	rsG	rsG [5-13]		0	997.51	0	5	High	7.18	336.4	117	117	6.56103e-08	7.42959e-09	0	0	0.000137403	1.55334e-05	0	0
FALSE	High	[D].AIFQEGIQQK.[A]		1	1	1	O60566	O60566 [173-182]		0	1161.63	0	173	High	4.24	422.5	165.4	165.4	5.79024e-05	0.000214707	0.000214408	0.000609199	0.000576545	0.000618812	0.000611434	0.00197433
FALSE	High	[D].AIQDAVGPPK.[Q]		1	1	2	Q13191	Q13191 [28-37]		0	995.552	0	28	High	1.8	298.1	165.1	165.1	0.0157151	0.00265225	0.00264201	0.00198807	0.0523221	0.00276575	0.00256011	0.00341835
FALSE	High	[D].AIYDHINEGK.[L]		1	1	5	Q9UDW1	Q9UDW1 [42-51]		0	1159.57	0	42	High	8.54	600.9	333.8	333.8	2.91252e-09	6.12976e-10	0	0	6.10027e-06	1.28388e-06	0	0
FALSE	High	[D].AIYDHINEGKLWK.[H]		1	1	2	Q9UDW1	Q9UDW1 [42-54]		0	1586.83	0	42	High	4.62	329.3	260.6	260.6	2.417e-05	3.47346e-06	0	0	0.0481501	0.00225666	0.0021543	0.00294599
FALSE	High	[D].ALQEIYNQK.[G]		1	1	1	Q9NRZ7	Q9NRZ7 [283-291]		0	1106.58	0	283	High	2.25	307.3	122.5	122.5	0.00559368	0.00143282	0.00142802	0.00134328	0.0556834	0.00395638	0.00391782	0.00618785
FALSE	High	[D].ANTDLIGRHPK.[Q]		1	1	1	P53985	P53985 [229-239]		0	1221.67	0	229	High	1.77	333.9	125.7	125.7	0.0169001	0.00308703	0.00308381	0.0030667	0.0562672	0.00419605	0.00419381	0.00676368
FALSE	High	[D].AQFGGIDQRK.[I]		1	1	1	P54577	P54577 [181-190]		0	1119.59	0	181	High	1.1	336	110	110	0.0789897	0.00503585	0.0050139	0.00494677	0.393702	0.00893694	0.00891701	0.0138158
FALSE	High	[D].AQNPSLFVK.[I]		1	1	9	Q99437	Q99437 [167-175]		0	1003.56	0	167	High	2.29	323.4	125.4	125.4	0.00512122	0.00123937	0.00123381	0.00107296	0.0509812	0.00276575	0.00265528	0.00357045
FALSE	High	[D].AQWEDVVQK.[A]		1	1	1	Q16626	Q16626 [165-173]		0	1102.55	0	165	High	1.33	280.4	165.7	165.7	0.0465609	0.00381049	0.0037717	0.00325998	0.0698234	0.00549184	0.00548653	0.00847302
FALSE	High	[D].AQYQFTGIKK.[Y]		1	1	8	Q96IX5	Q96IX5 [8-17]		0	1183.65	0	8	High	6.7	471.8	266.6	266.6	2.01504e-07	3.23008e-08	0	0	0.000421874	7.22496e-05	0	0
FALSE	High	[D].ASALGSSSYK.[K]		1	1	1	Q9Y4C8	Q9Y4C8 [488-497]		0	970.484	0	488	High	4.73	381.8	160.5	160.5	1.87153e-05	1.1415e-06	0	0	0.0376959	0.00202272	0.00201582	0.003108
FALSE	High	[D].ASALGSSSYKK.[K]		1	1	2	Q9Y4C8	Q9Y4C8 [488-498]		0	1098.58	0	488	High	6.43	500.7	243.5	243.5	3.75421e-07	8.15991e-08	0	0	0.000785701	0.00189394	0.00188679	0.00324675
FALSE	High	[D].ASFFGVHPK.[Q]		1	1	6	P49327	P49327 [62-70]		0	989.52	0	62	High	4.62	417.5	160.7	160.7	2.39904e-05	2.92086e-06	0	0	0.0478089	0.00225666	0.0022309	0.00306644
FALSE	High	[D].ASGAFLPLK.[K]		1	1	1	O75420	O75420 [308-316]		0	903.53	0	308	High	2.32	348.1	165	165	0.00483119	0.00120641	0.00119556	0.00109409	0.0480947	0.00225666	0.00216655	0.00296345
FALSE	High	[D].ASLMVTNDGATILK.[N]	1xOxidation [M4]	1	1	1	P78371	P78371 [59-72]		0	1449.76	0	59	High	5.82	304.6	251.4	251.4	1.527e-06	2.8916e-07	0	0	0.00318803	0.00189394	0.00141869	0.00230309
FALSE	High	[D].ASSLTQVTK.[V]		1	1	1	Q6ZU65	Q6ZU65 [920-928]		0	934.52	0	920	High	4.49	294.1	95	95	3.24332e-05	1.07291e-05	0	0	0.0636779	0.00527617	0.00526359	0.00808271
FALSE	High	[D].ASVKAIFSK.[V]		1	1	1	Q9NTI5	Q9NTI5 [520-528]		0	950.567	0	520	High	2.27	461.3	111.7	111.7	0.00537468	0.00123937	0.00122597	0.00106351	0.0535038	0.00292556	0.00292176	0.0043224
FALSE	High	[D].ASVNFSEFSK.[K]		1	1	1	P09429	P09429 [34-43]		0	1115.54	0	34	High	4.62	346.4	161.4	161.4	2.40341e-05	3.07931e-06	0	0	0.0478919	0.00225666	0.00220994	0.00303849
FALSE	High	[D].ASYYGGRGVGGIK.[R]		1	1	3	Q9H6X2	Q9H6X2 [380-392]		0	1284.67	0	380	High	3.86	575.4	241.1	241.1	0.000139211	0.00061862	0.000601624	0.000834028	0.00138615	0.00189394	0.00154015	0.00244499
FALSE	High	[D].ATAEQGPILTK.[H]		1	1	1	Q12906	Q12906 [513-523]		0	1128.63	0	513	High	3.67	383.1	135.4	135.4	0.000211872	0.00061862	0.000583942	0.00080429	0.00210964	0.00189394	0.00136719	0.00209205
FALSE	High	[D].ATDDYFRHK.[S]		1	1	2	P98198	P98198 [116-124]		0	1152.54	0	116	High	6.21	514.1	264.7	264.7	6.22503e-07	1.39928e-07	0	0	0.00130213	0.00189394	0.00156951	0.00250627
FALSE	High	[D].ATFSPGSEQAEK.[S]		1	1	1	Q86WB0	Q86WB0 [332-343]		0	1251.59	0	332	High	1.78	287.4	183.9	183.9	0.0167838	0.00305137	0.00304711	0.00296087	0.0558799	0.0040524	0.0039885	0.00641437
FALSE	High	[D].ATIGQYVKK.[I]		1	1	1	Q5T7N3	Q5T7N3 [558-566]		0	1007.59	0	558	High	1.84	434.5	127.2	127.2	0.0144616	0.00232823	0.0023215	0.00150335	0.048149	0.00225666	0.00215546	0.00294695
FALSE	High	[D].ATISIKSYPDK.[K]		1	1	7	P01031	P01031 [52-62]		0	1222.67	0	52	High	6.55	536.1	303.3	303.3	2.80265e-07	5.52035e-08	0	0	0.000586672	0.000618812	0.000606612	0.00194363
FALSE	High	[D].ATKAEGFYQK.[H]		1	1	1	P78559	P78559 [674-683]		0	1142.58	0	674	High	4.06	543.2	235.3	235.3	8.7995e-05	0.00061862	0.000615574	0.000864803	0.000876182	0.00189394	0.00180879	0.00306748
FALSE	High	[D].ATLEETLVKK.[K]		1	1	3	Q96BK5	Q96BK5 [312-321]		0	1131.66	0	312	High	6.7	538.6	186.4	186.4	1.97643e-07	3.12925e-08	0	0	0.000413794	6.95945e-05	0	0
FALSE	High	[D].ATLEETLVKKK.[K]		1	1	6	Q96BK5	Q96BK5 [312-322]		0	1259.76	0	312	High	8.31	635.3	178.9	178.9	4.88173e-09	9.5463e-10	0	0	1.02247e-05	1.9951e-06	0	0
FALSE	High	[D].ATSKVALVY.[G]		1	1	4	P06576	P06576 [261-269]		0	951.551	0	261	High	4.59	424.8	110.3	110.3	2.57481e-05	5.8621e-06	0	0	0.0511379	0.00276575	0.00264034	0.0035432
FALSE	High	[D].ATSPLQENR.[N]		1	1	1	P52292	P52292 [60-68]		0	1015.52	0	60	High	4.58	327.4	121	121	2.60786e-05	6.14073e-06	0	0	0.0517612	0.00276575	0.00259301	0.00346944
FALSE	High	[D].ATVKVPFLK.[K]		1	1	1	Q9UIL8	Q9UIL8 [214-222]		0	1002.63	0	214	High	2.55	375.2	261.1	261.1	0.00279955	0.00096637	0.000944399	0.000819807	0.0278723	0.00189394	0.00176622	0.00284322
FALSE	High	[D].ATVKVPFLKK.[C]		1	1	1	Q9UIL8	Q9UIL8 [214-223]		0	1130.73	0	214	High	1.61	277.4	139.1	139.1	0.024649	0.00342734	0.00342332	0.00349389	0.245092	0.00807547	0.00801618	0.0117888
FALSE	High	[D].ATYNEIVTFER.[L]		1	1	1	P51114	P51114 [101-111]		0	1342.66	0	101	High	4.46	234.2	203.1	203.1	3.4993e-05	1.09823e-05	0	0	0.0683665	0.00545159	0.00542554	0.00850277
FALSE	High	[D].AVAGDFALINK.[L]		1	1	1	O95260	O95260 [123-133]		0	1118.62	0	123	High	4.55	353.7	81	81	2.82911e-05	9.13594e-06	0	0	0.0559416	0.0040524	0.00395693	0.00635997
FALSE	High	[D].AVFDGAQVTSK.[T]		1	1	1	O14683	O14683 [90-100]		0	1122.58	0	90	High	1.78	320.3	124.2	124.2	0.016727	0.00295754	0.00295488	0.00271563	0.0556909	0.00395638	0.00391445	0.00618375
FALSE	High	[D].AVHPQFKEIQK.[L]		1	1	2	Q96AB3	Q96AB3 [172-182]		0	1324.74	0	172	High	6.59	573.8	306.1	306.1	2.57907e-07	4.93095e-08	0	0	0.000539896	0.000345542	0.000313676	0.00102775
FALSE	High	[D].AVIEKFAPIK.[R]		1	1	2	Q9UGM6	Q9UGM6 [309-318]		0	1115.68	0	309	High	6.81	494.8	203	203	1.54263e-07	1.99135e-08	0	0	0.000323002	4.34177e-05	0	0
FALSE	High	[D].AVISPPTVPK.[G]		1	1	1	Q9H9Y6	Q9H9Y6 [80-89]		0	1008.61	0	80	High	1.4	282.9	92.1	92.1	0.0396509	0.00364715	0.00362196	0.00344403	0.393706	0.00893694	0.00890869	0.0137954
FALSE	High	[D].AVLDFVKQK.[A]		1	1	6	Q96II8	Q96II8 [504-512]		0	1047.62	0	504	High	4.32	504.1	178.7	178.7	4.7838e-05	0.000108566	0.000108108	0.000308642	0.000476333	0.000345542	0.000333111	0.0011274
FALSE	High	[D].AVLEVPVPVR.[F]		1	1	1	P04920	P04920 [545-554]		0	1078.66	0	545	High	2.32	336.9	163.6	163.6	0.00478475	0.00120641	0.00120082	0.00110202	0.0476324	0.00225666	0.00214163	0.00281096
FALSE	High	[D].AVLLVFANK.[Q]		1	3	2	P61204	P61204 [119-127]		0	974.603	0	119	High	1.77	332.3	117.9	117.9	0.0170534	0.00326911	0.00326733	0.00342422	0.0567778	0.00473159	0.00471536	0.00746269
FALSE	High	[D].AVLNEAAQILR.[L]		1	1	1	Q9Y224	Q9Y224 [195-205]		0	1197.69	0	195	High	1.84	312.5	177.6	177.6	0.014492	0.00232823	0.00231899	0.00149986	0.0482503	0.00225666	0.00213049	0.00291074
FALSE	High	[D].AVMMLDDLLQLK.[M]	2xOxidation [M3; M4]	1	1	2	Q99832	Q99832 [182-193]		0	1421.74	0	182	High	6.23	340.4	203.3	203.3	5.82341e-07	1.31205e-07	0	0	0.00121822	0.00189394	0.0016055	0.00259067
FALSE	High	[D].AVQAIETHLIRK.[S]		1	1	1	P33908	P33908 [440-451]		0	1378.82	0	440	High	6.6	530.1	272.7	272.7	2.49028e-07	4.62285e-08	0	0	0.000521317	0.000345542	0.000319387	0.00105263
FALSE	High	[D].AVYGQKEIHR.[K]		1	1	2	Q13283	Q13283 [54-63]		0	1200.65	0	54	High	9.3	659.2	273.1	273.1	5.0277e-10	1.22823e-10	0	0	1.05306e-06	2.57254e-07	0	0
FALSE	High	[D].AVYGQKEIHRK.[V]		1	1	2	Q13283	Q13283 [54-64]		0	1328.74	0	54	High	10.44	732.3	424.7	424.7	3.65538e-11	9.47868e-12	0	0	7.65625e-08	1.98532e-08	0	0
FALSE	High	[D].AYEPEISRLHDSLAIERKIK.[-]		1	1	2	Q15005	Q15005 [207-226]		0	2368.3	0	207	High	4.62	115.4	115.4	115.4	2.41125e-05	3.29643e-06	0	0	0.0480408	0.00225666	0.00217717	0.0029831
FALSE	High	[D].DVSLTHLTFGKE.[F]		1	1	1	P35232	P35232 [167-178]		0	1346.7	0	167	High	6.69	493.3	343.6	343.6	2.02666e-07	3.26005e-08	0	0	0.000424305	7.29793e-05	0	0
FALSE	High	[D].EEEDVPGQAKDEL.[-]		1	1	2	P27797	P27797 [405-417]		0	1458.66	0	405	High	7.56	266.4	230.4	230.4	2.74461e-08	3.55645e-09	0	0	5.74829e-05	7.48256e-06	0	0
FALSE	High	[D].ETFRTTIEK.[P]		1	1	2	P00450	P00450 [78-86]		0	1124.59	0	78	High	7.56	638.4	252.6	252.6	2.73684e-08	3.5449e-09	0	0	5.73201e-05	7.45841e-06	0	0
FALSE	High	[D].EVFFSEKIYK.[L]		1	1	1	P25789	P25789 [58-67]		0	1289.68	0	58	High	1.78	317.2	188	188	0.0166736	0.00278481	0.00276382	0.0023407	0.0555132	0.00346056	0.00336267	0.00528493
FALSE	High	[D].EVQPNGKIFK.[K]		1	1	1	O95573	O95573 [116-125]		0	1159.65	0	116	High	2.24	255.2	161.1	161.1	0.00570493	0.00152166	0.0015186	0.00146692	0.0567908	0.00473159	0.0047089	0.00745098
FALSE	High	[D].FADKLNEQKL.[A]		1	1	1	P24539	P24539 [123-132]		0	1205.65	0	123	High	4.59	370.8	158.2	158.2	2.57219e-05	5.8281e-06	0	0	0.0510884	0.00276575	0.00264581	0.00355385
FALSE	High	[D].FEEMRKAGIFQSVK.[-]	1xOxidation [M4]	1	1	1	P09669	P09669 [62-75]		0	1685.87	0	62	High	3.51	213.6	99.5	99.5	0.000311539	0.00061862	0.00053889	0.00074331	0.394175	0.0108083	0.0107952	0.0168247
FALSE	High	[D].FGSLSNLQVTQPTVGMNFKTPRGPV.[-]	1xOxidation [M16]	1	1	1	P08708	P08708 [111-135]		0	2691.39	0	111	High	8.57	307.4	307.4	307.4	2.68444e-09	5.52804e-10	0	0	5.62257e-06	1.15785e-06	0	0
FALSE	High	[D].FPKETFEGP.[K]		1	1	2	Q8IX18	Q8IX18 [606-614]		0	1051.51	0	606	High	4.77	490.6	195.3	195.3	1.69981e-05	9.57412e-07	0	0	0.0343571	0.00189394	0.00172657	0.00276134
FALSE	High	[D].FQMEQYIYK.[R]	1xOxidation [M3]	1	1	2	P08865	P08865 [32-40]		0	1265.59	0	32	High	2.24	303.2	166.7	166.7	0.00570398	0.00152166	0.00151877	0.00146735	0.0567813	0.00473159	0.00471334	0.00745976
FALSE	High	[D].FSLKLFAK.[E]		1	1	1	Q15274	Q15274 [281-288]		0	953.582	0	281	High	4.59	328.6	161.2	161.2	2.54713e-05	5.62009e-06	0	0	0.0506152	0.00276575	0.00268315	0.00361714
FALSE	High	[D].GAMGYGYEK.[P]	1xOxidation [M3]	1	1	3	P43268	P43268 [293-301]		0	991.419	0	293	High	1.78	343.8	201.9	201.9	0.0166564	0.00278481	0.00276757	0.00234528	0.0554558	0.00346056	0.00341091	0.00535881
FALSE	High	[D].GILKPLPKK.[S]		1	1	4	P49588	P49588 [228-236]		0	993.682	0	228	High	6.08	502.2	176.6	176.6	8.30533e-07	1.81664e-07	0	0	0.00173652	0.00189394	0.00143855	0.00223839
FALSE	High	[D].GIMNLNGRDYIFSK.[A]	1xOxidation [M3]	1	1	1	P52655	P52655 [356-369]		0	1643.82	0	356	High	1.77	255.8	177.9	177.9	0.0169245	0.00313043	0.00313028	0.00318959	0.0563485	0.00424178	0.00424141	0.00690215
FALSE	High	[D].GIVPDIAVGTK.[R]		1	1	1	P26599	P26599 [3-13]		0	1069.63	0	3	High	4.51	308.8	74.3	74.3	3.10387e-05	1.05998e-05	0	0	0.0611037	0.00518785	0.00514139	0.00795907
FALSE	High	[D].GKLVSESSDVLPK.[-]		1	1	12	P05787	P05787 [471-483]		0	1358.75	0	471	High	10.83	600.7	357.5	357.5	1.46476e-11	2.5568e-12	0	0	3.06796e-08	5.35526e-09	0	0
FALSE	High	[D].GLDAASYYAPVR.[-]		1	1	16	rsG	rsG [2-13]		0	1282.64	0	2	High	10	437.9	208.9	208.9	1.00682e-10	3.25106e-11	0	0	2.10879e-07	6.8094e-08	0	0
FALSE	High	[D].GSDPYQEPK.[R]		1	1	2	Q99447	Q99447 [318-326]		0	1020.46	0	318	High	3.49	391	165.9	165.9	0.000323624	0.00061862	0.000451297	0.000644053	0.00322235	0.00189394	0.00141493	0.00229253
FALSE	High	[D].GSGNGWTVFQK.[R]		1	1	1	P02679	P02679 [212-222]		0	1180.57	0	212	High	4.54	291.8	135.4	135.4	2.90577e-05	1.03437e-05	0	0	0.0574224	0.00498563	0.00496717	0.00771754
FALSE	High	[D].GSYSKAFAR.[R]		1	1	2	Q9H6T3	Q9H6T3 [347-355]		0	986.505	0	347	High	4.72	419.9	209.6	209.6	1.90378e-05	1.15102e-06	0	0	0.0383203	0.00202272	0.0020127	0.00309957
FALSE	High	[D].GTARIWQFK.[R]		1	1	1	Q8WWQ0	Q8WWQ0 [387-395]		0	1106.61	0	387	High	4.55	357.4	151.3	151.3	2.80368e-05	7.8007e-06	0	0	0.0554432	0.00346056	0.00342293	0.00538012
FALSE	High	[D].GTDYETGFK.[N]		1	1	1	P07306	P07306 [226-234]		0	1017.45	0	226	High	1.77	304.5	131	131	0.0169584	0.00317997	0.00317744	0.0033121	0.0564613	0.004408	0.00438443	0.00705503
FALSE	High	[D].GTEAMLVLK.[-]	1xOxidation [M5]	1	1	2	Q9H490	Q9H490 [427-435]		0	977.534	0	427	High	5.33	388.8	89.2	89.2	4.62683e-06	3.74181e-07	0	0	0.00959503	0.00189394	0.00151133	0.00257069
FALSE	High	[D].GTEFGGSIYQK.[V]		1	1	7	P21796	P21796 [187-197]		0	1186.57	0	187	High	6.13	484.6	193.4	193.4	7.46212e-07	1.64681e-07	0	0	0.00156049	0.00189394	0.00148746	0.00233781
FALSE	High	[D].GTFDNIYLH.[V]		1	1	1	Q9GZZ1	Q9GZZ1 [104-112]		0	1079.52	0	104	High	1.77	356.3	119.7	119.7	0.0171184	0.00326911	0.00326135	0.0034147	0.056994	0.00491109	0.00490113	0.00755228
FALSE	High	[D].GTFDPDNLEK.[Y]		1	1	8	Q8IXM3	Q8IXM3 [107-116]		0	1135.53	0	107	High	2.14	457.6	121.9	121.9	0.00719418	0.00166006	0.00165971	0.00144259	0.0358997	0.00189394	0.00187032	0.00312744
FALSE	High	[D].GTSVLTPWYK.[N]		1	1	1	Q09161	Q09161 [732-741]		0	1151.61	0	732	High	4.55	286.6	148.8	148.8	2.81188e-05	8.33426e-06	0	0	0.0556039	0.00379193	0.00378751	0.00585058
FALSE	High	[D].GTTGFINQK.[G]		1	1	2	Q9H227	Q9H227 [87-95]		0	965.505	0	87	High	4.55	358.6	98.6	98.6	2.81934e-05	8.74488e-06	0	0	0.0557501	0.0039818	0.00396713	0.00632773
FALSE	High	[D].GTVKLWDIRK.[K]		1	1	2	Q96DI7	Q96DI7 [174-183]		0	1215.72	0	174	High	4.55	285	138.3	138.3	2.81553e-05	8.55861e-06	0	0	0.0556755	0.00395638	0.0039242	0.00619743
FALSE	High	[D].GTWKTPSFPK.[K]		1	1	1	Q9H9L3	Q9H9L3 [69-78]		0	1148.61	0	69	High	1.78	348	157.1	157.1	0.016624	0.00278481	0.00277553	0.00235818	0.0553481	0.00313349	0.00310752	0.00484027
FALSE	High	[D].GTYVKPLSNK.[L]		1	1	2	Q15067	Q15067 [263-272]		0	1106.62	0	263	High	4.66	517.9	301.3	301.3	2.20706e-05	1.51244e-06	0	0	0.0441526	0.00212604	0.00212346	0.00302916
FALSE	High	[D].GVDPNQYTK.[V]		1	1	2	Q96RL1	Q96RL1 [286-294]		0	1021.49	0	286	High	3.56	338.6	179.2	179.2	0.000277888	0.00061862	0.000575374	0.000789058	0.00276696	0.00189394	0.00146119	0.00239349
FALSE	High	[D].GVIKVFNDMK.[V]	1xOxidation [M9]	1	1	1	P23528	P23528 [10-19]		0	1166.62	0	10	High	4.56	389.3	246.6	246.6	2.7449e-05	6.98398e-06	0	0	0.054337	0.00300107	0.00298094	0.00449663
FALSE	High	[D].GVLDLSTKK.[T]		1	1	2	Q8N3X6	Q8N3X6 [230-238]		0	960.572	0	230	High	2.44	375.9	149.1	149.1	0.0036634	0.00105018	0.00104852	0.00113031	0.0364713	0.00202272	0.0020224	0.00311648
FALSE	High	[D].GVLGGYIQK.[K]		1	1	1	P06400	P06400 [86-94]		0	934.536	0	86	High	4.45	331.5	110.1	110.1	3.5646e-05	1.10385e-05	0	0	0.0695548	0.00545159	0.00541152	0.00848395
FALSE	High	[D].GVLGGYIQKK.[K]		1	1	2	P06400	P06400 [86-95]		0	1062.63	0	86	High	6.95	500.1	216.5	216.5	1.11968e-07	1.33133e-08	0	0	0.000234463	2.82306e-05	0	0
FALSE	High	[D].GVMLDKDLFKK.[C]	1xOxidation [M3]	1	1	1	O94925	O94925 [192-202]		0	1309.72	0	192	High	1.73	242	168.9	168.9	0.0186462	0.00335703	0.00334843	0.00352512	0.0620804	0.00521394	0.00521006	0.00793951
FALSE	High	[D].GVSAATFLK.[K]		1	2	1	B5ME19	B5ME19 [190-198]		0	893.509	0	190	High	4.56	393	153.8	153.8	2.75383e-05	7.04453e-06	0	0	0.0545044	0.00300107	0.00296862	0.00446983
FALSE	High	[D].GVVEKLSVLK.[R]		1	1	2	Q7L5Y9	Q7L5Y9 [73-82]		0	1071.68	0	73	High	4.14	399.1	208.4	208.4	7.32335e-05	0.000320444	0.00031746	0.000896593	0.000729199	0.00111638	0.00111328	0.00340715
FALSE	High	[D].HPKYSDMIVA.[A]	1xOxidation [M7]	1	1	1	P07305	P07305 [25-34]		0	1176.57	0	25	High	1.4	265.5	106.1	106.1	0.0397438	0.00364715	0.00357432	0.00341006	0.394634	0.0125815	0.0125628	0.0199174
FALSE	High	[D].HPKYSDMIVA.[A]		1	1	1	P07305	P07305 [25-34]		0	1160.58	0	25	High	2.27	360.7	125.4	125.4	0.00540489	0.00123937	0.00122515	0.00106222	0.0538044	0.00292556	0.00290354	0.0042886
FALSE	High	[D].IAFPDEQAEALAVER.[-]		1	1	1	P36776	P36776 [945-959]		0	1658.84	0	945	High	8.34	423.4	310.7	310.7	4.53553e-09	8.91717e-10	0	0	9.49965e-06	1.86317e-06	0	0
FALSE	High	[D].IDLMAPQPGV.[-]	1xOxidation [M4]	1	1	1	Q96B49	Q96B49 [65-74]		0	1056.54	0	65	High	3.51	248.1	63.9	63.9	0.000311541	0.00061862	0.000537875	0.00074239	0.394203	0.010975	0.0109706	0.0170966
FALSE	High	[D].IGFIKLD.[-]		1	1	1	P62273	P62273 [50-56]		0	805.482	0	50	High	3.51	305.6	18.2	18.2	0.00031152	0.00061862	0.000549048	0.000754907	0.39393	0.00959066	0.00954885	0.0148593
FALSE	High	[D].IQLDYKNNILK.[E]		1	1	1	Q9BRK3	Q9BRK3 [405-415]		0	1361.78	0	405	High	4.55	270.4	187.3	187.3	2.8215e-05	8.8404e-06	0	0	0.0557925	0.0040524	0.00403604	0.0064921
FALSE	High	[D].ISAPKPGPLK.[K]		1	1	1	Q14008	Q14008 [535-544]		0	1007.62	0	535	High	6.52	513.7	175.3	175.3	3.01684e-07	6.10761e-08	0	0	0.000631478	0.000896057	0.000884173	0.00277778
FALSE	High	[D].IVGDFRGFYR.[Q]		1	1	1	Q7L5Y1	Q7L5Y1 [84-93]		0	1229.64	0	84	High	1.78	313.3	225.3	225.3	0.0166707	0.00278481	0.0027641	0.00234101	0.0555036	0.00346056	0.00337034	0.00529466
FALSE	High	[D].KAFTPFSGPK.[-]		1	1	2	P12955	P12955 [484-493]		0	1079.59	0	484	High	8.36	544.5	215.2	215.2	4.40769e-09	8.76045e-10	0	0	9.23189e-06	1.8303e-06	0	0
FALSE	High	[D].KERQIIKER.[F]		1	1	1	Q9UPT5	Q9UPT5 [647-655]		0	1199.72	0	647	High	1.4	282.5	43.5	43.5	0.0396465	0.00364715	0.00362669	0.00344658	0.393662	0.00865958	0.00863947	0.0131099
FALSE	High	[D].KGPGSTKEL.[I]		1	1	1	Q13123	Q13123 [398-406]		0	916.51	0	398	High	1.1	410.6	85.8	85.8	0.0789816	0.00503585	0.00501602	0.00495049	0.393662	0.00865958	0.00863758	0.0131055
FALSE	High	[D].KIFNVAIPR.[F]		1	1	1	Q9UK99	Q9UK99 [390-398]		0	1057.65	0	390	High	1.47	343.4	55.6	55.6	0.0336384	0.00364715	0.00364449	0.00346663	0.334219	0.00837409	0.00833333	0.0124621
FALSE	High	[D].KSINEFWNK.[F]		1	1	6	Q9HBM1	Q9HBM1 [11-19]		0	1165.6	0	11	High	6.35	590.9	314.4	314.4	4.46202e-07	9.99821e-08	0	0	0.000933695	0.00189394	0.00176367	0.00299177
FALSE	High	[D].KSLEETIIQK.[A]		1	1	1	Q92538	Q92538 [944-953]		0	1188.68	0	944	High	9.09	626	362.3	362.3	8.0472e-10	1.78869e-10	0	0	1.68549e-06	3.74643e-07	0	0
FALSE	High	[D].KSLLIGVFK.[H]		1	1	1	Q9HCK8	Q9HCK8 [1631-1639]		0	1004.65	0	1631	High	4.55	269.7	142.9	142.9	2.82602e-05	9.03129e-06	0	0	0.055881	0.0040524	0.00398776	0.006413
FALSE	High	[D].KSWWTLPGK.[E]		1	1	1	P54852	P54852 [26-34]		0	1102.6	0	26	High	1.78	380.7	157.2	157.2	0.0167003	0.00285915	0.00285901	0.00246433	0.055602	0.00379193	0.00378861	0.00585322
FALSE	High	[D].KTFPNTIEH.[K]		1	1	2	Q9NUA8	Q9NUA8 [1053-1061]		0	1086.56	0	1053	High	4.56	474.2	177.8	177.8	2.73251e-05	6.92334e-06	0	0	0.0541048	0.00300107	0.00299177	0.00451354
FALSE	High	[D].KTFRPPYYH.[R]		1	1	2	Q93099	Q93099 [327-335]		0	1208.62	0	327	High	4.55	480.1	227.8	227.8	2.8207e-05	8.80706e-06	0	0	0.0557768	0.0040524	0.0040463	0.00652032
FALSE	High	[D].KTFRPPYYHR.[N]		1	1	3	Q93099	Q93099 [327-336]		0	1364.72	0	327	High	5.88	417.3	305.5	305.5	1.30958e-06	2.59929e-07	0	0	0.00273537	0.00189394	0.00146789	0.00240732
FALSE	High	[D].KTFSTPNEVVK.[H]		1	1	1	Q8N680	Q8N680 [455-465]		0	1249.68	0	455	High	2.17	271.4	132	132	0.0068155	0.00157139	0.00155621	0.0014476	0.0678427	0.00545159	0.00543787	0.00852325
FALSE	High	[D].KTLQDIVYK.[L]		1	2	2	P35226	P35226 [73-81]		0	1107.64	0	73	High	7.7	597.6	212.4	212.4	1.98463e-08	2.69097e-09	0	0	4.15667e-05	5.64978e-06	0	0
FALSE	High	[D].KTQEPFSVRNK.[P]		1	1	2	O60942	O60942 [403-413]		0	1333.72	0	403	High	3.79	473.1	296.4	296.4	0.000162725	0.00061862	0.000595593	0.000824629	0.00162028	0.00189394	0.00147183	0.00230947
FALSE	High	[D].KVNLFILGK.[D]		1	1	1	Q13017	Q13017 [595-603]		0	1031.66	0	595	High	6.26	405.7	211	211	5.49732e-07	1.24426e-07	0	0	0.00115008	0.00189394	0.00163437	0.00265957
FALSE	High	[D].KVYPGEQYTY.[M]		1	1	3	P00450	P00450 [148-157]		0	1247.59	0	148	High	4.91	442.9	286.3	286.3	1.21746e-05	6.34662e-07	0	0	0.0248526	0.00189394	0.00177591	0.00286416
FALSE	High	[D].LGGLPIVAKI.[L]		1	1	1	Q9UH62	Q9UH62 [162-171]		0	980.65	0	162	High	1.94	434.7	6.4	6.4	0.0113872	0.00220461	0.00220345	0.00140509	0.0568208	0.00473159	0.00469323	0.00742768
FALSE	High	[D].LNEAFPETKLDKKKYPYWPHQPIENL.[-]		1	1	1	O75947	O75947 [136-161]		0	3198.66	0	136	High	4.54	68.3	68.3	68.3	2.8634e-05	9.96264e-06	0	0	0.0566128	0.00460389	0.0045967	0.0071656
FALSE	High	[D].LSFQPSQPLSK.[S]		1	1	1	P49815	P49815 [1374-1384]		0	1231.67	0	1374	High	6.11	492.3	164.8	164.8	7.74024e-07	1.70456e-07	0	0	0.00161856	0.00189394	0.00147213	0.0023108
FALSE	High	[D].LSIFRTPISK.[T]		1	1	1	Q8IZT6	Q8IZT6 [642-651]		0	1161.7	0	642	High	3.51	270.5	61.1	61.1	0.000311545	0.00061862	0.000535523	0.000740192	0.394256	0.0111133	0.011103	0.0173331
FALSE	High	[D].LTIPEIPPK.[R]		1	1	3	Q69YU5	Q69YU5 [36-44]		0	1007.61	0	36	High	2.32	326.5	132.9	132.9	0.00478235	0.00120641	0.00120103	0.00110254	0.0476085	0.00225666	0.00214746	0.00282187
FALSE	High	[D].LVANFFPKK.[L]		1	1	2	P61289	P61289 [29-37]		0	1063.63	0	29	High	4.57	291.2	122.2	122.2	2.71884e-05	6.84342e-06	0	0	0.0538484	0.00292556	0.00290042	0.00428104
FALSE	High	[D].LVFPSEIVGK.[R]		1	1	4	P62081	P62081 [133-142]		0	1088.64	0	133	High	5.79	371.3	151.1	151.1	1.63139e-06	3.07508e-07	0	0	0.00340523	0.00189394	0.00139349	0.0022482
FALSE	High	[D].LVIPFAVRK.[G]		1	1	1	O75369	O75369 [1749-1757]		0	1042.68	0	1749	High	2.29	421.7	62	62	0.00511618	0.00123937	0.00123422	0.00107345	0.050931	0.00276575	0.00266111	0.00358127
FALSE	High	[D].LVIPFTIKK.[G]		1	1	2	P21333	P21333 [1793-1801]		0	1058.7	0	1793	High	5.87	361.9	161.4	161.4	1.34939e-06	2.66673e-07	0	0	0.00281828	0.00189394	0.00145613	0.00238322
FALSE	High	[D].LVKSVQATTENKELKTVTFSKL.[-]		1	1	1	Q13011	Q13011 [307-328]		0	2464.4	0	307	High	4.08	160.1	160.1	160.1	8.30152e-05	0.00061862	0.000616967	0.000867804	0.000826598	0.00189394	0.00184405	0.00314961
FALSE	High	[D].MIYQGGDLEK.[C]	1xOxidation [M1]	1	1	2	P50225	P50225 [60-69]		0	1169.55	0	60	High	1.77	296	98.8	98.8	0.0168165	0.00305137	0.00304255	0.00295326	0.055989	0.0040524	0.00393701	0.00632511
FALSE	High	[D].MNTFPTFKFEDPKFEVIEKPQA.[-]	1xOxidation [M1]	1	1	2	P18859	P18859 [87-108]		0	2659.31	0	87	High	6.33	201.6	201.6	201.6	4.6665e-07	1.03316e-07	0	0	0.000976442	0.00189394	0.00174259	0.0029347
FALSE	High	[D].NAFENPFFK.[D]		1	1	1	P98082	P98082 [732-740]		0	1113.54	0	732	High	3.51	317.1	106	106	0.000311514	0.00061862	0.00055417	0.000760649	0.393847	0.00928335	0.00925666	0.0142537
FALSE	High	[D].NEGSWFRSL.[F]		1	1	1	Q9BPW8	Q9BPW8 [39-47]		0	1095.52	0	39	High	3.51	293.8	87.2	87.2	0.000311511	0.00061862	0.000556896	0.000762583	0.393815	0.00912241	0.0091076	0.0140164
FALSE	High	[D].NGYYLPYYK.[R]		1	1	1	Q9NZJ5	Q9NZJ5 [478-486]		0	1180.57	0	478	High	1.57	266.4	136.9	136.9	0.0270777	0.00342734	0.00341547	0.00348389	0.13509	0.00683018	0.00682541	0.00991501
FALSE	High	[D].NIYSSDKFYK.[Q]		1	1	4	P04114	P04114 [1772-1781]		0	1264.62	0	1772	High	5.97	434	188.7	188.7	1.06588e-06	2.21231e-07	0	0	0.00222747	0.00189394	0.00134771	0.00205761
FALSE	High	[D].NLVLNLQDESFTRGSDSLIKGKK.[-]		1	1	2	Q99623	Q99623 [277-299]		0	2562.39	0	277	High	8.14	320	284.3	284.3	7.25906e-09	1.23863e-09	0	0	1.5204e-05	2.59052e-06	0	0
FALSE	High	[D].NVGPLILKK.[K]		1	1	4	Q8N5K1	Q8N5K1 [124-132]		0	981.646	0	124	High	6.09	381.6	182.2	182.2	8.18231e-07	1.79479e-07	0	0	0.00171084	0.00189394	0.00144688	0.00225734
FALSE	High	[D].PAAVTESKEGTEASASKGLEKKE.[K]		1	1	1	Q8TCT9	Q8TCT9 [354-376]		0	2347.2	0	354	High	3.51	209	95.1	95.1	0.000311515	0.00061862	0.000553403	0.000759301	0.393857	0.00928335	0.00923982	0.0142286
FALSE	High	[D].PAAVTESKEGTEASASKGLEKKEK.[-]		1	1	3	Q8TCT9	Q8TCT9 [354-377]		0	2475.29	0	354	High	17.96	967.2	889.1	889.1	1.09254e-18	7.59071e-19	0	0	2.28834e-15	1.58988e-15	0	0
FALSE	High	[D].PAPF.[-]		1	1	2	O43399	O43399 [203-206]		0	431.229	0	203	High	3.54	142.6	142.6	142.6	0.000286008	0.00061862	0.000574493	0.000786988	0.37357	0.00847458	0.00844347	0.0127431
FALSE	High	[D].PAPNVTVLLREPVRAPAVA.[V]		1	1	1	Q9P2E9	Q9P2E9 [88-106]		0	1970.15	0	88	High	5.88	299.4	176.8	176.8	1.31491e-06	2.61441e-07	0	0	0.00274647	0.00189394	0.00146601	0.00240385
FALSE	High	[D].PDTKEMLKLLDFGSLSNLQVTQPTVGMNFKTPRGPV.[-]	2xOxidation [M6; M27]	1	1	1	P08708	P08708 [100-135]		0	3991.07	0	100	High	4.13	33.8	33.8	33.8	7.45664e-05	0.000320444	0.000313873	0.000886001	0.13509	0.00683018	0.00682647	0.00991853
FALSE	High	[D].PEDSDVFEEDTHL.[-]		1	1	1	Q9NZ53	Q9NZ53 [593-605]		0	1532.64	0	593	High	4.55	178.9	122	122	2.83592e-05	9.32426e-06	0	0	0.056075	0.0040524	0.00399274	0.00626697
FALSE	High	[D].PETSVLVLRKPGINVASDWSIHLR.[-]		1	1	2	Q14697	Q14697 [921-944]		0	2687.5	0	921	High	9.94	573.5	573.5	573.5	1.13811e-10	3.93669e-11	0	0	2.38379e-07	8.24546e-08	0	0
FALSE	High	[D].PEWSSETDALVGSRLSHS.[-]		1	1	1	Q7Z7N9	Q7Z7N9 [202-219]		0	1957.93	0	202	High	1.83	169.1	169.1	169.1	0.0148206	0.00256726	0.0025641	0.0018901	0.0493442	0.00265252	0.0025974	0.00356189
FALSE	High	[D].PGDSDIIRSMPEQTGEK.[-]	1xOxidation [M10]	1	1	3	P62888	P62888 [99-115]		0	1875.88	0	99	High	8.59	384.6	335.6	335.6	2.54921e-09	5.33632e-10	0	0	5.33932e-06	1.1177e-06	0	0
FALSE	High	[D].PGDSDIIRSMPEQTGEK.[-]		1	1	1	P62888	P62888 [99-115]		0	1859.88	0	99	High	8.11	472.4	423	423	7.84278e-09	1.32454e-09	0	0	1.64265e-05	2.77061e-06	0	0
FALSE	High	[D].PILYRPVAVALDTK.[G]		1	1	1	P14618	P14618 [102-115]		0	1555.92	0	102	High	4.54	204.6	133.3	133.3	2.89815e-05	1.03331e-05	0	0	0.0572801	0.00498563	0.00497051	0.0077235
FALSE	High	[D].PKFEVIEKPQA.[-]		1	1	2	P18859	P18859 [98-108]		0	1285.72	0	98	High	10.9	606.5	322.9	322.9	1.2705e-11	2.18314e-12	0	0	2.66108e-08	4.57261e-09	0	0
FALSE	High	[D].PKNNLEALEDFEKAAGARGLSTESILIPR.[Q]		1	1	6	P31025	P31025 [138-166]		0	3139.67	0	138	High	10.7	654.6	654.6	654.6	2.00179e-11	3.59396e-12	0	0	4.19277e-08	7.52761e-09	0	0
FALSE	High	[D].PLPVPTEEGNPLLKHYRGPAGDATVASEKESVM.[-]	1xOxidation [M33]	1	1	2	Q15758	Q15758 [509-541]		0	3505.76	0	509	High	3.46	96.5	96.5	96.5	0.000342812	0.00061862	0.000439335	0.000626828	0.0034134	0.00189394	0.00139155	0.00224316
FALSE	High	[D].PNNIFGNRNLL.[-]		1	1	1	O00116	O00116 [648-658]		0	1271.69	0	648	High	8.51	411.9	193.4	193.4	3.10404e-09	6.45297e-10	0	0	6.50142e-06	1.35158e-06	0	0
FALSE	High	[D].PNYNPLPEERPGGFAWGEGQRLGG.[-]		1	1	1	Q9GZP9	Q9GZP9 [216-239]		0	2598.25	0	216	High	9.8	483.2	367.6	367.6	1.59285e-10	5.59675e-11	0	0	3.33624e-07	1.17225e-07	0	0
FALSE	High	[D].PNYSPQRFPNAQRAFADDP.[-]		1	1	1	P46379	P46379 [1114-1132]		0	2191.03	0	1114	High	7.38	232.9	183.6	183.6	4.20733e-08	5.04655e-09	0	0	8.81152e-05	1.0539e-05	0	0
FALSE	High	[D].PPAENSSAPEAEQGGAE.[-]		1	1	3	P67809	P67809 [308-324]		0	1640.7	0	308	High	10.4	611.3	425.4	425.4	3.98816e-11	1.0836e-11	0	0	8.35327e-08	2.26961e-08	0	0
FALSE	High	[D].PPQRTAGVKVETTEDLVAKLKEIGRI.[-]		1	1	2	P38117	P38117 [230-255]		0	2848.63	0	230	High	10.48	571	569.9	569.9	3.33133e-11	8.39518e-12	0	0	6.97753e-08	1.75838e-08	0	0
FALSE	High	[D].PQGPSLEWLKKL.[-]		1	1	1	O95167	O95167 [73-84]		0	1395.8	0	73	High	4.61	227.3	175.6	175.6	2.43678e-05	4.01212e-06	0	0	0.0485256	0.00225666	0.00220779	0.00313676
FALSE	High	[D].PSLVIAFGR.[G]		1	1	3	P11279	P11279 [88-96]		0	959.567	0	88	High	1.89	391.5	134.2	134.2	0.0129033	0.00225592	0.00224848	0.00139762	0.0429609	0.00202272	0.00197959	0.0030453
FALSE	High	[D].PSPEIEGDLQPATHGSRFYFWTK.[-]		1	1	1	P51970	P51970 [150-172]		0	2663.29	0	150	High	6.47	150.7	150.7	150.7	3.36457e-07	7.1577e-08	0	0	0.000704213	0.000896057	0.000843407	0.00260417
FALSE	High	[D].PSSGLGVTKQDLGPVPM.[-]	1xOxidation [M17]	1	1	1	P04233	P04233 [280-296]		0	1698.87	0	280	High	1.82	121	121	121	0.0150659	0.00261351	0.00260803	0.00201315	0.0501609	0.00276575	0.00274299	0.00370582
FALSE	High	[D].PTEATAVGAVEASFK.[C]		1	1	1	P14618	P14618 [408-422]		0	1477.75	0	408	High	4.61	262.1	220.3	220.3	2.48258e-05	4.80541e-06	0	0	0.049394	0.00265252	0.00259131	0.00355135
FALSE	High	[D].QIYGVFDEK.[K]		1	1	1	Q9C0I1	Q9C0I1 [116-124]		0	1098.55	0	116	High	1.78	384.3	169	169	0.0166224	0.00278481	0.00277567	0.00235849	0.0553427	0.00313349	0.00311139	0.00484496
FALSE	High	[D].QLLDMSSTFNK.[T]	1xOxidation [M5]	1	1	2	O95183	O95183 [43-53]		0	1299.62	0	43	High	5.77	363.3	190.1	190.1	1.70472e-06	3.21866e-07	0	0	0.00355773	0.00189394	0.00137623	0.00221729
FALSE	High	[D].QLLDMSSTFNK.[T]		1	1	1	O95183	O95183 [43-53]		0	1283.63	0	43	High	3.51	209.1	129.8	129.8	0.000311739	0.00061862	0.000494315	0.000697188	0.396786	0.0183847	0.0183664	0.0275131
FALSE	High	[D].QVQEGTKVLK.[L]		1	1	1	Q8WWK9	Q8WWK9 [64-73]		0	1129.66	0	64	High	2.25	398.9	66.2	66.2	0.00566364	0.00143282	0.00141512	0.00132646	0.0563797	0.004408	0.00440762	0.00708933
FALSE	High	[D].QVRDVIIAA.[S]		1	1	13	P53816	P53816 [129-137]		0	984.584	0	129	High	6.39	406.9	164.8	164.8	4.06756e-07	8.96049e-08	0	0	0.000851224	0.00189394	0.00182768	0.00310559
FALSE	High	[D].RAIEINPDSAQPYK.[RW]		1	3	1	Q8IZP2	Q8IZP2 [169-182]		0	1601.83	0	173	High	2.25	296.4	186.9	186.9	0.0056388	0.00143282	0.00141914	0.00133215	0.0561325	0.0040783	0.00406174	0.00644625
FALSE	High	[D].RAQDLPLKK.[G]		1	1	1	Q9BSJ8	Q9BSJ8 [486-494]		0	1068.65	0	486	High	4.59	393.2	132.5	132.5	2.5963e-05	6.03978e-06	0	0	0.0515433	0.00276575	0.0026083	0.00349181
FALSE	High	[D].RIFANTESYLK.[R]		1	1	1	Q09161	Q09161 [194-204]		0	1341.72	0	194	High	5.78	516.8	192.6	192.6	1.65353e-06	3.11969e-07	0	0	0.00345128	0.00189394	0.00138768	0.00223614
FALSE	High	[D].RILLDIHIFMK.[V]	1xOxidation [M10]	1	1	1	Q14008	Q14008 [1731-1741]		0	1414.82	0	1731	High	4.59	270.5	225.4	225.4	2.5581e-05	5.69721e-06	0	0	0.0508224	0.00276575	0.00266852	0.00359315
FALSE	High	[D].RIYAMKVVK.[K]	1xOxidation [M5]	1	1	2	P41743	P41743 [278-286]		0	1123.67	0	278	High	2.39	356.1	206.1	206.1	0.00409881	0.00105018	0.00104016	0.00111768	0.0408052	0.00202272	0.00199509	0.00307574
FALSE	High	[D].RLPVNVREL.[S]		1	1	2	Q9BTE6	Q9BTE6 [165-173]		0	1095.66	0	165	High	4.12	476.8	145.6	145.6	7.62009e-05	0.000516476	0.000516102	0.000873108	0.000758746	0.00164654	0.00163532	0.00329489
FALSE	High	[D].RNNPEPWNK.[L]		1	1	1	O00483	O00483 [47-55]		0	1154.57	0	47	High	4.55	385.6	222.9	222.9	2.83024e-05	9.14982e-06	0	0	0.0559638	0.0040524	0.00394966	0.00634384
FALSE	High	[D].RQVIPIIGK.[C]		1	1	3	Q96RU3	Q96RU3 [239-247]		0	1023.67	0	239	High	6.39	460.6	182.1	182.1	4.11669e-07	9.11002e-08	0	0	0.000861498	0.00189394	0.00181865	0.00309119
FALSE	High	[D].RSAQPLPLKI.[E]		1	1	3	Q9UKV3	Q9UKV3 [524-533]		0	1122.7	0	524	High	4.24	424.2	179.6	179.6	5.77113e-05	0.000214707	0.000214477	0.000609756	0.000574643	0.000618812	0.000613497	0.0019861
FALSE	High	[D].RSSFVFVRK.[L]		1	1	2	Q9ULT8	Q9ULT8 [1048-1056]		0	1125.65	0	1048	High	4.57	373.4	142.6	142.6	2.69574e-05	6.7303e-06	0	0	0.0534147	0.00292556	0.00292524	0.0043268
FALSE	High	[D].RSSFVPSLFSK.[K]		1	1	2	P55210	P55210 [28-38]		0	1254.68	0	28	High	4.62	361.6	196.1	196.1	2.37857e-05	1.89359e-06	0	0	0.0474195	0.00225666	0.00222156	0.00293902
FALSE	High	[D].RTLAEKFLSK.[G]		1	1	1	Q8NFU5	Q8NFU5 [271-280]		0	1192.7	0	271	High	1.84	364	146.8	146.8	0.0144096	0.00232823	0.00232402	0.00150664	0.0479758	0.00225666	0.00219028	0.00300802
FALSE	High	[D].RTLPFHSVIYH.[E]		1	1	1	O14672	O14672 [147-157]		0	1369.74	0	147	High	1.87	233.7	214.2	214.2	0.0135742	0.00230017	0.0022943	0.00139295	0.135071	0.00661994	0.00660399	0.00975523
FALSE	High	[D].RTLYPLLIKK.[H]		1	1	1	Q92966	Q92966 [337-346]		0	1244.81	0	337	High	1.82	360.8	88.2	88.2	0.0151084	0.00261351	0.00260643	0.00201072	0.0503023	0.00276575	0.00272061	0.00367335
FALSE	High	[D].RTMQDIVYK.[L]	1xOxidation [M3]	1	1	1	Q3KNV8	Q3KNV8 [72-80]		0	1169.6	0	72	High	1.78	323.5	134	134	0.0166661	0.00278481	0.00276563	0.00234344	0.0554881	0.00346056	0.00338342	0.00531546
FALSE	High	[D].RVGPTILNK.[I]		1	1	1	Q8NFG4	Q8NFG4 [477-485]		0	997.615	0	477	High	1.84	404.4	91.7	91.7	0.0145244	0.00236991	0.00236906	0.00163399	0.0483582	0.00225666	0.00224215	0.00319183
FALSE	High	[D].RVIDFDENTALDDAEEESFRK.[L]		1	1	1	Q14257	Q14257 [129-149]		0	2499.16	0	129	High	2.24	265.5	265.5	265.5	0.00580842	0.00157139	0.00156859	0.00146284	0.0289851	0.00189394	0.00176028	0.00282943
FALSE	High	[D].RVINSIPLAK.[Q]		1	1	1	Q86XR8	Q86XR8 [325-334]		0	1110.7	0	325	High	4.46	501.2	175	175	3.42944e-05	1.09039e-05	0	0	0.000341476	4.90118e-05	0	0
FALSE	High	[D].RVMQDIVYK.[L]	1xOxidation [M3]	1	1	2	Q9BSM1	Q9BSM1 [102-110]		0	1167.62	0	102	High	2.31	403.4	200.1	200.1	0.00494689	0.00120641	0.00118651	0.0010846	0.0492462	0.00265252	0.00260934	0.00358209
FALSE	High	[D].RVMQDIVYK.[L]		1	1	1	Q9BSM1	Q9BSM1 [102-110]		0	1151.62	0	102	High	2.25	393.5	136.4	136.4	0.00558928	0.00143282	0.0014292	0.00134469	0.0556396	0.00395638	0.00394952	0.00624442
FALSE	High	[D].RVNVTGIYR.[A]		1	1	1	P33991	P33991 [387-395]		0	1077.62	0	387	High	4.55	410	108.4	108.4	2.80531e-05	7.96174e-06	0	0	0.0554751	0.00346056	0.00339254	0.00533271
FALSE	High	[D].RVPDLKDLDPIGK.[A]		1	1	1	Q8WUM4	Q8WUM4 [322-334]		0	1465.84	0	322	High	7.06	565.6	408.2	408.2	8.67005e-08	9.82123e-09	0	0	0.000181562	2.05446e-05	0	0
FALSE	High	[D].RVPDVVLIK.[K]		1	1	3	Q96D46	Q96D46 [397-405]		0	1038.67	0	397	High	2.42	481.3	104.4	104.4	0.00380538	0.00105018	0.00104542	0.00112558	0.0189899	0.00189394	0.00180239	0.00291181
FALSE	High	[D].RVQDAYTLR.[C]		1	1	1	P42357	P42357 [390-398]		0	1121.61	0	390	High	1.78	482.7	125.6	125.6	0.0166683	0.00278481	0.00276479	0.00234162	0.0554956	0.00346056	0.00337804	0.0053032
FALSE	High	[D].RVSTEVTLAVK.[K]		1	1	2	Q9NTJ5	Q9NTJ5 [35-45]		0	1202.71	0	35	High	1.84	351.8	152.3	152.3	0.0145743	0.00236991	0.00236699	0.00163088	0.048524	0.00225666	0.00220837	0.00313775
FALSE	High	[D].RVVDGKDLTTK.[I]		1	1	3	Q9BXW9	Q9BXW9 [185-195]		0	1231.7	0	185	High	8.02	647.1	315.2	315.2	9.49253e-09	1.45565e-09	0	0	1.98818e-05	3.04543e-06	0	0
FALSE	High	[D].RVYGGLTTK.[V]		1	1	1	Q8WUM4	Q8WUM4 [606-614]		0	994.568	0	606	High	4.54	472.8	60.6	60.6	2.85927e-05	9.88246e-06	0	0	0.0565321	0.004408	0.00436072	0.00701262
FALSE	High	[D].RVYYVSEKIMK.[L]	1xOxidation [M10]	1	1	2	Q9Y221	Q9Y221 [43-53]		0	1431.77	0	43	High	5.96	352.2	256.9	256.9	1.08429e-06	2.2397e-07	0	0	0.00226588	0.00189394	0.00134177	0.00204082
FALSE	High	[D].SAIKDFVLK.[Y]		1	1	2	P13667	P13667 [383-391]		0	1020.61	0	383	High	4.58	358.2	117.5	117.5	2.6005e-05	6.06506e-06	0	0	0.0516224	0.00276575	0.00260476	0.00348806
FALSE	High	[D].SATEVTGHRWLK.[G]		1	1	2	P35613	P35613 [162-173]		0	1384.73	0	162	High	6.36	514.6	261	261	4.39068e-07	9.82258e-08	0	0	0.000918781	0.00189394	0.00177485	0.00300978
FALSE	High	[D].SAVDPVQMK.[N]	1xOxidation [M8]	1	1	1	Q96TA2	Q96TA2 [326-334]		0	990.492	0	326	High	4.56	366.1	140.7	140.7	2.76973e-05	7.14075e-06	0	0	0.0548024	0.00306327	0.00305585	0.00468557
FALSE	High	[D].SAVHSPFTK.[R]		1	1	1	Q14157	Q14157 [412-420]		0	973.51	0	412	High	7.86	605.9	263.4	263.4	1.38536e-08	2.03859e-09	0	0	2.90158e-05	4.26723e-06	0	0
FALSE	High	[D].SGGPLIVHK.[R]		1	1	1	P00751	P00751 [699-707]		0	907.536	0	699	High	6.11	443.4	187.4	187.4	7.84572e-07	1.73657e-07	0	0	0.00164058	0.00189394	0.0014629	0.00228702
FALSE	High	[D].SGVDLREVEHFLK.[A]		1	1	1	O15427	O15427 [436-448]		0	1528.81	0	436	High	3.21	380.8	277	277	0.000615663	0.00061862	0.000545071	0.000773395	0.00613012	0.00189394	0.00152801	0.0026087
FALSE	High	[D].SIFEPAKGGEK.[L]		1	1	2	P55265	P55265 [938-948]		0	1162.61	0	938	High	6.12	509.2	223.1	223.1	7.53777e-07	1.65362e-07	0	0	0.00157628	0.00189394	0.00148557	0.00233508
FALSE	High	[D].SIFEPAKGGEKL.[Q]		1	1	2	P55265	P55265 [938-949]		0	1275.69	0	938	High	4.55	301.3	134	134	2.80111e-05	7.6053e-06	0	0	0.0553928	0.00337838	0.00336975	0.00524059
FALSE	High	[D].SIFSEALLK.[M]		1	1	1	Q08426	Q08426 [211-219]		0	1007.58	0	211	High	4.54	338.3	85.9	85.9	2.91059e-05	1.03501e-05	0	0	0.0575123	0.00498563	0.00496549	0.00771307
FALSE	High	[D].SIFVKILQK.[L]		1	1	1	Q8WUM0	Q8WUM0 [1099-1107]		0	1075.69	0	1099	High	2.49	406.5	142.7	142.7	0.00326604	0.00096637	0.000937811	0.000813537	0.0325159	0.00189394	0.00173913	0.00278662
FALSE	High	[D].SILEDYANYK.[K]		1	1	4	Q9UBU8	Q9UBU8 [231-240]		0	1215.59	0	231	High	4.62	373.8	173	173	2.38106e-05	2.04003e-06	0	0	0.0474669	0.00225666	0.00220232	0.00290381
FALSE	High	[D].SILEDYANYKK.[S]		1	1	7	Q9UBU8	Q9UBU8 [231-241]		0	1343.68	0	231	High	6.65	451.9	178.1	178.1	2.25621e-07	3.79655e-08	0	0	0.000472341	0.000345542	0.000334448	0.00113636
FALSE	High	[D].SILREMLSK.[K]	1xOxidation [M6]	1	1	1	Q15059	Q15059 [317-325]		0	1092.61	0	317	High	1.95	353.5	91.6	91.6	0.0112174	0.00215812	0.00215427	0.00140766	0.111634	0.00628881	0.00626835	0.00905305
FALSE	High	[D].SILREMLSK.[K]		1	1	1	Q15059	Q15059 [317-325]		0	1076.61	0	317	High	2.25	368.4	66.7	66.7	0.00567686	0.00143282	0.00141358	0.0013245	0.0565113	0.004408	0.00437025	0.00702952
FALSE	High	[D].SINESEGIPLK.[R]		1	1	2	P46013	P46013 [492-502]		0	1186.63	0	492	High	6.62	489.2	259.2	259.2	2.38719e-07	4.30664e-08	0	0	0.000499747	0.000345542	0.000324886	0.00107991
FALSE	High	[D].SINVIDVNK.[V]		1	1	1	P53611	P53611 [110-118]		0	1001.56	0	110	High	4.34	323.7	99.8	99.8	4.53658e-05	0.000108566	0.000108366	0.000309598	0.0868382	0.0058386	0.00583626	0.00857351
FALSE	High	[D].SLLTSSKGQLQK.[M]		1	1	1	Q99541	Q99541 [369-380]		0	1289.74	0	369	High	6.25	460.7	183.9	183.9	5.57758e-07	1.26683e-07	0	0	0.00116686	0.00189394	0.00162564	0.00263852
FALSE	High	[D].SLPLVDTHSK.[R]		1	1	22	P08670	P08670 [430-439]		0	1096.6	0	430	High	6.61	402.3	176.2	176.2	2.47809e-07	4.56295e-08	0	0	0.000518768	0.000345542	0.000320513	0.00106157
FALSE	High	[D].SLPLVDTHSKRTLLIK.[T]		1	1	2	P08670	P08670 [430-445]		0	1821.1	0	430	High	6.15	422.6	313.6	313.6	7.06885e-07	1.55715e-07	0	0	0.00147837	0.00189394	0.00151482	0.00239664
FALSE	High	[D].SLTEKQWLK.[A]		1	1	1	P51532	P51532 [1382-1390]		0	1132.64	0	1382	High	3.98	509.7	173.8	173.8	0.000105598	0.00061862	0.000609446	0.000848896	0.00105146	0.00189394	0.00169328	0.00278358
FALSE	High	[D].SQAFPSVSK.[P]		1	1	3	Q9BX66	Q9BX66 [288-296]		0	950.494	0	288	High	1.84	406.9	113.2	113.2	0.0144737	0.00232823	0.00232042	0.0015015	0.0481892	0.00225666	0.00214448	0.00292969
FALSE	High	[D].SQFDSTTGFLGK.[T]		1	1	1	O15155	O15155 [69-80]		0	1287.62	0	69	High	4.63	387.5	199.5	199.5	2.33413e-05	1.64964e-06	0	0	0.0465751	0.00212604	0.00210621	0.00300075
FALSE	High	[D].SQLVAGVAFKK.[T]		1	1	2	Q99832	Q99832 [208-218]		0	1147.68	0	208	High	4.55	307.6	104.7	104.7	2.80068e-05	7.57595e-06	0	0	0.0553843	0.00337838	0.00337734	0.00525436
FALSE	High	[D].SQNNQYILTK.[P]		1	1	1	Q6UWJ1	Q6UWJ1 [248-257]		0	1208.63	0	248	High	1.78	223.4	170.8	170.8	0.0167446	0.0030024	0.00300165	0.00284018	0.0557497	0.0039818	0.0039675	0.00632911
FALSE	High	[D].SQYNAYNEK.[R]		1	1	4	Q15800	Q15800 [276-284]		0	1116.5	0	276	High	2.29	357.8	172.5	172.5	0.00514795	0.00123937	0.00123305	0.00107148	0.0512473	0.00276575	0.00263128	0.00353069
FALSE	High	[D].SSFFDKFFK.[L]		1	1	2	O75363	O75363 [191-199]		0	1152.57	0	191	High	4.61	422.2	161.3	161.3	2.44601e-05	4.18577e-06	0	0	0.0487006	0.00233675	0.00230888	0.00340768
FALSE	High	[D].SSFLQQHKK.[E]		1	1	1	Q92974	Q92974 [223-231]		0	1102.6	0	223	High	2.71	481.8	131.5	131.5	0.00194459	0.00096637	0.000917543	0.000859845	0.00970422	0.00189394	0.00151083	0.00256959
FALSE	High	[D].SSFLVKVGFLK.[I]		1	1	1	Q9GZN8	Q9GZN8 [49-59]		0	1224.74	0	49	High	1.78	277.8	199.6	199.6	0.0167566	0.00305137	0.00305	0.00296659	0.0557896	0.0040524	0.0040368	0.00649351
FALSE	High	[D].SSFQGLILK.[R]		1	1	1	O60765	O60765 [102-110]		0	992.578	0	102	High	1.77	291.2	212.5	212.5	0.0170936	0.00326911	0.00326345	0.00341815	0.0569113	0.00475907	0.0047518	0.00738868
FALSE	High	[D].SSLPTVGVFAK.[A]		1	1	1	O95831	O95831 [500-510]		0	1105.63	0	500	High	4.55	317	148.3	148.3	2.81408e-05	8.47288e-06	0	0	0.055647	0.00395638	0.00394496	0.00623608
FALSE	High	[D].SSLYIILKK.[L]		1	1	3	Q92621	Q92621 [1394-1402]		0	1064.67	0	1394	High	6.36	432.8	142.6	142.6	4.37618e-07	9.80422e-08	0	0	0.00091575	0.00189394	0.00177575	0.00301205
FALSE	High	[D].SSNSMQTIQK.[T]		1	1	1	P05783	P05783 [398-407]		0	1123.54	0	398	High	6.31	466.8	236.8	236.8	4.8747e-07	1.07843e-07	0	0	0.00101996	0.00189394	0.00171569	0.00284293
FALSE	High	[D].SSSAEFLEK.[R]		1	1	1	Q13596	Q13596 [229-237]		0	997.484	0	229	High	2.04	399.4	85.2	85.2	0.00907021	0.00166006	0.00165175	0.00143164	0.090276	0.0058386	0.00582927	0.00856414
FALSE	High	[D].SSSTEFVEK.[R]		1	1	1	O60749	O60749 [226-234]		0	1013.48	0	226	High	1.78	351.5	158.1	158.1	0.0166296	0.00278481	0.0027733	0.00235448	0.0553666	0.00329659	0.00329252	0.00504444
FALSE	High	[D].SSYYSVLLQK.[Q]		1	1	1	O15397	O15397 [193-202]		0	1187.63	0	193	High	4.6	349.6	265.3	265.3	2.52075e-05	5.31421e-06	0	0	0.0501164	0.00276575	0.0027466	0.00370899
FALSE	High	[D].STDGAKVFSK.[Q]		1	1	1	P61011	P61011 [389-398]		0	1039.54	0	389	High	8.15	632.6	238.2	238.2	7.14466e-09	1.2317e-09	0	0	1.49644e-05	2.57599e-06	0	0
FALSE	High	[D].STEPPYSQK.[R]		1	2	9	P68104	P68104 [157-165]		0	1036.49	0	157	High	4.59	410.3	102.8	102.8	2.56782e-05	5.78552e-06	0	0	0.051006	0.00276575	0.00265283	0.00356555
FALSE	High	[D].STFRVPVER.[K]		1	1	3	P00450	P00450 [790-798]		0	1090.6	0	790	High	4.55	459.5	178.1	178.1	2.81893e-05	8.73288e-06	0	0	0.0557421	0.0039818	0.00397201	0.00634018
FALSE	High	[D].STLDSSTGSLLK.[T]		1	1	1	Q9Y2U8	Q9Y2U8 [377-388]		0	1208.64	0	377	High	1.82	381.3	161.5	161.5	0.0152017	0.00261351	0.00260297	0.00200588	0.0506128	0.00276575	0.00268409	0.00361915
FALSE	High	[D].STLTASEIRQR.[F]		1	1	3	P49588	P49588 [3-13]		0	1261.69	0	3	High	6.29	475.9	268.1	268.1	5.09821e-07	1.14703e-07	0	0	0.00106668	0.00189394	0.00168188	0.00276243
FALSE	High	[D].STMLQAIER.[Y]	1xOxidation [M3]	1	1	4	Q9Y678	Q9Y678 [134-142]		0	1064.54	0	134	High	5.81	384.1	148	148	1.53659e-06	2.90903e-07	0	0	0.003208	0.00189394	0.00141643	0.00229674
FALSE	High	[D].STMVDVRVMK.[K]	2xOxidation [M3; M9]	1	1	1	P46100	P46100 [1792-1801]		0	1197.6	0	1792	High	3.71	377.5	178.4	178.4	0.000193107	0.00061862	0.000587832	0.000810592	0.00192279	0.00189394	0.00140534	0.00216685
FALSE	High	[D].STVSADPVVK.[-]		1	1	4	Q2M389	Q2M389 [1164-1173]		0	1002.55	0	1164	High	7.31	380.6	108.2	108.2	4.85972e-08	5.71878e-09	0	0	0.000101777	1.1948e-05	0	0
FALSE	High	[D].SVASTITGVMDK.[T]	1xOxidation [M10]	1	1	5	Q99541	Q99541 [129-140]		0	1224.61	0	129	High	6.58	454.2	163.4	163.4	2.65423e-07	5.10822e-08	0	0	0.000555621	0.000345542	0.000310945	0.00101523
FALSE	High	[D].SVDKIVIQK.[Y]		1	1	5	P09651	P09651 [158-166]		0	1029.63	0	158	High	8.34	638.8	329.1	329.1	4.57923e-09	8.94009e-10	0	0	9.59117e-06	1.86797e-06	0	0
FALSE	High	[D].SVEEGEKVVK.[T]		1	1	1	P51659	P51659 [75-84]		0	1103.59	0	75	High	4.49	392.4	111.4	111.4	3.23685e-05	1.07218e-05	0	0	0.0635588	0.00527617	0.00526576	0.00808727
FALSE	High	[D].SVFPKPFVQK.[Y]		1	1	3	Q6ZMT4	Q6ZMT4 [259-268]		0	1176.68	0	259	High	2.32	366.9	234.9	234.9	0.0047822	0.00120641	0.0012011	0.00110271	0.047607	0.00225666	0.00214807	0.00282287
FALSE	High	[D].SVFSDKLHSK.[Y]		1	1	3	Q6PCB5	Q6PCB5 [737-746]		0	1147.61	0	737	High	1.8	409.3	100.7	100.7	0.0158103	0.00269131	0.00269117	0.00211808	0.052639	0.00276575	0.00276091	0.00391032
FALSE	High	[D].SVINKVTEK.[S]		1	1	2	Q9BRS2	Q9BRS2 [130-138]		0	1017.59	0	130	High	1.83	415.2	100	100	0.0146798	0.00251786	0.00251682	0.00176056	0.0488755	0.00254712	0.00253711	0.00336803
FALSE	High	[D].SVIVVLRNPLIAGK.[-]		1	1	1	P62316	P62316 [105-118]		0	1478.94	0	105	High	8.28	382.2	315.9	315.9	5.29859e-09	1.0051e-09	0	0	1.10978e-05	2.10093e-06	0	0
FALSE	High	[D].SVKPGAHLTVK.[K]		1	1	1	P51991	P51991 [116-126]		0	1136.68	0	116	High	4.38	342.9	141.6	141.6	4.12247e-05	1.12706e-05	0	0	0.0795565	0.00577478	0.00576969	0.0084172
FALSE	High	[D].SVLMEQPPLR.[R]	1xOxidation [M4]	1	1	1	Q14204	Q14204 [1795-1804]		0	1185.63	0	1795	High	3.51	255.7	100.2	100.2	0.000311532	0.00061862	0.000543232	0.00074813	0.394084	0.0103891	0.0103863	0.0159443
FALSE	High	[D].SVMDHHFRK.[P]	1xOxidation [M3]	1	1	2	Q8NC51	Q8NC51 [338-346]		0	1172.56	0	338	High	2.27	435.2	210.6	210.6	0.00532847	0.00123937	0.00122734	0.00106464	0.0530439	0.0028462	0.00284339	0.00411628
FALSE	High	[D].SVPPTAISHFK.[Q]		1	1	8	Q9NR30	Q9NR30 [585-595]		0	1183.65	0	585	High	6.61	433.9	210.4	210.4	2.48198e-07	4.57627e-08	0	0	0.000519581	0.000345542	0.000320307	0.00106045
FALSE	High	[D].SVPRDLPSWMK.[F]	1xOxidation [M10]	1	1	2	P78527	P78527 [2117-2127]		0	1331.68	0	2117	High	5.1	330.5	231.9	231.9	7.91545e-06	4.65869e-07	0	0	0.0163018	0.00189394	0.00181548	0.00293871
FALSE	High	[D].SVSSWLPLAK.[A]		1	1	1	Q6PD74	Q6PD74 [94-103]		0	1087.61	0	94	High	2.31	343.7	143.3	143.3	0.00492359	0.00120641	0.00118785	0.00108645	0.0490143	0.00265252	0.00264085	0.00363526
FALSE	High	[D].SVVAKYINR.[F]		1	1	1	Q2NL68	Q2NL68 [100-108]		0	1049.61	0	100	High	1.84	416.9	128.8	128.8	0.0144821	0.00232823	0.00231947	0.00150027	0.0482171	0.00225666	0.00213789	0.00291829
FALSE	High	[D].SVYGEWVPVEK.[N]		1	1	1	P18583	P18583 [2190-2200]		0	1292.65	0	2190	High	6.18	431.6	224.7	224.7	6.62435e-07	1.48158e-07	0	0	0.00138554	0.00189394	0.00154049	0.00244648
FALSE	High	[D].SVYPMPRVIFR.[M]	1xOxidation [M5]	1	1	2	Q09161	Q09161 [280-290]		0	1380.75	0	280	High	4.13	233.2	135.6	135.6	7.46463e-05	0.000320444	0.000310816	0.00087668	0.135245	0.00734506	0.00734338	0.0106309
FALSE	High	[D].TGFSLPFYK.[R]		1	1	1	Q96J02	Q96J02 [657-665]		0	1059.55	0	657	High	4.3	308.2	134	134	5.00302e-05	0.000108566	0.00010798	0.000307977	0.0949022	0.00590771	0.00590112	0.0087368
FALSE	High	[D].TIDERAINKK.[K]		1	1	1	P13797	P13797 [177-186]		0	1187.67	0	177	High	6.11	516.5	213.8	213.8	7.8016e-07	1.7268e-07	0	0	0.00163137	0.00189394	0.00146597	0.00229621
FALSE	High	[D].TIFGKIIRK.[E]		1	1	5	P49773	P49773 [17-25]		0	1075.7	0	17	High	3.77	505.7	146.6	146.6	0.00016941	0.00061862	0.000593589	0.000820569	0.00168684	0.00189394	0.00145228	0.00227015
FALSE	High	[D].TPNRATFVV.[G]		1	1	1	P04035	P04035 [409-417]		0	1004.55	0	409	High	6.39	440.8	206.3	206.3	4.05244e-07	8.91666e-08	0	0	0.000848063	0.00189394	0.00183054	0.00311526
FALSE	High	[D].TSIDYNPLYK.[E]		1	1	1	Q9BUQ8	Q9BUQ8 [282-291]		0	1213.61	0	282	High	1.81	365.4	168.6	168.6	0.0155731	0.00265225	0.00264496	0.00199256	0.0518495	0.00276575	0.00258718	0.00345929
FALSE	High	[D].TSLDKFYRK.[V]		1	1	6	P46734	P46734 [145-153]		0	1157.63	0	145	High	6.86	580.3	255.3	255.3	1.37198e-07	1.7212e-08	0	0	0.00028728	3.69182e-05	0	0
FALSE	High	[D].TTHNLPEFIVK.[F]		1	1	1	O15031	O15031 [1166-1176]		0	1298.71	0	1166	High	3.61	327.9	252.2	252.2	0.000246491	0.00061862	0.000579766	0.000795545	0.00245434	0.00189394	0.00131876	0.00199104
FALSE	High	[D].TTQPAIVVK.[D]		1	1	1	Q9UK22	Q9UK22 [196-204]		0	956.578	0	196	High	1.78	286	168.6	168.6	0.0166677	0.00278481	0.00276493	0.00234192	0.0554935	0.00346056	0.00337871	0.00530443
FALSE	High	[D].TTSYLIGRQK.[I]		1	1	3	Q07954	Q07954 [578-587]		0	1166.65	0	578	High	6.62	517.3	244.5	244.5	2.3985e-07	4.35877e-08	0	0	0.000502115	0.000345542	0.000323939	0.00107643
FALSE	High	[D].TVDKIVVQK.[Y]		1	1	1	P51991	P51991 [179-187]		0	1029.63	0	179	High	6.31	498	184.3	184.3	4.92314e-07	1.09041e-07	0	0	0.00103009	0.00189394	0.00171024	0.00282287
FALSE	High	[D].TVFRFDPRYNK.[W]		1	1	1	Q9P2J3	Q9P2J3 [368-378]		0	1442.75	0	368	High	1.77	257.6	176.3	176.3	0.0169457	0.00317997	0.00317807	0.00331379	0.056419	0.004408	0.00439522	0.00707214
FALSE	High	[D].TVILPIKKK.[H]		1	1	3	Q8NBU5	Q8NBU5 [106-114]		0	1039.72	0	106	High	2.18	360.5	132.3	132.3	0.00654501	0.00157139	0.00155964	0.00145264	0.0326605	0.00189394	0.00173776	0.00278109
FALSE	High	[D].VAFHFNPRFK.[R]		1	1	1	O00214	O00214 [62-71]		0	1262.68	0	62	High	4.55	274	167.2	167.2	2.83179e-05	9.20289e-06	0	0	0.0559942	0.0040524	0.00393485	0.00632244
FALSE	High	[D].VEKPVGVAA.[S]		1	1	1	Q14687	Q14687 [930-938]		0	869.509	0	930	High	1.1	340.6	34.2	34.2	0.0790062	0.00503585	0.00500989	0.00493827	0.393785	0.00908575	0.0090793	0.0139294
FALSE	High	[D].VFLPRVTEL.[A]		1	1	2	P78527	P78527 [909-917]		0	1073.64	0	909	High	4.54	314	41.2	41.2	2.89987e-05	1.03374e-05	0	0	0.0573122	0.00498563	0.00496884	0.00772052
FALSE	High	[D].VIFAGGPEEVLKK.[F]		1	1	1	O00469	O00469 [116-128]		0	1386.8	0	116	High	4.6	282.7	161.4	161.4	2.5192e-05	5.29091e-06	0	0	0.0500871	0.00276575	0.00275087	0.0037196
FALSE	High	[D].VIFKDFVNK.[Y]		1	1	6	Q63HN8	Q63HN8 [1305-1313]		0	1109.64	0	1305	High	3.65	481.1	157.3	157.3	0.00022499	0.00061862	0.000581846	0.0008	0.00224025	0.00189394	0.00134667	0.0020555
FALSE	High	[D].VTAQIALQPALK.[F]		1	1	1	P04179	P04179 [78-89]		0	1252.76	0	78	High	6.06	406.3	285.3	285.3	8.65244e-07	1.86588e-07	0	0	0.00180896	0.00189394	0.00142479	0.00221117
FALSE	High	[D].VTITNDGATILK.[L]		1	1	2	P17987	P17987 [52-63]		0	1245.7	0	52	High	6.56	428.3	171.3	171.3	2.75425e-07	5.41483e-08	0	0	0.000576545	0.000618812	0.000611247	0.00197239
FALSE	High	[D].VTLGSVLGR.[Y]		1	1	1	Q15067	Q15067 [615-623]		0	901.547	0	615	High	4.55	378.7	115.2	115.2	2.78998e-05	7.24781e-06	0	0	0.0551814	0.00306327	0.00303411	0.00464889
FALSE	High	[D].VTPADFSEWSK.[-]		1	1	8	rsH	rsH [3-13]		0	1266.6	0	3	High	8.77	456.5	217.7	217.7	1.71672e-09	3.60937e-10	0	0	3.59568e-06	7.55987e-07	0	0
FALSE	High	[D].VVDEKISAMGK.[A]	1xOxidation [M9]	1	1	1	Q9UL33	Q9UL33 [38-48]		0	1192.62	0	38	High	1.39	354.4	99.2	99.2	0.0406268	0.00374515	0.00374376	0.00332068	0.135249	0.00734506	0.00734226	0.010629
FALSE	High	[D].VVMKASSSLPK.[K]	1xOxidation [M3]	1	1	1	Q9UNZ5	Q9UNZ5 [65-75]		0	1162.65	0	65	High	4.13	283.3	143.1	143.1	7.45881e-05	0.000320444	0.00031312	0.000883652	0.135132	0.00689441	0.0068779	0.00987306
FALSE	High	[D].VVSPIPANK.[D]		1	1	1	Q13017	Q13017 [763-771]		0	924.551	0	763	High	4.55	250.5	138.5	138.5	2.81169e-05	8.32429e-06	0	0	0.0556001	0.00379193	0.00379119	0.00585849
FALSE	High	[D].WVPYINGKF.[K]		1	1	1	O14957	O14957 [44-52]		0	1123.59	0	44	High	4.54	331.3	184.2	184.2	2.85823e-05	9.85635e-06	0	0	0.0565118	0.004408	0.0043691	0.00702811
FALSE	High	[D].WVPYINGKFKKDN.[-]		1	1	11	O14957	O14957 [44-56]		0	1608.85	0	44	High	9.16	506.6	353.3	353.3	6.98416e-10	1.57343e-10	0	0	1.46284e-06	3.29557e-07	0	0
FALSE	High	[D].YIADKKDVYE.[-]		1	1	1	O14561	O14561 [147-156]		0	1243.62	0	147	High	1.85	328.3	97.8	97.8	0.0142484	0.00230017	0.00228299	0.00138274	0.0474393	0.00225666	0.00221076	0.00291758
FALSE	High	[D].YLRELLTTM.[G]	1xOxidation [M9]	1	2	1	O14950	O14950 [122-130]		0	1155.61	0	121	High	2.86	353.8	188.5	188.5	0.00136712	0.00096637	0.0009522	0.000898311	0.0136119	0.00189394	0.00183059	0.00296485
FALSE	High	[D].YSYYNLILK.[K]		1	1	1	Q9NYU1	Q9NYU1 [84-92]		0	1176.63	0	84	High	2.25	331.5	150.1	150.1	0.00565786	0.00143282	0.00141589	0.00132724	0.0563222	0.00419605	0.00416445	0.00671687
FALSE	High	[D].YTFDWTMLK.[Q]	1xOxidation [M7]	1	1	2	P48729	P48729 [294-302]		0	1220.57	0	294	High	2.18	310.3	149.2	149.2	0.00658688	0.00157139	0.00155914	0.00145201	0.0655677	0.00534188	0.00531437	0.00822123
FALSE	High	[D].YVQSMDVAAFNKI.[-]	1xOxidation [M5]	1	1	1	P24534	P24534 [213-225]		0	1501.74	0	213	High	7.37	354.1	151.5	151.5	4.26469e-08	5.14914e-09	0	0	8.93164e-05	1.0754e-05	0	0
FALSE	High	[E].AAVAIKAMAK.[-]	1xOxidation [M8]	1	1	1	P63241	P63241 [145-154]		0	989.581	0	145	High	8.43	511	229.6	229.6	3.75359e-09	7.64716e-10	0	0	7.86189e-06	1.6017e-06	0	0
FALSE	High	[E].AAVVAVAEK.[R]		1	1	1	Q8IZQ5	Q8IZQ5 [12-20]		0	857.509	0	12	High	1.84	409.2	109.5	109.5	0.0145439	0.00236991	0.00236845	0.0016331	0.048423	0.00225666	0.00222746	0.00317158
FALSE	High	[E].AGLNRVKVSQAAADLKQF.[C]		1	1	1	P63218	P63218 [21-38]		0	1916.07	0	21	High	3.51	122.3	122.3	122.3	0.000311503	0.00061862	0.000563645	0.000772002	0.393704	0.00893694	0.00891445	0.0138135
FALSE	High	[E].AIFKPVMSK.[V]	1xOxidation [M7]	1	1	1	Q13547	Q13547 [239-247]		0	1036.59	0	239	High	4.75	428.6	170.1	170.1	1.78181e-05	1.06731e-06	0	0	0.0359543	0.00189394	0.00186945	0.00312378
FALSE	High	[E].AIQDLWQWRK.[S]		1	1	1	P06748	P06748 [283-292]		0	1343.72	0	283	High	2.39	352.2	181.6	181.6	0.00404709	0.00105018	0.00104106	0.00111893	0.0402904	0.00202272	0.00200031	0.00308166
FALSE	High	[E].ALFKGDNLPK.[F]		1	1	1	Q92615	Q92615 [254-263]		0	1102.63	0	254	High	3.49	394	173.4	173.4	0.000325634	0.00061862	0.000449775	0.000641711	0.00324236	0.00189394	0.00141143	0.00228624
FALSE	High	[E].ALPQESWQNK.[H]		1	1	1	Q92851	Q92851 [226-235]		0	1200.6	0	226	High	1.77	275.3	92.1	92.1	0.0168799	0.00308703	0.00308565	0.00307023	0.0561999	0.00414601	0.0041263	0.00660475
FALSE	High	[E].AMIEVNINK.[N]	1xOxidation [M2]	1	1	1	P04035	P04035 [727-735]		0	1047.55	0	727	High	4.55	302	140.3	140.3	2.83841e-05	9.39691e-06	0	0	0.0561238	0.0040783	0.00406431	0.00644893
FALSE	High	[E].AQQKFKINK.[Q]		1	1	1	O14929	O14929 [317-325]		0	1104.65	0	317	High	2.01	431.5	201.7	201.7	0.00980995	0.00169833	0.00169716	0.00142288	0.0489514	0.00265252	0.00265085	0.00365075
FALSE	High	[E].ASADLSPYVR.[K]		1	1	2	O00203	O00203 [158-167]		0	1078.55	0	158	High	1.84	365.4	181.5	181.5	0.0142957	0.00230017	0.00227873	0.00137703	0.0475966	0.00225666	0.00215115	0.00282686
FALSE	High	[E].ASANLGGVPSK.[R]		1	1	3	P62341	P62341 [19-29]		0	1000.54	0	19	High	6.8	508.1	239.7	239.7	1.58603e-07	2.13656e-08	0	0	0.000332085	4.67351e-05	0	0
FALSE	High	[E].ASAVLFTITK.[T]		1	1	1	P51812	P51812 [516-525]		0	1050.62	0	516	High	4.55	294.9	146.9	146.9	2.80873e-05	8.1534e-06	0	0	0.0555422	0.0035482	0.00354087	0.0057169
FALSE	High	[E].ASFNLNAINR.[C]		1	1	1	P09972	P09972 [280-289]		0	1119.59	0	280	High	1.85	410.7	246.1	246.1	0.0142456	0.00230017	0.00228322	0.00138313	0.0474298	0.00225666	0.00221566	0.00292826
FALSE	High	[E].ASFPGISTGPMK.[K]	1xOxidation [M11]	1	1	3	P07942	P07942 [172-183]		0	1208.6	0	172	High	4.61	357	141	141	2.45942e-05	4.43752e-06	0	0	0.048955	0.00265252	0.00264984	0.00364963
FALSE	High	[E].ASFPGISTGPMKK.[V]	1xOxidation [M11]	1	1	4	P07942	P07942 [172-184]		0	1336.69	0	172	High	5.19	405.1	241.8	241.8	6.50995e-06	4.11266e-07	0	0	0.0134467	0.00189394	0.0018315	0.0029661
FALSE	High	[E].ASIDILHSIVK.[R]		1	1	2	O00231	O00231 [22-32]		0	1195.7	0	22	High	6.74	534.6	349.8	349.8	1.80969e-07	2.62263e-08	0	0	0.000378897	5.81755e-05	0	0
FALSE	High	[E].ASINLNAINK.[C]		1	1	1	P04075	P04075 [280-289]		0	1057.6	0	280	High	4.55	418.1	62.6	62.6	2.80359e-05	7.79546e-06	0	0	0.0554415	0.00346056	0.003425	0.00538642
FALSE	High	[E].ASLQNQIVWK.[I]		1	1	1	P51648	P51648 [251-260]		0	1186.66	0	251	High	2.25	324	143.2	143.2	0.00556004	0.00127593	0.00127487	0.00120682	0.0553485	0.00313349	0.00310688	0.0048391
FALSE	High	[E].ASQGFRFLR.[R]		1	1	2	Q9H992	Q9H992 [344-352]		0	1081.59	0	344	High	2.32	508.8	200.1	200.1	0.00482306	0.00120641	0.00119624	0.00109529	0.0480138	0.00225666	0.0021837	0.00299401
FALSE	High	[E].ASTWLKNFK.[T]		1	1	1	P51398	P51398 [184-192]		0	1094.6	0	184	High	4.62	455	252	252	2.37673e-05	1.79114e-06	0	0	0.0473845	0.00225666	0.0022358	0.00296626
FALSE	High	[E].ASVFDAYVLPK.[L]		1	1	1	P62854	P62854 [56-66]		0	1209.65	0	56	High	4.55	319.5	118.8	118.8	2.82094e-05	8.81421e-06	0	0	0.0557816	0.0040524	0.00404363	0.00651183
FALSE	High	[E].ASVILPILK.[K]		1	1	2	Q86VW0	Q86VW0 [3-11]		0	953.639	0	3	High	5.83	379.5	126.7	126.7	1.49308e-06	2.835e-07	0	0	0.00311744	0.00189394	0.00142552	0.00231803
FALSE	High	[E].ASVILPILKK.[K]		1	1	2	Q86VW0	Q86VW0 [3-12]		0	1081.73	0	3	High	6.39	421.1	272.4	272.4	4.09711e-07	9.03959e-08	0	0	0.000857402	0.00189394	0.00182292	0.00310077
FALSE	High	[E].ASYGRDAFAK.[A]		1	1	1	O94832	O94832 [336-345]		0	1085.54	0	336	High	2.31	487.9	195.7	195.7	0.00493456	0.00120641	0.00118718	0.00108561	0.0491235	0.00265252	0.00262238	0.00360685
FALSE	High	[E].ATAGFTIGR.[V]		1	1	1	Q93074	Q93074 [447-455]		0	893.484	0	447	High	4.57	415.3	98.7	98.7	2.71042e-05	6.78824e-06	0	0	0.0536902	0.00292556	0.00291231	0.00430489
FALSE	High	[E].ATAGIIGVNR.[K]		1	1	10	Q00610	Q00610 [311-320]		0	971.563	0	311	High	6.29	458.5	139.4	139.4	5.14638e-07	1.15827e-07	0	0	0.00107675	0.00189394	0.00167584	0.00274725
FALSE	High	[E].ATAGIIGVNRK.[G]		1	1	5	Q00610	Q00610 [311-321]		0	1099.66	0	311	High	8.54	613.8	173.5	173.5	2.90737e-09	6.09827e-10	0	0	6.08948e-06	1.27729e-06	0	0
FALSE	High	[E].ATAQVNPLYK.[L]		1	1	1	O75159	O75159 [289-298]		0	1104.6	0	289	High	3.76	348	233.2	233.2	0.000172713	0.00061862	0.000592534	0.000819224	0.00171973	0.00189394	0.0014436	0.00225225
FALSE	High	[E].ATDLTFLEK.[L]		1	1	1	O00159	O00159 [504-512]		0	1037.55	0	504	High	2.31	420.7	175.5	175.5	0.00495207	0.00120641	0.00118577	0.00108393	0.0492978	0.00265252	0.00260159	0.0035693
FALSE	High	[E].ATEIEQTVQK.[A]		1	1	1	Q9UGP5	Q9UGP5 [392-401]		0	1146.6	0	392	High	2.24	408.3	134.6	134.6	0.00573546	0.00157139	0.00156943	0.00146391	0.028621	0.00189394	0.00176169	0.00283401
FALSE	High	[E].ATENPGALIK.[D]		1	1	1	Q96AT9	Q96AT9 [97-106]		0	1013.56	0	97	High	1.8	327	135.9	135.9	0.0160225	0.00269131	0.00268722	0.00211333	0.0533454	0.0028462	0.00282149	0.00408059
FALSE	High	[E].ATIGHVEKFLR.[R]		1	1	2	Q9BYE7	Q9BYE7 [283-293]		0	1270.73	0	283	High	7.5	599.8	324.9	324.9	3.14087e-08	3.92611e-09	0	0	6.57815e-05	8.25592e-06	0	0
FALSE	High	[E].ATIIDILTKR.[N]		1	1	1	P04083	P04083 [63-72]		0	1143.71	0	63	High	3.18	286.3	204.3	204.3	0.000668171	0.00061862	0.000605857	0.000763359	0.00665293	0.00189394	0.0015262	0.00260304
FALSE	High	[E].ATITERGITSR.[H]		1	1	2	Q8N766	Q8N766 [849-859]		0	1204.66	0	849	High	2	517.9	173.4	173.4	0.0100874	0.00174899	0.00174723	0.00142025	0.0503357	0.00276575	0.00271771	0.00366817
FALSE	High	[E].ATLDSLGISDELK.[E]		1	1	1	Q06418	Q06418 [493-505]		0	1361.72	0	493	High	1.85	346.9	219.5	219.5	0.0142416	0.00230017	0.0022837	0.00138389	0.0474165	0.00225666	0.00222222	0.00294118
FALSE	High	[E].ATLSELKTVLK.[S]		1	1	2	P48047	P48047 [152-162]		0	1202.74	0	152	High	6.72	553.8	226.5	226.5	1.92583e-07	2.95835e-08	0	0	0.000403203	6.58698e-05	0	0
FALSE	High	[E].ATMTFKYNR.[Q]	1xOxidation [M3]	1	1	3	P04114	P04114 [1047-1055]		0	1147.56	0	1047	High	4.62	300.2	240	240	2.41931e-05	3.56267e-06	0	0	0.048194	0.00225666	0.00214161	0.00292303
FALSE	High	[E].ATNASVFKY.[Y]		1	1	1	P0DJJ0	P0DJJ0 [259-267]		0	1000.51	0	259	High	4.55	343.9	125.1	125.1	2.82264e-05	8.89731e-06	0	0	0.0558148	0.0040524	0.00401907	0.00646691
FALSE	High	[E].ATVGKATGFLK.[N]		1	1	1	P53396	P53396 [93-103]		0	1092.64	0	93	High	8.65	612.3	309.6	309.6	2.24512e-09	4.6168e-10	0	0	4.70242e-06	9.66993e-07	0	0
FALSE	High	[E].ATVSFDDPPSAK.[A]		1	1	1	P35637	P35637 [337-348]		0	1234.6	0	337	High	3.61	338.6	240.5	240.5	0.000247307	0.00061862	0.000579654	0.000795334	0.00246246	0.00189394	0.00150574	0.00248509
FALSE	High	[E].ATVSTGKIAK.[G]		1	1	1	Q9Y450	Q9Y450 [134-143]		0	975.583	0	134	High	1.85	371.5	159.7	159.7	0.0142652	0.00230017	0.00228121	0.00138026	0.0474949	0.00225666	0.00218755	0.0028715
FALSE	High	[E].ATYDTTLVEK.[E]		1	1	2	Q93096	Q93096 [51-60]		0	1140.58	0	51	High	1.82	357	189.9	189.9	0.0150868	0.00261351	0.0026071	0.0020118	0.0502303	0.00276575	0.00273257	0.00369108
FALSE	High	[E].ATYESVLFH.[Q]		1	1	2	Q9Y2Z2	Q9Y2Z2 [611-619]		0	1066.52	0	611	High	1.81	365.8	160.7	160.7	0.0154932	0.00265225	0.00264671	0.00199548	0.0515833	0.00276575	0.00260623	0.00348993
FALSE	High	[E].ATYKEVSKMVK.[D]	1xOxidation [M9]	1	1	4	P02771	P02771 [58-68]		0	1299.7	0	58	High	7.96	619.9	389.2	389.2	1.09782e-08	1.65039e-09	0	0	2.29934e-05	3.45361e-06	0	0
FALSE	High	[E].ATYKEVSKMVK.[D]		1	1	2	P02771	P02771 [58-68]		0	1283.7	0	58	High	6.09	473.4	235	235	8.15666e-07	1.78321e-07	0	0	0.00170548	0.00189394	0.00144928	0.00226372
FALSE	High	[E].AVAFDQNALVK.[R]		1	1	1	Q969J3	Q969J3 [106-116]		0	1175.64	0	106	High	6.51	432.2	224.9	224.9	3.06376e-07	6.29241e-08	0	0	0.000641294	0.000896057	0.000876937	0.00274725
FALSE	High	[E].AVAQLWGQK.[K]		1	1	2	P78545	P78545 [310-318]		0	1000.56	0	310	High	1.4	324.5	105.7	105.7	0.0396466	0.00364715	0.00362652	0.00344615	0.393662	0.00865958	0.00863821	0.0131077
FALSE	High	[E].AVAQLWGQKK.[K]		1	1	1	P78545	P78545 [310-319]		0	1128.65	0	310	High	2.31	365.9	154.5	154.5	0.00491243	0.00120641	0.00118812	0.00108662	0.0489032	0.00254712	0.00253004	0.00335673
FALSE	High	[E].AVATFLIRH.[R]		1	1	2	Q9Y570	Q9Y570 [362-370]		0	1027.6	0	362	High	3.98	422	142.9	142.9	0.000105538	0.00061862	0.00060957	0.000849137	0.00105086	0.00189394	0.00169492	0.0027894
FALSE	High	[E].AVAVDVAVPK.[R]		1	1	2	Q6PII5	Q6PII5 [25-34]		0	968.578	0	25	High	5.8	402.2	164.4	164.4	1.56773e-06	2.95177e-07	0	0	0.00327279	0.00189394	0.00140845	0.0022779
FALSE	High	[E].AVELPEASAPK.[A]		1	1	2	Q6IBW4	Q6IBW4 [264-274]		0	1111.6	0	264	High	4.03	391.3	175.9	175.9	9.32522e-05	0.00061862	0.000613999	0.000861079	0.000928528	0.00189394	0.00176678	0.00299401
FALSE	High	[E].AVFASEVKK.[M]		1	1	1	P22087	P22087 [277-285]		0	978.562	0	277	High	3.82	369.4	81.6	81.6	0.000152127	0.00061862	0.000598802	0.000828729	0.241309	0.00807547	0.00803424	0.0118009
FALSE	High	[E].AVFEDLSLK.[H]		1	1	1	P40939	P40939 [447-455]		0	1021.56	0	447	High	3.51	307.5	101.6	101.6	0.000311498	0.00061862	0.000568828	0.000777807	0.393646	0.00864152	0.00859933	0.0129957
FALSE	High	[E].AVFEDLSLKHRVLK.[E]		1	1	1	P40939	P40939 [447-460]		0	1654.96	0	447	High	6.26	446.8	308	308	5.53009e-07	1.25498e-07	0	0	0.00115693	0.00189394	0.00163056	0.00265076
FALSE	High	[E].AVFEEMSLK.[K]	1xOxidation [M6]	1	1	1	Q08426	Q08426 [381-389]		0	1069.52	0	381	High	3.51	295.3	91.9	91.9	0.000311506	0.00061862	0.000560852	0.00076746	0.393743	0.00897731	0.00892092	0.0138594
FALSE	High	[E].AVFNRIVQK.[N]		1	1	1	Q8NCR0	Q8NCR0 [365-373]		0	1074.64	0	365	High	1.83	416	155.6	155.6	0.0146799	0.00251786	0.00251669	0.00176032	0.0488756	0.00254712	0.00253678	0.003367
FALSE	High	[E].AVHQQILSNK.[F]		1	1	1	O75414	O75414 [31-40]		0	1137.64	0	31	High	4.35	512.8	344.9	344.9	4.45387e-05	0.000108566	0.000108448	0.000310078	0.00044348	0.000345542	0.000341763	0.00118064
FALSE	High	[E].AVIGHFNGK.[F]		1	1	3	P29558	P29558 [196-204]		0	942.516	0	196	High	1.79	441.4	128	128	0.016241	0.00278481	0.00278411	0.00237092	0.054073	0.00300107	0.00299401	0.00451467
FALSE	High	[E].AVLDHPDLK.[H]		1	1	1	Q9UBI1	Q9UBI1 [44-52]		0	1007.55	0	44	High	1.81	330.2	144.4	144.4	0.0155996	0.00265225	0.00264443	0.0019915	0.0519376	0.00276575	0.00258369	0.00345377
FALSE	High	[E].AVLKTLQELK.[K]		1	1	3	P04114	P04114 [324-333]		0	1142.71	0	324	High	6.58	455.4	144.6	144.6	2.63368e-07	5.05329e-08	0	0	0.000551321	0.000345542	0.000311721	0.00101937
FALSE	High	[E].AVLKTLQELKK.[L]		1	1	4	P04114	P04114 [324-334]		0	1270.81	0	324	High	8.53	622.8	283	283	2.97598e-09	6.25679e-10	0	0	6.2332e-06	1.31049e-06	0	0
FALSE	High	[E].AVLTALDVLQK.[A]		1	1	1	Q7Z3U7	Q7Z3U7 [1334-1344]		0	1170.71	0	1334	High	5.96	462.8	161.6	161.6	1.09311e-06	2.25812e-07	0	0	0.00228425	0.00189394	0.00133843	0.00203046
FALSE	High	[E].AVLTHSGFPAK.[V]		1	1	9	Q8IUR0	Q8IUR0 [149-159]		0	1127.62	0	149	High	6.68	542.9	262.3	262.3	2.08533e-07	3.35762e-08	0	0	0.000436582	0.000345542	0.000344353	0.00119904
FALSE	High	[E].AVNMASKILK.[S]	1xOxidation [M4]	1	1	1	Q9Y5N6	Q9Y5N6 [110-119]		0	1090.63	0	110	High	2.86	361.3	123.8	123.8	0.00139042	0.00096637	0.000949908	0.000896057	0.0138438	0.00189394	0.00182998	0.00296359
FALSE	High	[E].AVQGDVGSFVLK.[L]		1	1	1	A1L0T0	A1L0T0 [393-404]		0	1219.67	0	393	High	4.08	417	229.6	229.6	8.24953e-05	0.00061862	0.00061722	0.000868307	0.000821421	0.00189394	0.00185038	0.00316456
FALSE	High	[E].AVQTAAKELLK.[F]		1	1	5	Q9ULA0	Q9ULA0 [13-23]		0	1171.7	0	13	High	4.64	568.3	298	298	2.28013e-05	1.58586e-06	0	0	0.000227037	2.68256e-05	0	0
FALSE	High	[E].AVVSGESCPGK.[L]		1	1	1	Q5JPE7	Q5JPE7 [781-791]		0	1033.5	0	781	High	4.55	224.1	161	161	2.81354e-05	8.44826e-06	0	0	0.0556365	0.00395638	0.00395219	0.00625
FALSE	High	[E].AVYGQNDIHHK.[V]		1	1	2	Q9UN86	Q9UN86 [54-64]		0	1281.63	0	54	High	5.98	570.2	285	285	1.0358e-06	2.16608e-07	0	0	0.00216476	0.00189394	0.00135712	0.00207469
FALSE	High	[E].AVYKVKEELLK.[T]		1	1	1	Q6VMQ6	Q6VMQ6 [28-38]		0	1319.79	0	28	High	4.56	325.8	132.2	132.2	2.74978e-05	7.01426e-06	0	0	0.0544286	0.00300107	0.00297398	0.00447873
FALSE	High	[E].DVQPPGLKVWSD.[P]		1	1	2	Q8N5G0	Q8N5G0 [51-62]		0	1340.68	0	51	High	3.51	244	111.6	111.6	0.000311515	0.00061862	0.000553148	0.000758725	0.393864	0.00928335	0.00923141	0.0142127
FALSE	High	[E].DVQPPGLKVWSDPFGR.[K]		1	1	1	Q8N5G0	Q8N5G0 [51-66]		0	1797.93	0	51	High	4.62	259.5	259.5	259.5	2.40358e-05	3.08273e-06	0	0	0.0478951	0.00225666	0.00220964	0.00303746
FALSE	High	[E].DVQPPGLKVWSDPFGRK.[-]		1	1	10	Q8N5G0	Q8N5G0 [51-67]		0	1926.02	0	51	High	9.19	502.4	455.1	455.1	6.45216e-10	1.46853e-10	0	0	1.35141e-06	3.07585e-07	0	0
FALSE	High	[E].EAMRWFQQK.[Y]	1xOxidation [M3]	1	1	1	P62913	P62913 [161-169]		0	1239.59	0	161	High	4.62	554.3	341.6	341.6	2.40801e-05	3.20527e-06	0	0	0.0479792	0.00225666	0.00218968	0.00300601
FALSE	High	[E].EISTLVQK.[L]		1	1	5	Q8N983	Q8N983 [96-103]		0	917.53	0	96	High	4.52	353.4	82.4	82.4	3.00192e-05	1.04583e-05	0	0	0.0592128	0.00518785	0.00518655	0.00804444
FALSE	High	[E].EIYKDSSTFLK.[G]		1	1	1	Q9HCE5	Q9HCE5 [98-108]		0	1330.69	0	98	High	2.73	419.4	199.9	199.9	0.00185854	0.00096637	0.00092081	0.000863856	0.0185043	0.00189394	0.00180505	0.00291788
FALSE	High	[E].EQKIVVKVLKAQAQSQKAK.[-]		1	1	2	P49207	P49207 [99-117]		0	2124.29	0	99	High	7.39	272.4	217.6	217.6	4.1158e-08	4.86057e-09	0	0	8.61985e-05	1.01492e-05	0	0
FALSE	High	[E].ERITQVAK.[R]		1	1	1	Q12873	Q12873 [1192-1199]		0	944.552	0	1192	High	4.54	417.7	109.5	109.5	2.88198e-05	1.02742e-05	0	0	0.0569762	0.00491109	0.00490818	0.00756107
FALSE	High	[E].ETLQEVFEK.[A]		1	1	1	P19338	P19338 [500-508]		0	1122.57	0	500	High	2.25	308.5	146.7	146.7	0.00563417	0.00143282	0.00141976	0.00133294	0.0560864	0.0040783	0.00407793	0.00646642
FALSE	High	[E].FTQKPGFPK.[R]		1	1	2	Q9UIF9	Q9UIF9 [1732-1740]		0	1049.58	0	1732	High	5.83	543	221	221	1.47201e-06	2.82047e-07	0	0	0.00307358	0.00189394	0.00142781	0.00232342
FALSE	High	[E].GAIAAIMQK.[G]	1xOxidation [M7]	1	1	1	P27694	P27694 [8-16]		0	918.508	0	8	High	1.71	336.1	64.7	64.7	0.0194392	0.00335703	0.00334349	0.00351847	0.0647204	0.00534188	0.00532569	0.00823353
FALSE	High	[E].GAVTPAGVVNK.[Y]		1	1	1	Q9UBM7	Q9UBM7 [132-142]		0	1012.58	0	132	High	3.51	246.8	90.7	90.7	0.000311501	0.00061862	0.000565344	0.000774194	0.39368	0.00882587	0.0088163	0.013547
FALSE	High	[E].GAYDIILPR.[A]		1	1	1	Q9NQ84	Q9NQ84 [385-393]		0	1017.57	0	385	High	1.77	295.1	150.2	150.2	0.0169886	0.00317997	0.00317366	0.00330579	0.0565619	0.00453317	0.00452567	0.00719137
FALSE	High	[E].GAYKDPLFK.[K]		1	1	2	Q9HC77	Q9HC77 [136-144]		0	1038.56	0	136	High	2.22	350.6	110.2	110.2	0.00606361	0.00157139	0.0015652	0.00145921	0.0603603	0.00518785	0.00516151	0.00799848
FALSE	High	[E].GIVPVPLAEK.[L]		1	1	1	P82932	P82932 [107-116]		0	1022.62	0	107	High	1.78	318.3	146.8	146.8	0.0167038	0.00285915	0.00285815	0.00246273	0.0556137	0.00379193	0.00377797	0.0058309
FALSE	High	[E].GQFKDIITK.[V]		1	1	2	Q00610	Q00610 [1389-1397]		0	1049.6	0	1389	High	4.77	452.3	190.7	190.7	1.69582e-05	9.51602e-07	0	0	0.0342792	0.00189394	0.00172712	0.00276243
FALSE	High	[E].GSFVYKGGKIYK.[V]		1	1	2	P50395	P50395 [107-118]		0	1346.75	0	107	High	6.04	412.3	165.9	165.9	9.18993e-07	1.93652e-07	0	0	0.00192111	0.00189394	0.00140704	0.00217273
FALSE	High	[E].GSIEIDIPVPK.[Y]		1	1	1	Q96RQ3	Q96RQ3 [625-635]		0	1167.66	0	625	High	2.3	311.4	150.6	150.6	0.0050073	0.00120641	0.0011833	0.00108091	0.0498474	0.00269542	0.00265861	0.00376484
FALSE	High	[E].GSQWRPLLK.[A]		1	1	3	O95255	O95255 [293-301]		0	1084.63	0	293	High	4.11	534.4	297.2	297.2	7.77846e-05	0.000516476	0.000515623	0.000871586	0.000774515	0.00164654	0.00162602	0.00327332
FALSE	High	[E].GSYDLGKKPIYK.[K]		1	1	3	P31431	P31431 [178-189]		0	1368.75	0	178	High	4.62	423.3	338.5	338.5	2.39372e-05	2.72164e-06	0	0	0.0477076	0.00225666	0.00211595	0.00277008
FALSE	High	[E].GSYNKVFLAK.[G]		1	1	3	P48556	P48556 [239-248]		0	1126.63	0	239	High	7.6	585.2	277.5	277.5	2.52365e-08	3.34516e-09	0	0	5.28554e-05	7.04057e-06	0	0
FALSE	High	[E].GSYSLEEPK.[Q]		1	1	2	P18827	P18827 [284-292]		0	1009.48	0	284	High	1.84	415.7	208.8	208.8	0.0145541	0.00236991	0.00236808	0.00163243	0.0484568	0.00225666	0.00222135	0.00316356
FALSE	High	[E].GTDEPIFGK.[K]		1	1	1	P42285	P42285 [70-78]		0	963.478	0	70	High	2.25	353.9	114.3	114.3	0.00566256	0.00143282	0.0014152	0.00132665	0.056369	0.00432709	0.00432175	0.00709364
FALSE	High	[E].GTLAQAVKK.[G]		1	1	1	Q9NU22	Q9NU22 [821-829]		0	915.562	0	821	High	4.55	353.1	96.7	96.7	2.80938e-05	8.20646e-06	0	0	0.055555	0.00372659	0.00372622	0.0059293
FALSE	High	[E].GTLDDFTVINR.[R]		1	1	1	Q1XH10	Q1XH10 [818-828]		0	1250.64	0	818	High	4.11	422.3	200	200	7.84909e-05	0.00061862	0.000618493	0.00087108	0.000781548	0.00189394	0.00189087	0.00325733
FALSE	High	[E].GTLGVITEATIK.[I]		1	1	1	O00116	O00116 [369-380]		0	1202.7	0	369	High	6.59	461.8	211.9	211.9	2.55107e-07	4.87043e-08	0	0	0.000534036	0.000345542	0.000314961	0.0010352
FALSE	High	[E].GTLTVEAPMPK.[L]	1xOxidation [M9]	1	1	2	P04792	P04792 [161-171]		0	1159.6	0	161	High	4.47	289	104.8	104.8	3.35996e-05	1.0835e-05	0	0	0.0658202	0.00539568	0.0053904	0.00839866
FALSE	High	[E].GTPEKPLYH.[P]		1	1	2	O60337	O60337 [16-24]		0	1041.54	0	16	High	1.83	430.2	172.9	172.9	0.0146273	0.00241832	0.00241608	0.00176367	0.0487006	0.00233675	0.00230917	0.00340874
FALSE	High	[E].GTPLETIQK.[K]		1	1	4	O43676	O43676 [26-34]		0	986.552	0	26	High	4.57	379.8	127.4	127.4	2.7178e-05	6.82963e-06	0	0	0.0538289	0.00292556	0.0029026	0.00428752
FALSE	High	[E].GTPLETIQKK.[L]		1	1	4	O43676	O43676 [26-35]		0	1114.65	0	26	High	6.61	408.2	164.1	164.1	2.47809e-07	4.5563e-08	0	0	0.000518768	0.000345542	0.000320616	0.0010627
FALSE	High	[E].GTVFTEEDFQK.[F]		1	1	1	Q86WX3	Q86WX3 [118-128]		0	1300.61	0	118	High	6.71	530.1	233	233	1.95128e-07	3.02297e-08	0	0	0.000408529	6.71874e-05	0	0
FALSE	High	[E].GTVLPGQSPVLR.[I]		1	1	1	O95758	O95758 [172-183]		0	1223.71	0	172	High	4.57	370.3	91.5	91.5	2.70385e-05	6.75788e-06	0	0	0.0535669	0.00292556	0.00291955	0.00431691
FALSE	High	[E].GTVTKVIPK.[V]		1	1	1	O75534	O75534 [265-273]		0	942.598	0	265	High	2.02	469.2	138.2	138.2	0.00963186	0.00166006	0.00164622	0.00142511	0.0480628	0.00225666	0.00217332	0.00297619
FALSE	High	[E].GVFYVNDALEK.[L]		1	1	1	Q9Y3I0	Q9Y3I0 [34-44]		0	1254.64	0	34	High	3.43	435.6	279.9	279.9	0.000371023	0.00061862	0.00043181	0.000615006	0.00369429	0.00189394	0.00136916	0.0021978
FALSE	High	[E].GVMLNTERLIK.[H]	1xOxidation [M3]	1	1	1	Q15029	Q15029 [234-244]		0	1289.72	0	234	High	3.78	258	127.9	127.9	0.000165762	0.00061862	0.000594471	0.000821918	0.257316	0.00815319	0.00813858	0.0120789
FALSE	High	[E].GVMTPELAGVIK.[R]	1xOxidation [M3]	1	1	2	P08754	P08754 [117-128]		0	1230.68	0	117	High	4.55	269.5	225.5	225.5	2.80295e-05	7.76924e-06	0	0	0.0554288	0.00346056	0.00343296	0.00540541
FALSE	High	[E].GVMTPELAGVIK.[R]		1	1	1	P08754	P08754 [117-128]		0	1214.68	0	117	High	6.13	419.8	281.1	281.1	7.41904e-07	1.63335e-07	0	0	0.0015515	0.00189394	0.0014919	0.00234742
FALSE	High	[E].GVSAAFAVK.[L]		1	1	1	Q7L1Q6	Q7L1Q6 [180-188]		0	849.483	0	180	High	4.23	303.6	118	118	5.85073e-05	0.000214707	0.000214156	0.000607533	0.109195	0.00628881	0.00627183	0.00905797
FALSE	High	[E].GVVAVLLTK.[K]		1	1	1	P49327	P49327 [227-235]		0	899.592	0	227	High	4.55	326.9	71.3	71.3	2.81943e-05	8.74968e-06	0	0	0.055752	0.0039818	0.00396638	0.00632497
FALSE	High	[E].GVVENGGIINK.[I]		1	1	1	Q14232	Q14232 [199-209]		0	1099.61	0	199	High	3.47	343.7	167.5	167.5	0.000342742	0.00061862	0.000439399	0.000626959	0.00341271	0.00189394	0.00139179	0.00224417
FALSE	High	[E].HSMDTLLATLK.[K]	1xOxidation [M3]	1	1	10	O00244	O00244 [46-56]		0	1245.65	0	46	High	11.96	750.9	466.5	466.5	1.08415e-12	3.69514e-13	0	0	2.27078e-09	7.73951e-10	0	0
FALSE	High	[E].HSMDTLLATLK.[K]		1	1	1	O00244	O00244 [46-56]		0	1229.66	0	46	High	6.05	534.3	331.9	331.9	8.90944e-07	1.89056e-07	0	0	0.00186259	0.00189394	0.00141815	0.0021966
FALSE	High	[E].IAVGDKVPADIRLTSIKSTTL.[R]		1	1	1	P16615	P16615 [153-173]		0	2198.28	0	153	High	4.62	259.2	259.2	259.2	2.38957e-05	2.49754e-06	0	0	0.0476288	0.00225666	0.00214378	0.0028169
FALSE	High	[E].IIEVDPDTKEM.[L]	1xOxidation [M11]	1	1	1	P08708	P08708 [95-105]		0	1305.62	0	95	High	4.56	306.3	111	111	2.74653e-05	6.99775e-06	0	0	0.0543677	0.00300107	0.00297746	0.00448878
FALSE	High	[E].IPLYLKGGVA.[D]		1	1	1	P14406	P14406 [41-50]		0	1030.63	0	41	High	3.8	287.2	94	94	0.000157544	0.00061862	0.000596659	0.000826446	0.247752	0.00808686	0.00808625	0.0119474
FALSE	High	[E].ITDPESFLK.[D]		1	1	1	Q5T4S7	Q5T4S7 [5168-5176]		0	1049.55	0	5168	High	2.15	340.7	102.6	102.6	0.00700022	0.00157139	0.00155404	0.00144446	0.0696807	0.00549184	0.00548874	0.00847458
FALSE	High	[E].ITYDTPFKR.[E]		1	1	4	O00214	O00214 [91-99]		0	1140.6	0	91	High	6.36	458.9	246.7	246.7	4.40478e-07	9.84098e-08	0	0	0.00092173	0.00189394	0.00177305	0.00300752
FALSE	High	[E].ITYTPSDGTQK.[V]		1	1	1	O75874	O75874 [154-164]		0	1210.6	0	154	High	6.1	470.7	174.3	174.3	8.00426e-07	1.76745e-07	0	0	0.00167367	0.00189394	0.00145439	0.00227273
FALSE	High	[E].IVFPRQFSK.[H]		1	1	1	P19022	P19022 [141-149]		0	1121.65	0	141	High	3.68	468.3	123.8	123.8	0.000210455	0.00061862	0.000584055	0.000804721	0.00209553	0.00189394	0.00137013	0.00209644
FALSE	High	[E].KAAKVVILK.[K]		1	1	1	P04198	P04198 [416-424]		0	969.682	0	416	High	4.61	457	105	105	2.44517e-05	4.17322e-06	0	0	0.0486847	0.00233675	0.00231184	0.00341085
FALSE	High	[E].KAGPVAIMK.[T]	1xOxidation [M8]	1	1	1	Q2M3R5	Q2M3R5 [310-318]		0	930.544	0	310	High	4.62	426.2	153.1	153.1	2.37574e-05	1.74532e-06	0	0	0.0473658	0.00225666	0.00224282	0.00297952
FALSE	High	[E].KAMYPDYFAK.[R]	1xOxidation [M3]	1	1	3	Q9Y6M9	Q9Y6M9 [112-121]		0	1249.59	0	112	High	8.73	626.9	329.5	329.5	1.87203e-09	3.89586e-10	0	0	3.92098e-06	8.15992e-07	0	0
FALSE	High	[E].KAPSRQISL.[P]		1	1	1	Q15390	Q15390 [112-120]		0	999.595	0	112	High	1.77	379.9	88.8	88.8	0.0169066	0.00308703	0.00308258	0.00306474	0.0562889	0.00419605	0.00418149	0.00674571
FALSE	High	[E].KILGPFHKR.[F]		1	1	1	Q9NTJ3	Q9NTJ3 [99-107]		0	1095.68	0	99	High	6.01	517.1	190.6	190.6	9.80112e-07	2.05715e-07	0	0	0.00204862	0.00189394	0.00137904	0.00211305
FALSE	High	[E].KIMATPEQVGK.[M]	1xOxidation [M3]	1	1	1	P12956	P12956 [451-461]		0	1217.66	0	451	High	2.32	496.5	298	298	0.00481309	0.00120641	0.0011974	0.00109752	0.0479144	0.00225666	0.00220477	0.00303132
FALSE	High	[E].KIPDLKLLVEK.[K]		1	1	1	Q96MF7	Q96MF7 [96-106]		0	1295.83	0	96	High	5.93	322.4	247.3	247.3	1.1747e-06	2.3797e-07	0	0	0.00245434	0.00189394	0.00131901	0.00199203
FALSE	High	[E].KIQPALQEK.[H]		1	1	1	Q99471	Q99471 [116-124]		0	1054.63	0	116	High	6.42	509.6	214.4	214.4	3.80247e-07	8.29391e-08	0	0	0.000795792	0.00189394	0.00187768	0.00322061
FALSE	High	[E].KLAEHFLAK.[T]		1	1	1	P0DJJ0	P0DJJ0 [69-77]		0	1056.62	0	69	High	6.09	519.3	178.5	178.5	8.11026e-07	1.77888e-07	0	0	0.0016958	0.00189394	0.00145048	0.00226757
FALSE	High	[E].KLFDAPLSISK.[R]		1	2	1	A8K0Z3	A8K0Z3 [210-220]		0	1218.71	0	210	High	2.21	224.5	209.2	209.2	0.00621944	0.00157139	0.00156242	0.00145582	0.0619111	0.00521394	0.00521264	0.00794401
FALSE	High	[E].KLFNGEFTK.[T]		1	1	1	O75845	O75845 [289-297]		0	1083.58	0	289	High	1.82	456.5	158.3	158.3	0.015149	0.00261351	0.0026047	0.00200803	0.0504374	0.00276575	0.00270525	0.00364861
FALSE	High	[E].KLLNYAPLEK.[-]		1	1	5	P62875	P62875 [58-67]		0	1188.7	0	58	High	10.7	607.3	238.2	238.2	1.99624e-11	3.52317e-12	0	0	4.18115e-08	7.37933e-09	0	0
FALSE	High	[E].KLPDSPALAK.[K]		1	1	1	Q13586	Q13586 [571-580]		0	1039.61	0	571	High	2	317.5	140.8	140.8	0.010094	0.00174899	0.00174714	0.00142005	0.0503686	0.00276575	0.00271386	0.00366094
FALSE	High	[E].KSFPVNSDVGVLK.[W]		1	1	1	P48444	P48444 [351-363]		0	1389.77	0	351	High	1.85	310.1	204.1	204.1	0.0142359	0.00230017	0.00228488	0.00138523	0.0473977	0.00225666	0.00223015	0.00295749
FALSE	High	[E].KSFSDLFKRFEK.[Q]		1	1	2	Q9Y6A5	Q9Y6A5 [720-731]		0	1531.83	0	720	High	1.81	301.2	229.3	229.3	0.0155532	0.00265225	0.0026455	0.00199336	0.0517832	0.00276575	0.00259184	0.00346759
FALSE	High	[E].KSKEQLTPLIK.[K]		1	1	1	P02652	P02652 [67-77]		0	1284.79	0	67	High	5.83	347	154.8	154.8	1.4917e-06	2.83013e-07	0	0	0.00311457	0.00189394	0.00142602	0.00231911
FALSE	High	[E].KTAEDAKDFFK.[R]		1	1	8	Q99471	Q99471 [94-104]		0	1299.66	0	94	High	12.75	804.7	498	498	1.78026e-13	6.96663e-14	0	0	3.72879e-10	1.45917e-10	0	0
FALSE	High	[E].KTDHFIFTY.[T]		1	1	1	Q9Y546	Q9Y546 [68-76]		0	1171.58	0	68	High	2.25	317.5	209.8	209.8	0.0056315	0.00143282	0.00142038	0.00133373	0.0560598	0.0040524	0.004	0.00628009
FALSE	High	[E].KTISEAWIK.[A]		1	1	1	Q9BXW9	Q9BXW9 [358-366]		0	1075.61	0	358	High	4.59	385.3	150.5	150.5	2.57478e-05	5.85927e-06	0	0	0.0511372	0.00276575	0.00264064	0.00354417
FALSE	High	[E].KTQNFLIQK.[I]		1	1	1	O95999	O95999 [90-98]		0	1119.65	0	90	High	2.33	447.8	171.8	171.8	0.00466418	0.00115241	0.00114903	0.00110847	0.0232754	0.00189394	0.00178195	0.00287592
FALSE	High	[E].KTSGSNVKIVK.[V]		1	1	2	P56381	P56381 [37-47]		0	1160.7	0	37	High	4.76	526.1	88.1	88.1	1.75684e-05	1.02233e-06	0	0	0.0354686	0.00189394	0.00171902	0.00274402
FALSE	High	[E].KTSSAFVGK.[T]		1	1	1	Q99460	Q99460 [302-310]		0	924.515	0	302	High	4.61	509.4	214.4	214.4	2.48154e-05	4.78135e-06	0	0	0.0493742	0.00265252	0.00259419	0.00355556
FALSE	High	[E].KVFEVHVRPK.[K]		1	1	2	P13598	P13598 [25-34]		0	1238.74	0	25	High	8.25	611.7	253.4	253.4	5.61731e-09	1.05608e-09	0	0	1.17654e-05	2.20782e-06	0	0
FALSE	High	[E].KVISKDLVIER.[P]		1	1	1	Q9Y520	Q9Y520 [1140-1150]		0	1299.8	0	1140	High	6.74	502.3	205.5	205.5	1.83887e-07	2.69679e-08	0	0	0.000385003	5.98091e-05	0	0
FALSE	High	[E].KVSEQGLIEILK.[K]		1	1	2	O14737	O14737 [86-97]		0	1356.81	0	86	High	6.51	445.6	205.3	205.3	3.12536e-07	6.42696e-08	0	0	0.000654178	0.000896057	0.00087184	0.00272232
FALSE	High	[E].KVSEQGLIEILKK.[V]		1	1	1	O14737	O14737 [86-98]		0	1484.9	0	86	High	4.59	278.7	109.1	109.1	2.56493e-05	5.74854e-06	0	0	0.0509514	0.00276575	0.00266019	0.00358028
FALSE	High	[E].LISNASDALDKIRL.[I]		1	1	1	P14625	P14625 [104-117]		0	1528.87	0	104	High	5.89	312.6	263.8	263.8	1.2772e-06	2.56092e-07	0	0	0.00266791	0.00189394	0.00147438	0.00242131
FALSE	High	[E].LLFKEGVMVAK.[K]	1xOxidation [M8]	1	1	2	P46783	P46783 [14-24]		0	1250.72	0	14	High	4.59	288.6	163.8	163.8	2.59603e-05	6.03697e-06	0	0	0.0515383	0.00276575	0.00260919	0.00349368
FALSE	High	[E].LLFPYILPPK.[A]		1	1	2	Q9Y5W7	Q9Y5W7 [250-259]		0	1200.74	0	250	High	4.62	400.9	131.3	131.3	2.3813e-05	2.05122e-06	0	0	0.0474715	0.00225666	0.00220006	0.00289855
FALSE	High	[E].LPRDTLLSV.[E]		1	1	1	Q8N1G2	Q8N1G2 [631-639]		0	1013.6	0	631	High	1.84	471.5	106.1	106.1	0.0145548	0.00236991	0.00236796	0.00163221	0.0484591	0.00225666	0.00222077	0.00316156
FALSE	High	[E].LQAEAKSYFEK.[S]		1	1	2	P02652	P02652 [57-67]		0	1313.67	0	57	High	6.25	466.5	211.5	211.5	5.61628e-07	1.27332e-07	0	0	0.00117494	0.00189394	0.001623	0.00263158
FALSE	High	[E].LRVAPEEHPVL.[L]		1	2	2	P60709	P60709 [94-104]		0	1259.71	0	94	High	4.62	313.7	204.3	204.3	2.39067e-05	2.58342e-06	0	0	0.0476498	0.00225666	0.00213341	0.00279525
FALSE	High	[E].LRVAPEEHPVLLTEAPLNPKANREK.[M]		1	2	1	P60709	P60709 [94-118]		0	2821.57	0	94	High	4.57	123	123	123	2.66183e-05	6.47846e-06	0	0	0.0527774	0.00276575	0.0027527	0.00389408
FALSE	High	[E].LSPAGSISK.[N]		1	1	1	O95453	O95453 [618-626]		0	859.488	0	618	High	1.1	338.7	54.5	54.5	0.0789849	0.00503585	0.00501517	0.0049489	0.393678	0.00882587	0.00882204	0.0135582
FALSE	High	[E].LTVQVARVY.[N]		1	1	6	P57076	P57076 [27-35]		0	1048.61	0	27	High	6.29	453.3	160.1	160.1	5.14435e-07	1.15622e-07	0	0	0.00107632	0.00189394	0.00167705	0.00275103
FALSE	High	[E].LVQDLAQGFNK.[K]		1	1	1	Q9UGM6	Q9UGM6 [188-198]		0	1232.66	0	188	High	6.52	478.4	290.3	290.3	3.01642e-07	6.09285e-08	0	0	0.000631392	0.000896057	0.000884695	0.00278293
FALSE	High	[E].MATAASSSSLEKS.[Y]	1xOxidation [M1]	1	2	1	P60709	P60709 [227-239]		0	1285.59	0	227	High	4.49	231	129.3	129.3	3.25864e-05	1.07436e-05	0	0	0.0639598	0.00527617	0.00526056	0.00807815
FALSE	High	[E].MIFDPTMSK.[K]	2xOxidation [M1; M7]	1	1	1	P20042	P20042 [6-14]		0	1101.5	0	6	High	3.51	205.4	123.8	123.8	0.000312074	0.00061862	0.000456969	0.000652742	0.401165	0.0345344	0.0345201	0.0516235
FALSE	High	[E].MIFDPTMSKK.[K]	2xOxidation [M1; M7]	1	1	1	P20042	P20042 [6-15]		0	1229.59	0	6	High	3.51	220.2	63.6	63.6	0.000311737	0.00061862	0.000494845	0.000698161	0.396756	0.0183432	0.0183281	0.0274157
FALSE	High	[E].MIFDPTMSKKK.[K]	2xOxidation [M1; M7]	1	1	5	P20042	P20042 [6-16]		0	1357.69	0	6	High	6.24	466.5	216.6	216.6	5.77511e-07	1.29532e-07	0	0	0.00120813	0.00189394	0.00161179	0.00259909
FALSE	High	[E].MIFDPTMSKKK.[K]	1xOxidation [M]	1	1	4	P20042	P20042 [6-16]		0	1341.69	0	6	High	4.58	330.3	190.2	190.2	2.65833e-05	6.45344e-06	0	0	0.0527115	0.00276575	0.00275695	0.0039032
FALSE	High	[E].MSAFGYVFPK.[A]	1xOxidation [M1]	1	1	2	P04114	P04114 [3267-3276]		0	1162.56	0	3267	High	4.56	280.5	152.6	152.6	2.73794e-05	6.93713e-06	0	0	0.0542066	0.00300107	0.00298826	0.00450563
FALSE	High	[E].NLPERSVPL.[R]		1	1	2	O75387	O75387 [287-295]		0	1024.58	0	287	High	1.83	387.5	125.5	125.5	0.0149558	0.00261351	0.00261123	0.00201803	0.0497943	0.00269542	0.00266667	0.00377907
FALSE	High	[E].NSFDPSKITRK.[K]		1	1	5	Q13352	Q13352 [16-26]		0	1292.7	0	16	High	10.41	703.5	401.3	401.3	3.85989e-11	1.05592e-11	0	0	8.0846e-08	2.21164e-08	0	0
FALSE	High	[E].NSYSISVPIFK.[Q]		1	1	1	Q00341	Q00341 [580-590]		0	1254.67	0	580	High	6.23	398.2	187.6	187.6	5.88242e-07	1.32552e-07	0	0	0.00123055	0.00189394	0.00159672	0.00257069
FALSE	High	[E].PVTGLDAK.[-]		1	1	2	rsB	rsB [7-14]		0	800.451	0	7	High	4.61	271.5	64.4	64.4	2.46118e-05	4.47751e-06	0	0	0.0489884	0.00265252	0.00264517	0.00364299
FALSE	High	[E].QILSGGVFNK.[Q]		1	1	1	P30260	P30260 [90-99]		0	1062.59	0	90	High	4.01	532.9	243.1	243.1	9.68331e-05	0.00061862	0.000612557	0.000857878	0.000964184	0.00189394	0.00175088	0.00294768
FALSE	High	[E].QLIDYLMLK.[V]	1xOxidation [M7]	1	1	1	Q96RT1	Q96RT1 [1289-1297]		0	1152.63	0	1289	High	1.4	261.1	126.1	126.1	0.039687	0.00364715	0.00359885	0.00342633	0.394066	0.010277	0.0102749	0.0156832
FALSE	High	[E].QQLDVEHNLFK.[Q]		1	1	2	Q9Y282	Q9Y282 [95-105]		0	1370.71	0	95	High	6.39	413.2	302.5	302.5	4.05891e-07	8.93418e-08	0	0	0.000849417	0.00189394	0.00182911	0.00311284
FALSE	High	[E].QTIAEDLVVTK.[Y]		1	1	1	Q9UQ80	Q9UQ80 [10-20]		0	1216.68	0	10	High	3.86	467.6	302.7	302.7	0.000138075	0.00061862	0.000601866	0.000834492	0.00137483	0.00189394	0.00154355	0.00244948
FALSE	High	[E].QTYVGITEK.[K]		1	1	2	O75643	O75643 [687-695]		0	1038.55	0	687	High	4.62	485.6	241.7	241.7	2.37586e-05	1.75297e-06	0	0	0.0473681	0.00225666	0.00224148	0.00297508
FALSE	High	[E].QVDPNFYSK.[N]		1	1	4	Q96DB5	Q96DB5 [253-261]		0	1097.53	0	253	High	2.31	434.1	121.5	121.5	0.00486584	0.00120641	0.00119223	0.00109068	0.0484395	0.00225666	0.00222484	0.00316957
FALSE	High	[E].QVHEWLAKK.[R]		1	1	1	Q9P2E3	Q9P2E3 [1736-1744]		0	1138.64	0	1736	High	4.55	313.4	153.6	153.6	2.83352e-05	9.24655e-06	0	0	0.056028	0.0040524	0.00401313	0.0063012
FALSE	High	[E].QVNDLFSRK.[F]		1	1	2	P78347	P78347 [871-879]		0	1106.6	0	871	High	4.55	379.2	185.5	185.5	2.80683e-05	8.05671e-06	0	0	0.055505	0.00346056	0.00336934	0.00529222
FALSE	High	[E].QVYISSLALLK.[M]		1	1	1	O00487	O00487 [30-40]		0	1234.74	0	30	High	3.51	201.9	117.6	117.6	0.000311781	0.00061862	0.000489117	0.000692042	0.397339	0.0201098	0.0201005	0.0300344
FALSE	High	[E].QVYMDWYEK.[F]	1xOxidation [M4]	1	1	1	O75643	O75643 [1388-1396]		0	1277.55	0	1388	High	4.55	300.3	232.6	232.6	2.82381e-05	8.94687e-06	0	0	0.0558378	0.0040524	0.00400783	0.00644607
FALSE	High	[E].RAAPFSLEY.[R]		1	1	3	Q15181	Q15181 [9-17]		0	1053.54	0	9	High	1.78	399.3	138.8	138.8	0.0167224	0.00295754	0.00295502	0.00271599	0.0556755	0.00395638	0.00392344	0.00619469
FALSE	High	[E].RGYDGFFSPK.[S]		1	1	2	Q96LI5	Q96LI5 [257-266]		0	1173.57	0	257	High	1.8	408.5	181	181	0.0159716	0.00269131	0.00268872	0.00211444	0.0531762	0.0028462	0.00283348	0.00410046
FALSE	High	[E].RILEAWEMNEK.[K]		1	1	3	Q5H9R7	Q5H9R7 [436-446]		0	1418.71	0	436	High	4.61	431	227.6	227.6	2.47288e-05	4.67264e-06	0	0	0.0492101	0.00265252	0.00261292	0.00358852
FALSE	High	[E].RILEAWEMNEK.[K]	1xOxidation [M8]	1	1	7	Q5H9R7	Q5H9R7 [436-446]		0	1434.7	0	436	High	8.89	652.7	280.9	280.9	1.2801e-09	2.81335e-10	0	0	2.68118e-06	5.8926e-07	0	0
FALSE	High	[E].RILQEHEQIKK.[K]		1	1	2	Q14152	Q14152 [623-633]		0	1421.82	0	623	High	6.2	471.5	262.7	262.7	6.35736e-07	1.44169e-07	0	0	0.00132977	0.00189394	0.00155521	0.00247831
FALSE	High	[E].RINPELNQK.[G]		1	1	1	P46734	P46734 [235-243]		0	1111.62	0	235	High	3.95	367.9	75.9	75.9	0.000112705	0.00061862	0.000607165	0.000845547	0.190853	0.00794131	0.00793291	0.0116999
FALSE	High	[E].RIPDQLGYL.[V]		1	1	2	Q0VGL1	Q0VGL1 [11-19]		0	1074.59	0	11	High	2.3	379.1	141.5	141.5	0.00497805	0.00120641	0.00118463	0.00108259	0.0495563	0.00265252	0.00257732	0.00352941
FALSE	High	[E].RIQELEDLLAK.[E]		1	1	1	P20700	P20700 [320-330]		0	1327.76	0	320	High	3.79	444.9	132.5	132.5	0.000161587	0.00061862	0.000595948	0.000825537	0.00160894	0.00189394	0.00147679	0.00232153
FALSE	High	[E].RLAKNLVEK.[G]		1	1	1	Q9H4A6	Q9H4A6 [176-184]		0	1070.67	0	176	High	1.1	366.1	13.2	13.2	0.0790051	0.00503585	0.00501032	0.0049388	0.393779	0.00903015	0.0090154	0.013783
FALSE	High	[E].RLFPEPLLPK.[E]		1	1	1	Q7RTP6	Q7RTP6 [1196-1205]		0	1209.74	0	1196	High	6.19	340.8	150.6	150.6	6.39145e-07	1.44407e-07	0	0	0.00133689	0.00189394	0.00155417	0.00247372
FALSE	High	[E].RSLDNFFAK.[R]		1	1	5	Q9UKY7	Q9UKY7 [7-15]		0	1097.57	0	7	High	7.85	602.5	271	271	1.4066e-08	2.04493e-09	0	0	2.94605e-05	4.2805e-06	0	0
FALSE	High	[E].RTITIEIPEVLK.[K]		1	1	1	Q8N5Y2	Q8N5Y2 [170-181]		0	1411.85	0	170	High	1.78	244	169.6	169.6	0.0166409	0.00278481	0.00277064	0.00235018	0.0554043	0.00346056	0.00345528	0.00545024
FALSE	High	[E].RTLGAIVRQK.[N]		1	1	1	P51659	P51659 [251-260]		0	1141.72	0	251	High	6.32	414.9	144.9	144.9	4.73799e-07	1.04386e-07	0	0	0.000991387	0.00189394	0.00173568	0.00290909
FALSE	High	[E].RTPNGPNIDK.[K]		1	1	1	Q92598	Q92598 [814-823]		0	1111.59	0	814	High	4.62	501.6	228.4	228.4	2.42458e-05	3.71643e-06	0	0	0.048294	0.00225666	0.00212202	0.00289575
FALSE	High	[E].RTSFNYAMK.[E]	1xOxidation [M8]	1	1	1	P15559	P15559 [15-23]		0	1133.54	0	15	High	3.51	282.9	111.9	111.9	0.00031152	0.00061862	0.0005494	0.000755667	0.393924	0.00959066	0.00955745	0.0148781
FALSE	High	[E].RTSRPLKILR.[H]		1	1	1	O75153	O75153 [523-532]		0	1239.8	0	523	High	4.62	341.2	206.5	206.5	2.41012e-05	3.25937e-06	0	0	0.0480193	0.00225666	0.00218192	0.00299103
FALSE	High	[E].RTVEDVFLR.[K]		1	1	2	Q96EL2	Q96EL2 [85-93]		0	1134.63	0	85	High	4.61	506.2	222	222	2.46843e-05	4.62715e-06	0	0	0.0491259	0.00265252	0.00262172	0.00360469
FALSE	High	[E].RTVEDVFLRK.[F]		1	1	2	Q96EL2	Q96EL2 [85-94]		0	1262.72	0	85	High	4.59	297	191	191	2.5787e-05	5.90169e-06	0	0	0.0512113	0.00276575	0.00263399	0.00353645
FALSE	High	[E].RVDPAVPLEK.[Q]		1	1	1	Q15464	Q15464 [398-407]		0	1123.65	0	398	High	1.83	286.8	181	181	0.0146291	0.00241832	0.00241596	0.00176343	0.0487067	0.00233675	0.00230799	0.00340663
FALSE	High	[E].RVFAAEALLK.[R]		1	1	1	Q9HC52	Q9HC52 [9-18]		0	1117.67	0	9	High	1.77	390	21.6	21.6	0.0168308	0.00305137	0.00304103	0.00295099	0.0560365	0.0040524	0.00400984	0.00629855
FALSE	High	[E].RVFAAESIIK.[R]		1	1	1	O95503	O95503 [9-18]		0	1133.67	0	9	High	4.13	370	51.3	51.3	7.46648e-05	0.000320444	0.000310174	0.000874891	0.135281	0.0074792	0.00747464	0.0109375
FALSE	High	[E].RVFAAESIIKR.[R]		1	1	3	O95503	O95503 [9-19]		0	1289.77	0	9	High	8.63	642.7	414.5	414.5	2.35598e-09	4.79282e-10	0	0	4.93461e-06	1.00386e-06	0	0
FALSE	High	[E].RVFPMPLPR.[K]	1xOxidation [M5]	1	1	1	Q15003	Q15003 [32-40]		0	1128.63	0	32	High	1.1	242.5	105.2	105.2	0.0790237	0.00503585	0.00500631	0.00493509	0.393873	0.0093007	0.00928576	0.0143518
FALSE	High	[E].RVFPMPLPRKA.[P]	1xOxidation [M5]	1	1	1	Q15003	Q15003 [32-42]		0	1327.77	0	32	High	2	258.9	255.8	255.8	0.0100389	0.00174899	0.00174779	0.00142086	0.0500937	0.00276575	0.00274955	0.00371535
FALSE	High	[E].RVFPWFSVK.[K]		1	1	1	Q03164	Q03164 [1764-1772]		0	1165.65	0	1764	High	5.79	442.1	229.6	229.6	1.61982e-06	3.05946e-07	0	0	0.00338117	0.00189394	0.00139494	0.00225022
FALSE	High	[E].RVGLHKVFK.[L]		1	1	1	P11388	P11388 [982-990]		0	1083.68	0	982	High	4.55	291.7	130.6	130.6	2.82077e-05	8.81183e-06	0	0	0.0557781	0.0040524	0.00404554	0.0065189
FALSE	High	[E].RVINEEYKIWK.[K]		1	2	3	Q16576	Q16576 [14-24]		0	1477.82	0	15	High	8.97	611.9	452.5	452.5	1.06115e-09	2.35098e-10	0	0	2.22258e-06	4.92415e-07	0	0
FALSE	High	[E].RVINEEYKIWKK.[N]		1	2	2	Q16576	Q16576 [14-25]		0	1605.91	0	15	High	6.72	517.8	409	409	1.88536e-07	2.81274e-08	0	0	0.000394734	6.24192e-05	0	0
FALSE	High	[E].RVLELVSITANK.[N]		1	1	4	P34897	P34897 [398-409]		0	1342.81	0	398	High	6.6	496.7	223.3	223.3	2.49954e-07	4.64953e-08	0	0	0.000523256	0.000345542	0.000318979	0.00105042
FALSE	High	[E].RVLPSITTEILK.[S]		1	1	4	P35232	P35232 [117-128]		0	1369.84	0	117	High	6.85	569.5	234.1	234.1	1.40696e-07	1.7876e-08	0	0	0.000294603	3.85904e-05	0	0
FALSE	High	[E].RVLTFLPAK.[A]		1	1	1	Q8NEZ5	Q8NEZ5 [32-40]		0	1044.66	0	32	High	1.83	412.6	61.5	61.5	0.0149359	0.00261351	0.00261177	0.00201911	0.049728	0.00269542	0.00267542	0.00378788
FALSE	High	[E].RVQQAVWEH.[Q]		1	1	1	P51690	P51690 [540-548]		0	1152.59	0	540	High	4.55	475.6	204.8	204.8	2.7987e-05	7.39273e-06	0	0	0.0553455	0.00313349	0.00310978	0.00484261
FALSE	High	[E].SAIAIATGK.[M]		1	1	1	P09668	P09668 [152-160]		0	831.493	0	152	High	1.1	236.8	104	104	0.0789936	0.00503585	0.00501285	0.00494464	0.393722	0.00897731	0.00895608	0.0139162
FALSE	High	[E].SAQDFASRAK.[L]		1	1	2	Q96GC9	Q96GC9 [236-245]		0	1080.54	0	236	High	4.57	459.9	184.6	184.6	2.67763e-05	6.58391e-06	0	0	0.0530744	0.0028462	0.00284153	0.00411311
FALSE	High	[E].SAYEVIKLK.[G]		1	1	1	P00338	P00338 [237-245]		0	1050.62	0	237	High	4.58	335.4	150.8	150.8	2.6238e-05	6.21631e-06	0	0	0.0520615	0.00276575	0.00257501	0.00343824
FALSE	High	[E].SGMQNMSIHTK.[T]	1xOxidation [M3]	1	1	1	P05787	P05787 [404-414]		0	1249.57	0	404	High	4.6	288.4	267.2	265	2.51332e-05	5.21201e-06	0	0	0.0499759	0.00276575	0.00276542	0.00374424
FALSE	High	[E].SIDQYIERK.[K]		1	1	3	Q9BXS6	Q9BXS6 [198-206]		0	1151.61	0	198	High	4.62	393.8	110.9	110.9	2.39917e-05	2.93125e-06	0	0	0.0478113	0.00225666	0.00222997	0.00306539
FALSE	High	[E].SIDQYIERKK.[K]		1	1	2	Q9BXS6	Q9BXS6 [198-207]		0	1279.7	0	198	High	6.14	423.7	199.9	199.9	7.23625e-07	1.60548e-07	0	0	0.00151333	0.00189394	0.00149957	0.00236967
FALSE	High	[E].SILNWVKFK.[A]		1	1	2	P11388	P11388 [410-418]		0	1134.67	0	410	High	4.55	368.1	114.1	114.1	2.81197e-05	8.34174e-06	0	0	0.0556056	0.00379193	0.00378604	0.00584795
FALSE	High	[E].SISDVGFGMLK.[S]		1	1	1	O00116	O00116 [630-640]		0	1153.59	0	630	High	5.79	455.9	160.4	160.4	1.63827e-06	3.0934e-07	0	0	0.00341955	0.00189394	0.00139058	0.00224014
FALSE	High	[E].SISDVGFGMLK.[S]	1xOxidation [M9]	1	1	3	O00116	O00116 [630-640]		0	1169.59	0	630	High	4.6	363.4	140.9	140.9	2.48468e-05	4.82643e-06	0	0	0.0494338	0.00265252	0.0025878	0.0035461
FALSE	High	[E].SITSVFITK.[V]		1	1	3	Q9Y4A5	Q9Y4A5 [1806-1814]		0	995.577	0	1806	High	4.59	404.8	105.5	105.5	2.56568e-05	5.76277e-06	0	0	0.0509654	0.00276575	0.00265773	0.00357536
FALSE	High	[E].SIVDVEGVVRK.[V]		1	1	4	P14868	P14868 [112-122]		0	1200.69	0	112	High	4.27	463.7	183.6	183.6	5.40505e-05	0.000108566	0.000107573	0.000306185	0.000538191	0.000345542	0.000314169	0.00103199
FALSE	High	[E].SIYDEFVRR.[S]		1	1	6	P00352	P00352 [314-322]		0	1184.61	0	314	High	1.91	402.4	175.7	175.7	0.0122174	0.00225592	0.00225284	0.00140233	0.0406774	0.00202272	0.00199662	0.00307692
FALSE	High	[E].SIYDVAFHSSK.[A]		1	1	1	Q13033	Q13033 [771-781]		0	1253.62	0	771	High	2.32	359.1	169.7	169.7	0.00480774	0.00120641	0.00119801	0.00109856	0.0478612	0.00225666	0.00221976	0.00304775
FALSE	High	[E].SLFPGYHTK.[A]		1	1	1	O60568	O60568 [637-645]		0	1049.54	0	637	High	2.31	392.5	150.9	150.9	0.00485844	0.00120641	0.00119305	0.00109153	0.0483658	0.00225666	0.00224038	0.00319081
FALSE	High	[E].SLPANTPLRK.[G]		1	1	4	Q69YH5	Q69YH5 [407-416]		0	1096.65	0	407	High	2.26	423.6	118.4	118.4	0.00549714	0.00123937	0.00122243	0.00105932	0.0274318	0.00189394	0.0017682	0.00284784
FALSE	High	[E].SLQEEIAFLK.[K]		1	1	1	P08670	P08670 [226-235]		0	1177.65	0	226	High	4.61	387	151.4	151.4	2.44494e-05	4.17008e-06	0	0	0.0486804	0.00233675	0.00231244	0.00341297
FALSE	High	[E].SMIQEQFKK.[G]	1xOxidation [M2]	1	1	1	P35611	P35611 [73-81]		0	1154.59	0	73	High	1.78	318.8	158.7	158.7	0.0166982	0.00281181	0.00280913	0.00246497	0.055595	0.00372659	0.00369758	0.00586775
FALSE	High	[E].SQIQSDDYGKDLTSVNILLK.[K]		1	1	1	Q01082	Q01082 [1401-1420]		0	2237.17	0	1401	High	4.55	185.5	185.5	185.5	2.8122e-05	8.35915e-06	0	0	0.0556102	0.00379193	0.00378237	0.00584138
FALSE	High	[E].SSAFGGSLPAK.[K]		1	1	2	Q7Z4H7	Q7Z4H7 [518-528]		0	1021.53	0	518	High	5.98	427.8	199.2	199.2	1.03882e-06	2.17667e-07	0	0	0.00217105	0.00189394	0.00135528	0.00207039
FALSE	High	[E].SSAHWPIFK.[W]		1	1	3	P55884	P55884 [422-430]		0	1072.56	0	422	High	9.76	692.6	504.2	504.2	1.73546e-10	6.0232e-11	0	0	3.63494e-07	1.26157e-07	0	0
FALSE	High	[E].SSFSHKPSLFNK.[F]		1	1	2	A0AVT1	A0AVT1 [647-658]		0	1378.71	0	647	High	4.55	330.9	264	264	2.80424e-05	7.85291e-06	0	0	0.0554542	0.00346056	0.00341228	0.00536256
FALSE	High	[E].SSLDVSLQK.[K]		1	1	1	Q9HC77	Q9HC77 [551-559]		0	976.531	0	551	High	2.31	349.1	153.5	153.5	0.00489875	0.00120641	0.00118886	0.00108746	0.048767	0.00233675	0.00229504	0.00338566
FALSE	High	[E].SSLSGEELVTK.[P]		1	2	1	B5ME19	B5ME19 [15-25]		0	1149.6	0	15	High	6.22	427.2	149.2	149.2	6.05686e-07	1.36199e-07	0	0	0.001267	0.00189394	0.00158299	0.00253485
FALSE	High	[E].SSNDWNVEK.[R]		1	1	2	Q93063	Q93063 [52-60]		0	1078.48	0	52	High	4.62	390.2	150.1	150.1	2.39592e-05	2.80243e-06	0	0	0.0477495	0.00225666	0.00224593	0.00309491
FALSE	High	[E].SSPFVERLLK.[K]		1	1	1	P14625	P14625 [551-560]		0	1175.68	0	551	High	4.55	298.5	93	93	2.82105e-05	8.82136e-06	0	0	0.0557837	0.0040524	0.00404173	0.00650618
FALSE	High	[E].SSQTLLSVLK.[R]		1	1	1	O43805	O43805 [88-97]		0	1075.64	0	88	High	1.84	390.5	234.6	234.6	0.0144459	0.00232823	0.00232222	0.00150438	0.0480966	0.00225666	0.00216597	0.00296248
FALSE	High	[E].SSVESIISPK.[V]		1	1	3	O60216	O60216 [39-48]		0	1046.57	0	39	High	2.33	413.1	218	218	0.00464805	0.00115241	0.00114956	0.00110917	0.0462719	0.00212604	0.00211098	0.00300978
FALSE	High	[E].STAFLGFLK.[E]		1	1	1	Q7Z3C6	Q7Z3C6 [573-581]		0	983.556	0	573	High	1.84	370.9	182.5	182.5	0.0143673	0.00232823	0.00232654	0.00150933	0.0478348	0.00225666	0.00222655	0.00306122
FALSE	High	[E].STEPIYVYK.[A]		1	1	2	Q6P996	Q6P996 [672-680]		0	1099.57	0	672	High	4.54	325.3	129.7	129.7	2.86926e-05	1.00681e-05	0	0	0.0567275	0.00464956	0.00464716	0.00730792
FALSE	High	[E].STFDTQITK.[K]		1	1	4	P78527	P78527 [1861-1869]		0	1040.53	0	1861	High	4.55	361.1	114.3	114.3	2.83332e-05	9.24426e-06	0	0	0.0560241	0.0040524	0.0040146	0.00630517
FALSE	High	[E].STFDTQITKK.[M]		1	1	4	P78527	P78527 [1861-1870]		0	1168.62	0	1861	High	6.3	527.1	287.7	287.7	5.02526e-07	1.11862e-07	0	0	0.00105143	0.00189394	0.00169368	0.00278552
FALSE	High	[E].STGVFTTMEK.[A]	1xOxidation [M8]	1	1	1	P04406	P04406 [98-107]		0	1116.52	0	98	High	4.55	319.7	128.3	128.3	2.82797e-05	9.10812e-06	0	0	0.0559193	0.0040524	0.00396716	0.00637755
FALSE	High	[E].STGVFTTMEK.[A]		1	1	1	P04406	P04406 [98-107]		0	1100.53	0	98	High	4.62	367.8	136.7	136.7	2.42138e-05	3.60211e-06	0	0	0.0482333	0.00225666	0.00213533	0.00291451
FALSE	High	[E].STIAHEIYQK.[I]		1	1	2	Q8IZT6	Q8IZT6 [355-364]		0	1189.62	0	355	High	6.02	439.2	317.4	317.4	9.55199e-07	2.00363e-07	0	0	0.00199665	0.00189394	0.00138999	0.00213675
FALSE	High	[E].STLKSIMKK.[K]	1xOxidation [M7]	1	1	2	Q14678	Q14678 [972-980]		0	1051.62	0	972	High	2.28	584.2	3.7	3.7	0.00526534	0.00123937	0.00122953	0.0010674	0.0524155	0.00276575	0.00255357	0.00340939
FALSE	High	[E].STLKSIMKK.[K]		1	1	1	Q14678	Q14678 [972-980]		0	1035.62	0	972	High	1.87	482.8	12.5	12.5	0.0135912	0.00230017	0.00229012	0.00139043	0.13524	0.00729143	0.00726911	0.0104603
FALSE	High	[E].STLPKPVQK.[P]		1	1	2	Q9NUL3	Q9NUL3 [73-81]		0	997.604	0	73	High	3.78	456.6	193.7	193.7	0.000164764	0.00061862	0.000595002	0.000823045	0.00164058	0.00189394	0.00146321	0.00228833
FALSE	High	[E].STLSPEEQKER.[K]		1	1	1	O75533	O75533 [485-495]		0	1303.65	0	485	High	4.76	422.1	116.3	116.3	1.74748e-05	1.01042e-06	0	0	0.0352863	0.00189394	0.00172009	0.00274725
FALSE	High	[E].STNPENSELKY.[S]		1	1	1	Q92908	Q92908 [552-562]		0	1281.6	0	552	High	3.81	344.2	165.9	165.9	0.000155275	0.00061862	0.000597253	0.000827586	0.0015461	0.00189394	0.00149254	0.0023488
FALSE	High	[E].STTAILQQK.[Y]		1	1	1	Q86U90	Q86U90 [260-268]		0	989.563	0	260	High	3.48	384.3	170	170	0.000329488	0.00061862	0.000447461	0.000637078	0.00328074	0.00189394	0.00140746	0.00227583
FALSE	High	[E].STTGFNFSFK.[S]		1	1	1	P49792	P49792 [2263-2272]		0	1135.54	0	2263	High	3.51	259.4	85.5	85.5	0.000311501	0.00061862	0.000565398	0.000774393	0.39368	0.00882587	0.00881694	0.0135492
FALSE	High	[E].STVEKIAMK.[Q]	1xOxidation [M8]	1	1	1	Q92503	Q92503 [142-150]		0	1022.56	0	142	High	5.93	575.9	176.1	176.1	1.16193e-06	2.364e-07	0	0	0.00242771	0.00189394	0.00132125	0.00199601
FALSE	High	[E].STYATTIRDSK.[R]		1	1	2	Q5TA45	Q5TA45 [204-214]		0	1242.63	0	204	High	8.6	625.2	272.5	272.5	2.52143e-09	5.22208e-10	0	0	5.28115e-06	1.09377e-06	0	0
FALSE	High	[E].SVAETAQTIK.[K]		1	1	1	Q96A49	Q96A49 [75-84]		0	1047.57	0	75	High	4.61	319.5	180.8	180.8	2.43365e-05	3.9548e-06	0	0	0.0484663	0.00225666	0.00221787	0.00315756
FALSE	High	[E].SVAETAQTIKK.[S]		1	1	1	Q96A49	Q96A49 [75-85]		0	1175.66	0	75	High	6.39	421.5	204.2	204.2	4.06504e-07	8.94295e-08	0	0	0.000850697	0.00189394	0.00182863	0.00311042
FALSE	High	[E].SVDPKNYPK.[K]		1	1	7	P01584	P01584 [200-208]		0	1047.55	0	200	High	6.18	484.2	231.1	231.1	6.55646e-07	1.46933e-07	0	0	0.00137136	0.00189394	0.00154491	0.00245399
FALSE	High	[E].SVDPNQYYK.[I]		1	1	3	Q15046	Q15046 [70-78]		0	1113.52	0	70	High	3.49	332	147.6	147.6	0.00032435	0.00061862	0.00045062	0.000643225	0.00322957	0.00189394	0.00141343	0.00229148
FALSE	High	[E].SVEKAIEEK.[K]		1	1	1	Q9Y5B9	Q9Y5B9 [220-228]		0	1032.56	0	220	High	2.25	476	132.8	132.8	0.00555919	0.00127593	0.00127523	0.00120755	0.05534	0.00313349	0.00311462	0.00485201
FALSE	High	[E].SVFSYQVASTLK.[Q]		1	1	1	Q96DE5	Q96DE5 [57-68]		0	1329.7	0	57	High	6.31	514.7	307.9	307.9	4.95392e-07	1.10245e-07	0	0	0.00103652	0.00189394	0.00170399	0.00281096
FALSE	High	[E].SVFTNERFPLR.[M]		1	1	3	O43709	O43709 [228-238]		0	1365.73	0	228	High	2.32	368.9	214.9	214.9	0.00475857	0.00120641	0.00120447	0.00110619	0.0473718	0.00225666	0.00224081	0.00297398
FALSE	High	[E].SVINRFLIAK.[Q]		1	1	1	Q9P2K1	Q9P2K1 [978-987]		0	1160.71	0	978	High	6.15	398.8	182	182	7.09703e-07	1.56236e-07	0	0	0.00148426	0.00189394	0.00151351	0.00239521
FALSE	High	[E].SVLGLLLKK.[L]		1	1	2	Q16828	Q16828 [113-121]		0	970.666	0	113	High	1.74	343.6	64.4	64.4	0.0183445	0.00335703	0.00334992	0.00352734	0.0610759	0.00518785	0.00514224	0.00796058
FALSE	High	[E].SVLGTLLQK.[L]		1	1	2	Q99956	Q99956 [104-112]		0	958.593	0	104	High	1.77	349.4	74.4	74.4	0.0171201	0.00326911	0.00326119	0.00341426	0.0569996	0.00498563	0.00498269	0.00773994
FALSE	High	[E].SVLIVGQHILK.[N]		1	1	1	Q9Y2Z4	Q9Y2Z4 [446-456]		0	1206.76	0	446	High	1.78	245.5	148.8	148.8	0.0167752	0.00305137	0.00304741	0.00296163	0.0558515	0.0040524	0.00399888	0.00643225
FALSE	High	[E].SVMFAILAER.[S]	1xOxidation [M3]	1	1	1	P35790	P35790 [181-190]		0	1152.61	0	181	High	1.79	309.7	190.1	190.1	0.0163205	0.00278481	0.00278326	0.00236967	0.0543376	0.00300107	0.00298031	0.00449438
FALSE	High	[E].SVNKNKFISK.[T]		1	1	1	Q9Y2K5	Q9Y2K5 [25-34]		0	1164.67	0	25	High	1.83	430.7	145	145	0.0147838	0.00256726	0.00256476	0.00189087	0.0492215	0.00265252	0.00261227	0.00358637
FALSE	High	[E].SVPEFPLSPPK.[K]		1	1	34	P16949	P16949 [31-41]		0	1197.65	0	31	High	6.63	432.3	275.6	275.6	2.33774e-07	4.18363e-08	0	0	0.000489402	0.000345542	0.000327011	0.00109051
FALSE	High	[E].SVPEFPLSPPKK.[K]		1	1	12	P16949	P16949 [31-42]		0	1325.75	0	31	High	6.64	448.5	327.1	327.1	2.27374e-07	3.86081e-08	0	0	0.000476009	0.000345542	0.000333333	0.00112994
FALSE	High	[E].SVPPVTDWAWYK.[I]		1	1	1	P35613	P35613 [246-257]		0	1448.72	0	246	High	4.21	247.6	110.7	110.7	6.14075e-05	0.000214707	0.00021363	0.00060551	0.113981	0.00628881	0.00626288	0.00904486
FALSE	High	[E].SVQELINEK.[L]		1	1	2	Q9Y4C2	Q9Y4C2 [737-745]		0	1059.57	0	737	High	4	323.5	109.4	109.4	0.000100251	0.00061862	0.00061187	0.000855432	0.173472	0.00773372	0.00773137	0.0112282
FALSE	High	[E].SVSEGLNVPR.[S]		1	1	1	Q8TAP8	Q8TAP8 [147-156]		0	1057.56	0	147	High	1.84	353	203.1	203.1	0.0144493	0.00232823	0.00232198	0.00150417	0.048108	0.00225666	0.00216392	0.00295955
FALSE	High	[E].SVSEIGGKIFEK.[A]		1	1	2	Q68CR1	Q68CR1 [529-540]		0	1293.7	0	529	High	6.54	407.7	193.6	193.6	2.86213e-07	5.70543e-08	0	0	0.000599115	0.000618812	0.000601323	0.0019084
FALSE	High	[E].SVSTFLKKK.[Q]		1	1	1	Q8IY21	Q8IY21 [1145-1153]		0	1037.64	0	1145	High	2.25	285.7	123.9	123.9	0.00559756	0.00143282	0.00142677	0.00134208	0.0557219	0.00395638	0.00389253	0.00614305
FALSE	High	[E].SVVADLLNR.[F]		1	1	1	Q709C8	Q709C8 [5-13]		0	986.563	0	5	High	3.51	333.6	90.9	90.9	0.000311506	0.00061862	0.000560748	0.000767263	0.393744	0.00897731	0.00891965	0.0138572
FALSE	High	[E].SVWQISLQK.[F]		1	1	1	Q9P2E3	Q9P2E3 [641-649]		0	1088.61	0	641	High	4.55	323.3	207	207	2.8107e-05	8.27431e-06	0	0	0.0555808	0.00372659	0.00370623	0.00588235
FALSE	High	[E].SVYKASLSLIEK.[Y]		1	1	2	P52292	P52292 [483-494]		0	1337.77	0	483	High	6.2	424.6	288.9	288.9	6.24696e-07	1.40633e-07	0	0	0.00130671	0.00189394	0.00156775	0.00250313
FALSE	High	[E].TAGSTSIPK.[R]		1	1	2	O00567	O00567 [525-533]		0	861.468	0	525	High	5.87	392.2	155.7	155.7	1.35997e-06	2.68004e-07	0	0	0.0028403	0.00189394	0.00145322	0.00237756
FALSE	High	[E].TIFTPSSVKK.[K]		1	1	1	Q92539	Q92539 [145-154]		0	1107.64	0	145	High	1.6	312.2	115.8	115.8	0.0248726	0.00342734	0.00342265	0.00349301	0.0828083	0.00577478	0.005766	0.00841104
FALSE	High	[E].TIMNQEKLAK.[L]	1xOxidation [M3]	1	1	2	P20290	P20290 [48-57]		0	1191.64	0	48	High	4.91	472.5	190.1	190.1	1.24219e-05	6.43319e-07	0	0	0.0253445	0.00189394	0.00177477	0.00285948
FALSE	High	[E].TIYNDEFYTK.[Q]		1	1	1	A0AVT1	A0AVT1 [551-560]		0	1293.6	0	551	High	6.19	332	216.9	216.9	6.51177e-07	1.46447e-07	0	0	0.00136202	0.00189394	0.00154696	0.00246002
FALSE	High	[E].TLPKEDLIKFAK.[K]		1	1	3	Q8IWJ2	Q8IWJ2 [24-35]		0	1402.83	0	24	High	3.94	394.3	266.7	266.7	0.000114368	0.00061862	0.000606796	0.000844357	0.00113879	0.00189394	0.00164127	0.00267201
FALSE	High	[E].TRDGKLVSESSDVLP.[K]		1	1	1	P05787	P05787 [468-482]		0	1602.83	0	468	High	4.55	221.3	196.5	196.5	2.8013e-05	7.63723e-06	0	0	0.0553965	0.00337838	0.00336254	0.00523062
FALSE	High	[E].TRDGKLVSESSDVLPK.[-]		1	1	1	P05787	P05787 [468-483]		0	1730.93	0	468	High	6.8	238.7	238.7	238.7	1.5733e-07	2.08453e-08	0	0	0.00032942	4.55542e-05	0	0
FALSE	High	[E].TSAFMPVLK.[V]	1xOxidation [M5]	1	1	1	O94979	O94979 [1201-1209]		0	1009.54	0	1201	High	4.55	265.9	112.3	112.3	2.84387e-05	9.54311e-06	0	0	0.0562307	0.00414601	0.00411375	0.00657759
FALSE	High	[E].TSFSEALLK.[R]		1	1	3	Q12905	Q12905 [51-59]		0	995.541	0	51	High	4.55	396.8	122.4	122.4	2.80259e-05	7.74823e-06	0	0	0.0554217	0.00346056	0.00343955	0.00542069
FALSE	High	[E].TTEDLVAK.[L]		1	1	1	P38117	P38117 [241-248]		0	876.467	0	241	High	3.51	302.8	47.8	47.8	0.000311545	0.00061862	0.000535571	0.000740375	0.394256	0.0111133	0.0111052	0.017341
FALSE	High	[E].TTFAKILKEK.[G]		1	1	3	P51690	P51690 [127-136]		0	1178.71	0	127	High	9.65	673.1	323.8	323.8	2.21353e-10	7.27889e-11	0	0	4.63626e-07	1.52457e-07	0	0
FALSE	High	[E].TTVDIFHKK.[H]		1	1	4	Q8WV92	Q8WV92 [236-244]		0	1088.61	0	236	High	6.04	518.7	220.2	220.2	9.02278e-07	1.91578e-07	0	0	0.00188624	0.00189394	0.001413	0.00218699
FALSE	High	[E].TTVDIFHKKH.[T]		1	1	2	Q8WV92	Q8WV92 [236-245]		0	1225.67	0	236	High	4.56	372.6	169.4	169.4	2.7262e-05	6.88752e-06	0	0	0.0539864	0.00300107	0.00299914	0.00452489
FALSE	High	[E].TVFPKAKQVK.[K]		1	1	1	Q9NR30	Q9NR30 [50-59]		0	1145.7	0	50	High	4.55	285.1	133.5	133.5	2.82307e-05	8.91386e-06	0	0	0.0558232	0.0040524	0.00401531	0.00645995
FALSE	High	[E].TVITVDTKAAGK.[G]		1	1	1	P21333	P21333 [1670-1681]		0	1203.69	0	1670	High	6.28	486.9	129.7	129.7	5.27317e-07	1.18716e-07	0	0	0.00110324	0.00189394	0.00166034	0.0027137
FALSE	High	[E].TVRSILKIDDVVNTR.[-]		1	1	1	P50991	P50991 [525-539]		0	1729	0	525	High	7.99	285.3	279	279	1.03486e-08	1.5405e-09	0	0	2.16748e-05	3.22328e-06	0	0
FALSE	High	[E].VGVDSVEGEGEEEGEEY.[-]		1	2	1	Q71U36	Q71U36 [435-451]		0	1812.73	0	435	High	4.54	159.1	100.7	100.7	2.86934e-05	1.00702e-05	0	0	0.0567292	0.00464956	0.00464596	0.00730359
FALSE	High	[E].VIINFPDPAQK.[S]		1	1	1	Q00341	Q00341 [540-550]		0	1241.69	0	540	High	4.55	318.1	183	183	2.82695e-05	9.07792e-06	0	0	0.0558993	0.0040524	0.00397633	0.00639522
FALSE	High	[E].VQYLLNKAKF.[T]		1	1	1	Q9Y4L1	Q9Y4L1 [902-911]		0	1223.71	0	902	High	1.4	298	73.5	73.5	0.039656	0.00364715	0.0036169	0.00344149	0.393756	0.00899037	0.00897628	0.0138301
FALSE	High	[E].VTELIKVDK.[V]		1	1	1	P52657	P52657 [84-92]		0	1044.63	0	84	High	4.51	570	188.3	188.3	3.12142e-05	1.06181e-05	0	0	0.000310806	4.122e-05	0	0
FALSE	High	[E].VTFEKIFSQK.[L]		1	1	1	P25098	P25098 [53-62]		0	1226.68	0	53	High	4.82	576.2	272.7	272.7	1.52854e-05	7.60453e-07	0	0	0.0001522	1.74473e-05	0	0
FALSE	High	[E].VTFVPGLYK.[I]		1	1	1	P11388	P11388 [75-83]		0	1023.59	0	75	High	4.52	354.5	93.9	93.9	3.00192e-05	1.04605e-05	0	0	0.0592128	0.00518785	0.00518611	0.0080429
FALSE	High	[E].VTGHRWLK.[G]		1	1	1	P35613	P35613 [166-173]		0	996.574	0	166	High	6.08	507.7	168.1	168.1	8.30533e-07	1.81518e-07	0	0	0.00173652	0.00189394	0.00143885	0.00223964
FALSE	High	[E].VTHDITKYSK.[A]		1	1	1	P04040	P04040 [87-96]		0	1191.64	0	87	High	1.85	423.7	240.2	240.2	0.0142629	0.00230017	0.00228145	0.00138045	0.0474873	0.00225666	0.00219234	0.00288184
FALSE	High	[E].VTQDFMMYR.[T]	1xOxidation [M7]	1	1	1	P09668	P09668 [255-263]		0	1206.53	0	255	High	1.94	248.6	158.5	27.6	0.0114004	0.00225592	0.00225544	0.00140449	0.0568871	0.00475907	0.00475665	0.00739731
FALSE	High	[E].VTYANLRPFEA.[V]		1	1	1	P38435	P38435 [720-730]		0	1280.66	0	720	High	2.25	328.1	131.2	131.2	0.00558821	0.00143282	0.00142967	0.00134549	0.0556289	0.00386698	0.00386026	0.00603217
FALSE	High	[E].VTYEAIVDGGINPDSLR.[G]		1	1	1	P49327	P49327 [85-101]		0	1818.92	0	85	High	3.51	142.7	142.7	142.7	0.000311508	0.00061862	0.000559232	0.000765501	0.393774	0.00903015	0.00902437	0.0137965
FALSE	High	[E].VVHKGGLFK.[T]		1	1	1	Q6P1N0	Q6P1N0 [738-746]		0	984.599	0	738	High	4.55	296.2	125.6	125.6	2.8169e-05	8.62429e-06	0	0	0.0557024	0.00395638	0.00390513	0.0061674
FALSE	High	[E].VVINVNNILK.[D]		1	1	1	Q8WUM0	Q8WUM0 [724-733]		0	1125.7	0	724	High	2.32	331.8	129.9	129.9	0.00481988	0.00120641	0.00119658	0.00109615	0.0479821	0.00225666	0.00218848	0.003003
FALSE	High	[E].VVPSASALIIK.[A]		1	1	1	P30050	P30050 [73-83]		0	1097.69	0	73	High	1.82	299.5	109.4	109.4	0.0149972	0.00261351	0.0026103	0.0020164	0.0499322	0.00269542	0.00265092	0.00375072
FALSE	High	[E].YEKEKLNERL.[A]		1	1	1	P10809	P10809 [385-394]		0	1321.71	0	385	High	4.57	333.3	179.4	179.4	2.67907e-05	6.60883e-06	0	0	0.0531015	0.0028462	0.00283843	0.00410678
FALSE	High	[E].YKKEQAINRAGIVQEDVQPPGLKVWSDPFGRK.[-]		1	1	1	Q8N5G0	Q8N5G0 [36-67]		0	3653.96	0	36	High	6.52	202.1	202.1	202.1	3.04625e-07	6.22574e-08	0	0	0.00063763	0.000896057	0.000879507	0.00276498
FALSE	High	[E].YVNLPINGNGKQ.[-]		1	1	5	P09211	P09211 [199-210]		0	1316.7	0	199	High	8.62	473.2	205.8	205.8	2.40315e-09	5.0268e-10	0	0	5.0334e-06	1.05287e-06	0	0
FALSE	High	[ER].GVHGGLINK.[KT]		1	2	16	P07737	P07737 [118-126]		0	894.516	0	118	High	5.81	502.3	243	243	1.54209e-06	2.91402e-07	0	0	0.00321943	0.00189394	0.00141543	0.00229358
FALSE	High	[F].AAESIIKR.[R]		1	1	1	O95503	O95503 [12-19]		0	887.531	0	12	High	4.55	327.6	87.1	87.1	2.83408e-05	9.26488e-06	0	0	0.0560389	0.0040524	0.00400838	0.00629591
FALSE	High	[F].AAIVAYGLYK.[L]		1	1	3	Q9Y241	Q9Y241 [38-47]		0	1068.61	0	38	High	4.61	411.2	99.8	99.8	2.44636e-05	4.19518e-06	0	0	0.0487073	0.00233675	0.00230769	0.00340557
FALSE	High	[F].AAYGGLNEK.[S]		1	1	1	P50616	P50616 [311-319]		0	922.463	0	311	High	4.57	326.2	138.3	138.3	2.67447e-05	6.55895e-06	0	0	0.0530149	0.0028462	0.00284557	0.00412159
FALSE	High	[F].ADELDDSKPPPSSSMPLILQEEK.[A]		1	1	1	Q14118	Q14118 [801-823]		0	2526.23	0	801	High	7.02	553.3	553.3	553.3	9.52065e-08	1.05736e-08	0	0	0.000199371	2.21938e-05	0	0
FALSE	High	[F].ADELDDSKPPPSSSMPLILQEEK.[A]	1xOxidation [M15]	1	1	2	Q14118	Q14118 [801-823]		0	2542.22	0	801	High	7.15	489.3	489.3	489.3	7.13374e-08	7.98506e-09	0	0	0.000149395	1.66974e-05	0	0
FALSE	High	[F].AEIIPQNQKAIASSLKSWNETLTSRL.[A]		1	1	1	O75947	O75947 [17-42]		0	2898.57	0	17	High	6.68	268.5	268.5	268.5	2.09554e-07	3.38836e-08	0	0	0.000438719	0.000345542	0.000343761	0.00119474
FALSE	High	[F].AFVTFDDHDSVDKIVIQK.[Y]		1	1	1	P09651	P09651 [149-166]		0	2077.06	0	149	High	4.55	276.5	63.8	63.8	2.80065e-05	7.57328e-06	0	0	0.0553838	0.00337838	0.00337803	0.00525561
FALSE	High	[F].AIQDFNKVVFK.[K]		1	1	2	Q9H490	Q9H490 [98-108]		0	1308.73	0	98	High	6.73	515.9	264	264	1.86026e-07	2.71993e-08	0	0	0.000389481	6.02825e-05	0	0
FALSE	High	[F].AIYESLKKYLK.[E]		1	1	3	Q9BSK2	Q9BSK2 [205-215]		0	1355.79	0	205	High	4.04	478.8	199.5	199.5	9.06785e-05	0.00061862	0.000614817	0.000863061	0.000902902	0.00189394	0.00178708	0.0030303
FALSE	High	[F].AKLVRPPVQVYGIEGRYATAL.[Y]		1	1	1	P48047	P48047 [25-45]		0	2301.31	0	25	High	4.54	125.7	125.7	125.7	2.87486e-05	1.0179e-05	0	0	0.056837	0.00473159	0.00468843	0.00742332
FALSE	High	[F].ALLQEGEVYSADREDLYA.[-]		1	1	1	Q6P2Q9	Q6P2Q9 [2318-2335]		0	2041.97	0	2318	High	5.4	176.3	176.3	176.3	3.98345e-06	3.61345e-07	0	0	0.00827212	0.00189394	0.00151668	0.00257954
FALSE	High	[F].ALPVLERLIYK.[P]		1	1	1	Q96GQ7	Q96GQ7 [273-283]		0	1314.81	0	273	High	1.84	289.2	211.1	211.1	0.0143207	0.00230017	0.00227731	0.00137533	0.0476799	0.00225666	0.00212434	0.00278455
FALSE	High	[F].ALTNGIYPHKLVF.[-]		1	1	1	Q02878	Q02878 [276-288]		0	1472.83	0	276	High	8.11	370.2	174.9	174.9	7.75725e-09	1.31713e-09	0	0	1.62474e-05	2.75507e-06	0	0
FALSE	High	[F].AQFELSSGKEGSLTK.[C]		1	1	1	Q9BZJ0	Q9BZJ0 [716-730]		0	1581.81	0	716	High	4.14	367.6	194.3	194.3	7.20981e-05	0.000320444	0.000317763	0.000898473	0.000717895	0.000896057	0.000839161	0.00257954
FALSE	High	[F].AQIFEPLHK.[S]		1	1	1	Q9NTI5	Q9NTI5 [745-753]		0	1082.6	0	745	High	2.25	370.7	119.1	119.1	0.00556385	0.00138496	0.00138381	0.00135563	0.0553865	0.00337838	0.00337596	0.00524934
FALSE	High	[F].AQINQGESITHALK.[H]		1	1	1	Q01518	Q01518 [259-272]		0	1509.8	0	259	High	2.18	251.1	216.6	216.6	0.00658922	0.00157139	0.00155889	0.00145159	0.0328811	0.00189394	0.00173556	0.00277557
FALSE	High	[F].ASDPHIIIK.[A]		1	1	2	Q9ULH0	Q9ULH0 [805-813]		0	993.573	0	805	High	6.53	469.5	212.4	212.4	2.93105e-07	5.84294e-08	0	0	0.000613533	0.000618812	0.000597372	0.00188857
FALSE	High	[F].ASFNAYENHLK.[S]		1	1	2	Q969S3	Q969S3 [77-87]		0	1293.62	0	77	High	3.75	471	301.5	301.5	0.000176572	0.00061862	0.000591075	0.000816327	0.00175816	0.00189394	0.00143413	0.00222841
FALSE	High	[F].ASFSDYYYK.[W]		1	1	1	Q96BY9	Q96BY9 [156-164]		0	1143.5	0	156	High	1.78	357.9	181.3	181.3	0.0166481	0.00278481	0.00276939	0.00234834	0.0554281	0.00346056	0.00343434	0.00540795
FALSE	High	[F].ASIFWLKK.[R]		1	1	1	P31350	P31350 [241-248]		0	992.593	0	241	High	4.65	379.9	177	177	2.2534e-05	1.56e-06	0	0	0.0450374	0.00212604	0.00211768	0.00302001
FALSE	High	[F].ASIVTGVEEGRLIFDNLK.[K]		1	1	1	P05023	P05023 [756-773]		0	1961.07	0	756	High	3.87	127.6	127.6	127.6	0.000135668	0.00061862	0.000602228	0.000835655	0.221037	0.00807547	0.00805966	0.0118414
FALSE	High	[F].ASMGSIGVPR.[L]	1xOxidation [M3]	1	1	1	Q96HU1	Q96HU1 [174-183]		0	990.504	0	174	High	2.51	341.2	220.4	220.4	0.00309633	0.00096637	0.000939574	0.00081606	0.0308266	0.00189394	0.00175383	0.00281917
FALSE	High	[F].ASQEIAEKALK.[K]		1	1	2	P31943	P31943 [160-170]		0	1187.66	0	160	High	9.57	669.5	218.7	218.7	2.72266e-10	8.60098e-11	0	0	5.70265e-07	1.80149e-07	0	0
FALSE	High	[F].ASQEIAEKALKK.[H]		1	1	2	P31943	P31943 [160-171]		0	1315.76	0	160	High	9.47	651.6	397.6	397.6	3.41743e-10	9.62331e-11	0	0	7.15786e-07	2.01562e-07	0	0
FALSE	High	[F].ASVEQFWR.[F]		1	1	1	O60573	O60573 [89-96]		0	1022.51	0	89	High	4	330.6	113.6	113.6	0.000100251	0.00061862	0.000611808	0.000855188	0.173472	0.00773372	0.00773079	0.0112263
FALSE	High	[F].ASVFGTMPLK.[V]	1xOxidation [M7]	1	1	4	Q93063	Q93063 [681-690]		0	1066.56	0	681	High	4.55	400.9	54.5	54.5	2.81123e-05	8.30183e-06	0	0	0.0555912	0.00372659	0.0037001	0.0058704
FALSE	High	[F].ASVFGTMPLK.[V]		1	1	1	Q93063	Q93063 [681-690]		0	1050.57	0	681	High	5.01	418.5	160.4	160.4	9.86387e-06	5.5228e-07	0	0	0.0202322	0.00189394	0.00179445	0.00289615
FALSE	High	[F].ASYATIILSK.[M]		1	1	1	P10620	P10620 [17-26]		0	1066.61	0	17	High	6.46	452.6	322.1	322.1	3.43235e-07	7.30696e-08	0	0	0.00071839	0.000896057	0.000838692	0.00257511
FALSE	High	[F].ATAIGMPVEK.[R]	1xOxidation [M6]	1	1	4	Q14728	Q14728 [72-81]		0	1032.54	0	72	High	3.51	339.5	40.9	40.9	0.0003115	0.00061862	0.000567483	0.000776197	0.393662	0.00865958	0.00864009	0.013112
FALSE	High	[F].ATAIGMPVEK.[R]		1	1	2	Q14728	Q14728 [72-81]		0	1016.54	0	72	High	4.61	402.9	105.5	105.5	2.44268e-05	4.11973e-06	0	0	0.0486376	0.00233675	0.00231959	0.00341933
FALSE	High	[F].ATDDRKEGMTAFVEK.[R]	1xOxidation [M9]	1	1	1	P30084	P30084 [268-282]		0	1713.81	0	268	High	4.57	348.4	222.9	222.9	2.6615e-05	6.47568e-06	0	0	0.0527711	0.00276575	0.002753	0.00389509
FALSE	High	[F].ATFKDLLTR.[H]		1	1	1	Q9Y376	Q9Y376 [186-194]		0	1064.61	0	186	High	6.1	487.6	146.7	146.7	7.91389e-07	1.75618e-07	0	0	0.00165481	0.00189394	0.00145773	0.0022792
FALSE	High	[F].ATFKDLLTRH.[K]		1	1	2	Q9Y376	Q9Y376 [186-195]		0	1201.67	0	186	High	6.33	522	315.1	315.1	4.70379e-07	1.038e-07	0	0	0.000984236	0.00189394	0.00173913	0.00292184
FALSE	High	[F].ATFKDLLTRHK.[L]		1	1	5	Q9Y376	Q9Y376 [186-196]		0	1329.76	0	186	High	8.72	639.3	425.2	425.2	1.90423e-09	3.97671e-10	0	0	3.98842e-06	8.32926e-07	0	0
FALSE	High	[F].ATIASAIPAYSK.[R]		1	1	1	O15269	O15269 [169-180]		0	1192.66	0	169	High	2.3	320.8	135.8	135.8	0.00505072	0.00123937	0.00123735	0.00107792	0.0502795	0.00276575	0.00272447	0.00367959
FALSE	High	[F].ATIPGMVGPVIAK.[S]	1xOxidation [M6]	1	1	1	Q9NRA2	Q9NRA2 [433-445]		0	1269.72	0	433	High	4.61	295.5	127.8	127.8	2.4361e-05	3.99304e-06	0	0	0.0485127	0.00225666	0.00221095	0.00314564
FALSE	High	[F].ATLDRQLNH.[Y]		1	1	1	Q96MF7	Q96MF7 [69-77]		0	1067.56	0	69	High	4.56	478.2	178.1	178.1	2.74295e-05	6.97296e-06	0	0	0.0543005	0.00300107	0.00298317	0.00450113
FALSE	High	[F].ATLEQKILAFQK.[G]		1	1	2	Q86XJ1	Q86XJ1 [286-297]		0	1389.81	0	286	High	8.55	613.1	469.1	469.1	2.79041e-09	5.75556e-10	0	0	5.84451e-06	1.20551e-06	0	0
FALSE	High	[F].ATLQEALAH.[A]		1	1	1	Q14980	Q14980 [1046-1054]		0	953.505	0	1046	High	1.4	320.1	119.9	119.9	0.0396508	0.00364715	0.00362231	0.00344446	0.393705	0.00893694	0.00891381	0.0138112
FALSE	High	[F].ATPFLVVRHQL.[L]		1	1	2	P15954	P15954 [50-60]		0	1280.75	0	50	High	6.42	464.1	311.4	311.4	3.80581e-07	8.31911e-08	0	0	0.000796492	0.00189394	0.00187617	0.00321543
FALSE	High	[F].ATPFLVVRHQLLKT.[-]		1	1	15	P15954	P15954 [50-63]		0	1622.97	0	50	High	11.71	660.3	510.8	510.8	1.96764e-12	4.55156e-13	0	0	4.12125e-09	9.53331e-10	0	0
FALSE	High	[F].ATQDPQIEK.[T]		1	1	1	Q8NBQ5	Q8NBQ5 [131-139]		0	1029.52	0	131	High	2.01	337.1	183.8	183.8	0.00986092	0.00169833	0.00169644	0.00142187	0.0492057	0.00265252	0.00261357	0.00358959
FALSE	High	[F].ATSPHLESLLK.[I]		1	1	2	Q9BW27	Q9BW27 [275-285]		0	1195.67	0	275	High	4.24	464.4	246	246	5.80998e-05	0.000214707	0.000214362	0.000608828	0.000578511	0.000618812	0.000610314	0.00196657
FALSE	High	[F].ATVILANHVAK.[K]		1	1	1	P49736	P49736 [436-446]		0	1136.68	0	436	High	1.81	305.5	139.4	139.4	0.0155174	0.00265225	0.00264645	0.00199495	0.051664	0.00276575	0.00260122	0.00348245
FALSE	High	[F].ATVNYFTKR.[G]		1	1	2	P14867	P14867 [332-340]		0	1099.59	0	332	High	4.06	503.7	287.4	287.4	8.78086e-05	0.00061862	0.0006157	0.000865301	0.000874325	0.00189394	0.00181253	0.00307929
FALSE	High	[F].AVADKVHLMYK.[F]	1xOxidation [M9]	1	1	2	Q14258	Q14258 [592-602]		0	1290.69	0	592	High	2.3	436.3	202.7	202.7	0.00499629	0.00120641	0.00118397	0.00108158	0.0497378	0.00269542	0.00267315	0.00378457
FALSE	High	[F].AVATSVVSFVR.[-]		1	1	1	Q9H7X2	Q9H7X2 [132-142]		0	1135.65	0	132	High	4.47	253.7	52.7	52.7	3.41343e-05	1.08884e-05	0	0	0.0667989	0.00539568	0.00537284	0.00837054
FALSE	High	[F].AVDTAYVAK.[K]		1	1	1	O95070	O95070 [96-104]		0	937.499	0	96	High	4.52	335.3	98.3	98.3	3.05385e-05	1.0525e-05	0	0	0.060177	0.00518785	0.00516538	0.00800457
FALSE	High	[F].AVFPNEDGSLQK.[K]		1	1	9	Q9NRV9	Q9NRV9 [85-96]		0	1304.65	0	85	High	6.82	540.1	265.5	265.5	1.50639e-07	1.9454e-08	0	0	0.000315416	4.23624e-05	0	0
FALSE	High	[F].AVFPNEDGSLQKK.[L]		1	1	2	Q9NRV9	Q9NRV9 [85-97]		0	1432.74	0	85	High	4.6	289.2	142.5	142.5	2.52377e-05	5.33167e-06	0	0	0.0501736	0.00276575	0.00274103	0.00370265
FALSE	High	[F].AVGIVIGRNGEMIKK.[I]	1xOxidation [M12]	1	1	1	Q96I24	Q96I24 [264-278]		0	1600.92	0	264	High	4.54	224.2	69.3	69.3	2.86629e-05	1.00079e-05	0	0	0.0566694	0.00460389	0.00458319	0.00714995
FALSE	High	[F].AVTARGDGYGTF.[-]		1	1	1	Q9NQ94	Q9NQ94 [583-594]		0	1214.58	0	583	High	4.55	196.1	110.1	110.1	2.81056e-05	8.25926e-06	0	0	0.0555781	0.00372659	0.00370949	0.00589035
FALSE	High	[F].AVTEEFQPVYK.[E]		1	1	1	P05556	P05556 [336-346]		0	1310.66	0	336	High	6.45	425.3	231.1	231.1	3.51614e-07	7.49119e-08	0	0	0.000735913	0.00111638	0.00110834	0.00337553
FALSE	High	[F].AVWDVGSHFK.[I]		1	1	2	Q8IVW1	Q8IVW1 [64-73]		0	1145.57	0	64	High	4.61	377	182.1	182.1	2.43959e-05	4.06603e-06	0	0	0.0485788	0.00233675	0.00232769	0.00343214
FALSE	High	[F].AVYDGHAGSQVAK.[Y]		1	1	1	P35813	P35813 [57-69]		0	1302.64	0	57	High	4.05	402.5	268	268	8.84778e-05	0.00061862	0.000615511	0.000864553	0.000880989	0.00189394	0.00180785	0.00306513
FALSE	High	[F].AVYDQSATALH.[F]		1	1	1	P01019	P01019 [463-473]		0	1175.57	0	463	High	4.28	264.8	168.2	168.2	5.2797e-05	0.000108566	0.000107735	0.000307031	0.0996178	0.00621167	0.0062097	0.00908265
FALSE	High	[F].AVYERHFLR.[T]		1	1	1	Q8IWB1	Q8IWB1 [385-393]		0	1190.64	0	385	High	1.83	332.7	175.3	175.3	0.0149325	0.00261351	0.00261217	0.00201966	0.0497166	0.00269542	0.0026764	0.00379009
FALSE	High	[F].DAGAGIALNDHFVK.[L]		1	1	1	P04406	P04406 [296-309]		0	1427.73	0	296	High	6.32	367.5	282.2	282.2	4.81227e-07	1.06355e-07	0	0	0.00100691	0.00189394	0.00172414	0.00287563
FALSE	High	[F].DDFSHYEK.[R]		1	1	3	Q9Y5A9	Q9Y5A9 [555-562]		0	1040.43	0	555	High	4.59	388.7	242.8	242.8	2.54716e-05	5.62295e-06	0	0	0.0506156	0.00276575	0.00268284	0.00361613
FALSE	High	[F].DIAFPDEQAEALAVER.[-]		1	1	1	P36776	P36776 [944-959]		0	1773.87	0	944	High	4.58	125	125	125	2.62933e-05	6.25548e-06	0	0	0.0521657	0.00276575	0.00256897	0.00342827
FALSE	High	[F].DIQQGFDNPQVRF.[F]		1	1	1	Q15738	Q15738 [68-80]		0	1563.76	0	68	High	3.75	326.3	281.3	281.3	0.000178295	0.00061862	0.000590319	0.000815439	0.00177531	0.00189394	0.00142886	0.00221852
FALSE	High	[F].DKEWVAK.[Q]		1	1	1	P13073	P13073 [134-140]		0	875.462	0	134	High	3.52	442.3	103.5	103.5	0.000299479	0.00061862	0.000572191	0.000782677	0.384338	0.00847458	0.00842985	0.0127261
FALSE	High	[F].EAQQPTQPTSASPSLTATEIIYSEVKKQ.[-]		1	1	1	P13688	P13688 [499-526]		0	3032.54	0	499	High	8.42	251.5	251.5	251.5	3.8336e-09	7.72571e-10	0	0	8.02947e-06	1.61815e-06	0	0
FALSE	High	[F].EDPKFEVIEKPQA.[-]		1	1	1	P18859	P18859 [96-108]		0	1529.78	0	96	High	4.13	163.2	112.7	112.7	7.44999e-05	0.000320444	0.000316422	0.000893389	0.13496	0.0065344	0.00651696	0.00950673
FALSE	High	[F].EDVTQVSSAYQK.[T]		1	1	3	Q14247	Q14247 [325-336]		0	1354.65	0	325	High	9.09	644.2	362.1	362.1	8.07384e-10	1.80664e-10	0	0	1.69107e-06	3.78403e-07	0	0
FALSE	High	[F].EDVTQVSSAYQKTVPVEAVTSK.[T]		1	1	1	Q14247	Q14247 [325-346]		0	2366.21	0	325	High	5.84	288.1	288.1	288.1	1.43035e-06	2.78732e-07	0	0	0.00298686	0.00189394	0.00143446	0.00234082
FALSE	High	[F].EEIDTYER.[R]		1	1	1	Q96F86	Q96F86 [220-227]		0	1054.47	0	220	High	3.51	218.7	83.7	83.7	0.000311872	0.00061862	0.000478813	0.000679348	0.398524	0.0236779	0.0236739	0.0347638
FALSE	High	[F].EFGGPEVLK.[L]		1	1	1	Q08257	Q08257 [15-23]		0	975.515	0	15	High	4.13	316.8	131.2	131.2	7.45871e-05	0.000320444	0.000313218	0.000884173	0.13513	0.00689441	0.00687949	0.00987654
FALSE	High	[F].EIYDPRNPVNK.[R]		1	1	2	Q6UX04	Q6UX04 [445-455]		0	1344.69	0	445	High	1.79	341.1	227.9	227.9	0.0161387	0.00273764	0.00273584	0.00224156	0.0537324	0.00292556	0.00290823	0.00429727
FALSE	High	[F].ESVIHEFDPY.[F]		1	1	1	P46977	P46977 [42-51]		0	1235.56	0	42	High	5.58	474.1	312.4	312.4	2.6127e-06	3.36438e-07	0	0	0.00544168	0.00189394	0.00153087	0.00261666
FALSE	High	[F].EVEIFPPEDKKAIRS.[K]		1	1	6	Q9P032	Q9P032 [160-174]		0	1757.94	0	160	High	7.08	529.3	426.3	426.3	8.39531e-08	9.43468e-09	0	0	0.00017581	1.97346e-05	0	0
FALSE	High	[F].EVEIFPPEDKKAIRSK.[-]		1	1	8	Q9P032	Q9P032 [160-175]		0	1886.04	0	160	High	11.83	667.1	486.7	486.7	1.47738e-12	4.09969e-13	0	0	3.09438e-09	8.58686e-10	0	0
FALSE	High	[F].EVGAGWIGK.[L]		1	1	5	P51659	P51659 [238-246]		0	916.489	0	238	High	4.55	391.2	148.2	148.2	2.81225e-05	8.3666e-06	0	0	0.0556111	0.00379193	0.00378127	0.00583876
FALSE	High	[F].EVIEKPQA.[-]		1	1	1	P18859	P18859 [101-108]		0	913.499	0	101	High	3.51	240.5	47.7	47.7	0.000311504	0.00061862	0.000562166	0.000769625	0.393725	0.00897731	0.00895095	0.0139093
FALSE	High	[F].EVYDDFLHYK.[K]		1	1	2	P53634	P53634 [375-384]		0	1328.62	0	375	High	2.32	467.5	344.2	344.2	0.0048121	0.00120641	0.00119767	0.00109787	0.0479046	0.00225666	0.00220751	0.00303439
FALSE	High	[F].FAEDVGSNK.[G]		1	2	1	Q5IS80	Q5IS80 [691-699]		0	966.453	0	691	High	3.51	324.1	86.4	86.4	0.000311501	0.00061862	0.000564919	0.000773794	0.393685	0.00888151	0.0088783	0.0136964
FALSE	High	[F].FDIAVDGEPLGR.[V]		1	1	1	P62937	P62937 [8-19]		0	1288.65	0	8	High	4.94	403.8	212.7	212.7	1.15807e-05	6.22147e-07	0	0	0.0236692	0.00189394	0.00177936	0.00287003
FALSE	High	[F].FQFLYPKTGVTGPY.[V]		1	1	1	P24539	P24539 [64-77]		0	1617.83	0	64	High	4.55	294.2	169.9	169.9	2.81142e-05	8.31182e-06	0	0	0.055595	0.00372659	0.00369722	0.00586643
FALSE	High	[F].FQYDTWKQSTQRL.[R]		1	1	1	P01344	P01344 [114-126]		0	1700.84	0	114	High	1.78	349	284.6	284.6	0.0166259	0.00278481	0.00277441	0.00235633	0.0553542	0.00320911	0.00320116	0.00506512
FALSE	High	[F].FSETGAGKHVPRAVF.[V]		1	2	3	Q71U36	Q71U36 [53-67]		0	1602.84	0	53	High	7.01	535.7	424.5	424.5	9.84324e-08	1.13256e-08	0	0	0.000206125	2.38425e-05	0	0
FALSE	High	[F].FVKLIHIPINN.[I]		1	1	5	P60059	P60059 [53-63]		0	1307.78	0	53	High	6.68	460.8	393.7	393.7	2.10825e-07	3.4254e-08	0	0	0.000441379	0.000345542	0.0003427	0.00118483
FALSE	High	[F].FYLYITKVLKGKKLSLPA.[-]		1	1	1	P33947	P33947 [195-212]		0	2082.27	0	195	High	4.55	104	104	104	2.8074e-05	8.09498e-06	0	0	0.055516	0.00346158	0.00345952	0.00551217
FALSE	High	[F].GEELERLLK.[K]		1	1	2	P50616	P50616 [29-37]		0	1086.62	0	29	High	6.55	527.7	153.4	153.4	2.78687e-07	5.49206e-08	0	0	0.000583371	0.000618812	0.000607533	0.00194932
FALSE	High	[F].GEKLNGTDPEDVIRNAF.[A]		1	2	1	O14950	O14950 [91-107]		0	1874.92	0	90	High	1.87	152	152	152	0.0135946	0.00230017	0.00228916	0.00138908	0.135274	0.00740458	0.00740345	0.0107789
FALSE	High	[F].GGGANSLFLEK.[T]		1	1	1	Q14106	Q14106 [306-316]		0	1092.57	0	306	High	4.61	361.5	210	210	2.45747e-05	4.41285e-06	0	0	0.0489181	0.00254712	0.00252685	0.00335161
FALSE	High	[F].GQVKFDPPLRK.[E]		1	1	1	Q8IVH8	Q8IVH8 [334-344]		0	1284.74	0	334	High	1.85	273.6	239.1	239.1	0.0142768	0.00230017	0.00228003	0.00137874	0.0475336	0.00225666	0.00217202	0.00285408
FALSE	High	[F].GSAFATPFLVVRHQLLKT.[-]		1	1	1	P15954	P15954 [46-63]		0	1985.13	0	46	High	7.46	241.2	241.2	241.2	3.48916e-08	4.31073e-09	0	0	7.30755e-05	9.06064e-06	0	0
FALSE	High	[F].GSFDKFKEK.[L]		1	1	2	P04179	P04179 [126-134]		0	1085.56	0	126	High	9.05	668.5	362.6	362.6	8.9633e-10	2.00375e-10	0	0	1.87737e-06	4.19687e-07	0	0
FALSE	High	[F].GSGAGSSSFSRTSSSRAVVVKKIETRDGKLVSESSDVLPK.[-]		1	1	15	P05787	P05787 [444-483]		0	4096.16	0	444	High	8.16	345	287.5	287.5	6.90117e-09	1.2083e-09	0	0	1.44544e-05	2.52694e-06	0	0
FALSE	High	[F].GSLSNLQVTQPTVGMNFKTPRGPV.[-]	1xOxidation [M15]	1	1	1	P08708	P08708 [112-135]		0	2544.32	0	112	High	3.83	17.5	17.5	17.5	0.000146491	0.00061862	0.00059994	0.000831486	0.234488	0.00807547	0.00804451	0.0118171
FALSE	High	[F].GSNFVPLKK.[F]		1	1	2	Q7Z5S9	Q7Z5S9 [23-31]		0	989.578	0	23	High	1.84	392.9	220.5	220.5	0.0143938	0.00232823	0.00232522	0.00150809	0.0479233	0.00225666	0.00220204	0.00302725
FALSE	High	[F].GTFGGLGSKS.[K]		1	1	1	Q09666	Q09666 [5823-5832]		0	910.463	0	5823	High	4.55	325.9	134.1	134.1	2.83463e-05	9.28319e-06	0	0	0.0560497	0.0040524	0.0040051	0.00629063
FALSE	High	[F].GTFGGLGSKSK.[G]		1	1	2	Q09666	Q09666 [5823-5833]		0	1038.56	0	5823	High	5.79	411	176.1	176.1	1.63598e-06	3.08555e-07	0	0	0.00341478	0.00189394	0.0013913	0.00224215
FALSE	High	[F].GTFPGNYVK.[P]		1	1	2	Q9BX66	Q9BX66 [1280-1288]		0	982.499	0	1280	High	0.93	311.5	87.7	87.7	0.118315	0.00573705	0.00572587	0.00547427	0.393655	0.00865958	0.00865392	0.0131295
FALSE	High	[F].GTFQLNSKDQGLQK.[T]		1	1	2	Q709C8	Q709C8 [719-732]		0	1563.81	0	719	High	6.86	477.2	406.7	406.7	1.37188e-07	1.7165e-08	0	0	0.000287258	3.68205e-05	0	0
FALSE	High	[F].GTFTNQIHK.[W]		1	1	1	A5PLL7	A5PLL7 [179-187]		0	1045.54	0	179	High	4.13	346.6	76	76	7.45564e-05	0.000320444	0.000314136	0.000887049	0.13507	0.00661994	0.00660451	0.00975696
FALSE	High	[F].GTIAYLPPER.[I]		1	1	2	P57078	P57078 [183-192]		0	1116.6	0	183	High	4.25	474.5	168.6	168.6	5.62474e-05	0.000108566	0.0001074	0.00030553	0.000560066	0.000345542	0.000309981	0.00100604
FALSE	High	[F].GTINIVHPK.[L]		1	1	4	Q9Y617	Q9Y617 [119-127]		0	978.573	0	119	High	5.85	416.9	190.8	190.8	1.40771e-06	2.74332e-07	0	0	0.00293973	0.00189394	0.0014417	0.00235516
FALSE	High	[F].GTINIVHPKL.[G]		1	1	3	Q9Y617	Q9Y617 [119-128]		0	1091.66	0	119	High	6.57	480.3	178.9	178.9	2.71959e-07	5.24665e-08	0	0	0.000569295	0.000618812	0.000617093	0.001998
FALSE	High	[F].GTINIVHPKLGSY.[T]		1	1	1	Q9Y617	Q9Y617 [119-131]		0	1398.77	0	119	High	4.55	279.1	172.6	172.6	2.81861e-05	8.71847e-06	0	0	0.0557359	0.0039818	0.00397652	0.00634712
FALSE	High	[F].GTLSPSLGNSSILK.[T]		1	1	1	P49790	P49790 [237-250]		0	1373.76	0	237	High	6.46	464.3	199.3	199.3	3.44885e-07	7.32283e-08	0	0	0.00072184	0.000896057	0.000837989	0.00257069
FALSE	High	[F].GTPEENQASWAK.[S]		1	1	3	Q9UK76	Q9UK76 [53-64]		0	1317.61	0	53	High	6.87	560.8	315.1	315.1	1.34764e-07	1.66966e-08	0	0	0.000282185	3.56525e-05	0	0
FALSE	High	[F].GTTPEDILRNK.[G]		1	1	3	P07996	P07996 [220-230]		0	1243.66	0	220	High	6.06	395.8	123.9	123.9	8.76448e-07	1.87967e-07	0	0	0.00183234	0.00189394	0.00142103	0.00220264
FALSE	High	[F].GTVVNALGK.[R]		1	1	1	O75533	O75533 [915-923]		0	858.504	0	915	High	4.13	333	87.8	87.8	7.45171e-05	0.000320444	0.000315922	0.000892061	0.134994	0.0065344	0.00649859	0.00947274
FALSE	High	[F].GTWIYSVNK.[E]		1	1	1	P98170	P98170 [273-281]		0	1067.55	0	273	High	1.74	363.8	118	118	0.01817	0.00335703	0.00335091	0.00352867	0.0604951	0.00518785	0.0051585	0.00799391
FALSE	High	[F].GTYAPAEVPK.[S]		1	2	20	P52895	P52895 [22-31]		0	1032.54	0	22	High	6.77	487.2	261.3	261.3	1.70364e-07	2.37096e-08	0	0	0.000356701	5.23386e-05	0	0
FALSE	High	[F].GTYAPAEVPKSK.[A]		1	2	1	P52895	P52895 [22-33]		0	1247.66	0	22	High	5.83	345.3	249.1	249.1	1.46813e-06	2.81567e-07	0	0	0.0030655	0.00189394	0.00142832	0.0023245
FALSE	High	[F].GTYAPPEVPR.[S]		1	1	3	P42330	P42330 [22-31]		0	1086.56	0	22	High	4.24	491	244.3	244.3	5.75949e-05	0.000214707	0.000214569	0.000610314	0.000573483	0.000618812	0.000615385	0.00199402
FALSE	High	[F].GVLGSSKVLAK.[K]		1	1	1	Q9NRZ7	Q9NRZ7 [113-123]		0	1058.66	0	113	High	2.33	390.5	189	189	0.00465657	0.00115241	0.00114936	0.00110882	0.0463566	0.00212604	0.0021097	0.00300752
FALSE	High	[F].GVQEPGVFISK.[V]		1	1	1	Q14160	Q14160 [1030-1040]		0	1160.63	0	1030	High	4.55	318.5	182.5	182.5	2.80954e-05	8.22157e-06	0	0	0.055558	0.00372659	0.00372294	0.00591985
FALSE	High	[F].GVYGDVHRVK.[I]		1	1	2	O95758	O95758 [380-389]		0	1129.61	0	380	High	6.64	516.4	279.7	279.7	2.31613e-07	4.04168e-08	0	0	0.000484879	0.000345542	0.000329815	0.00110497
FALSE	High	[F].GVYGDVQRVK.[I]		1	1	1	P26599	P26599 [359-368]		0	1120.61	0	359	High	5.89	518.1	254.8	254.8	1.28987e-06	2.57789e-07	0	0	0.00269431	0.00189394	0.00147194	0.00241663
FALSE	High	[F].GYEAGTKPRDSGVVPVGTEEAPKVFK.[M]		1	1	1	Q8IUX1	Q8IUX1 [5-30]		0	2718.41	0	5	High	6.51	224.5	224.5	224.5	3.11131e-07	6.38191e-08	0	0	0.00065124	0.000896057	0.000873617	0.00273224
FALSE	High	[F].HPTEDLVVSA.[S]		1	1	5	P53621	P53621 [144-153]		0	1067.54	0	144	High	6.71	450.1	264.8	264.8	1.96308e-07	3.08788e-08	0	0	0.000410999	6.86311e-05	0	0
FALSE	High	[F].HPVEPVLVTA.[S]		1	1	2	Q13033	Q13033 [489-498]		0	1061.6	0	489	High	2.32	414.5	151.7	151.7	0.00476997	0.00120641	0.00120296	0.00110375	0.0474853	0.00225666	0.0021933	0.00288392
FALSE	High	[F].HQNDPVEIK.[A]		1	1	1	Q92544	Q92544 [35-43]		0	1079.55	0	35	High	1.4	265.8	162	162	0.0396579	0.00364715	0.00361585	0.00344065	0.393775	0.00903015	0.00902245	0.013792
FALSE	High	[F].HSFGGGTGSGFTSL.[L]		1	2	1	Q71U36	Q71U36 [139-152]		0	1311.6	0	139	High	4.55	300.5	164.6	164.6	2.81051e-05	8.25425e-06	0	0	0.0555771	0.00372659	0.0037113	0.00589703
FALSE	High	[F].HTIDWVREK.[C]		1	1	1	P51790	P51790 [89-97]		0	1183.62	0	89	High	2.47	537	279	279	0.00335812	0.00096637	0.000936658	0.000811952	0.016758	0.00189394	0.00181458	0.00293501
FALSE	High	[F].IAYQETVEK.[R]		1	1	1	Q7Z4Q2	Q7Z4Q2 [668-676]		0	1080.56	0	668	High	1.82	365.5	133.4	133.4	0.015017	0.00261351	0.0026095	0.00201532	0.0499981	0.00276575	0.00276276	0.00373993
FALSE	High	[F].IGAVPGIGPSLQKPFQEY.[L]		1	1	1	Q96GC9	Q96GC9 [324-341]		0	1901.02	0	324	High	5.86	295	197	197	1.36783e-06	2.68674e-07	0	0	0.00285669	0.00189394	0.00145191	0.00237417
FALSE	High	[F].IGGSFILK.[K]		1	1	1	Q8N8Q9	Q8N8Q9 [24-31]		0	834.508	0	24	High	1.96	498.7	98.2	98.2	0.0110098	0.00200454	0.00200433	0.00141343	0.0549377	0.00306327	0.0030475	0.00467175
FALSE	High	[F].IGNLNTALVK.[K]		1	1	2	Q9UKM9	Q9UKM9 [25-34]		0	1042.63	0	25	High	6.11	392.9	199.5	199.5	7.73924e-07	1.70317e-07	0	0	0.00161835	0.00189394	0.00147244	0.00231214
FALSE	High	[F].IGNLNTLVVK.[K]		1	1	1	P07910	P07910 [20-29]		0	1070.66	0	20	High	6.21	475.9	208.1	208.1	6.17057e-07	1.38403e-07	0	0	0.00129075	0.00189394	0.0015748	0.00251572
FALSE	High	[F].IGNSTAIQELFK.[R]		1	1	1	P07437	P07437 [368-379]		0	1320.72	0	368	High	6.46	419.7	329	329	3.46884e-07	7.35476e-08	0	0	0.00072602	0.00111638	0.00111545	0.0034188
FALSE	High	[F].IIQPDSSIVVK.[P]		1	1	1	Q92766	Q92766 [447-457]		0	1198.7	0	447	High	3.7	375.6	134.6	134.6	0.000199837	0.00061862	0.000586453	0.000807972	0.0019898	0.00189394	0.00139248	0.00214247
FALSE	High	[F].ILMDDLSPK.[-]	1xOxidation [M3]	1	1	3	Q7Z309	Q7Z309 [239-247]		0	1047.54	0	239	High	1.77	255.7	62.6	62.6	0.0171181	0.00326911	0.00326151	0.00341513	0.0569932	0.00491109	0.00490155	0.00755375
FALSE	High	[F].ISRLAPTVP.[-]		1	1	1	P57088	P57088 [239-247]		0	953.578	0	239	High	4.55	287.8	46.3	46.3	2.80521e-05	7.93593e-06	0	0	0.0554731	0.00346056	0.0033966	0.00533643
FALSE	High	[F].ITADHLIEK.[L]		1	1	2	Q9NQE9	Q9NQE9 [171-179]		0	1039.58	0	171	High	4.12	469.1	144.2	144.2	7.62009e-05	0.000516476	0.000516156	0.000873362	0.000758746	0.00164654	0.00163577	0.00329761
FALSE	High	[F].ITDDFHDMMPK.[Y]	2xOxidation [M8; M9]	1	1	2	P14625	P14625 [418-428]		0	1381.58	0	418	High	6.18	408.5	249.8	249.8	6.53376e-07	1.46811e-07	0	0	0.00136662	0.00189394	0.00154525	0.00245549
FALSE	High	[F].ITNIPFDVK.[W]		1	1	1	P52272	P52272 [75-83]		0	1046.59	0	75	High	4.55	344	123.3	123.3	2.82507e-05	9.00088e-06	0	0	0.0558625	0.0040524	0.00399406	0.00642261
FALSE	High	[F].IVYKIRAADKRSKALKASAPAPGHH.[-]		1	1	11	P56378	P56378 [34-58]		0	2685.54	0	34	High	9.26	573.2	568.9	568.9	5.54884e-10	1.33515e-10	0	0	1.16221e-06	2.7965e-07	0	0
FALSE	High	[F].KFEDPKFEVIEKPQA.[-]		1	1	5	P18859	P18859 [94-108]		0	1804.95	0	94	High	8.47	437.6	327.9	327.9	3.40861e-09	6.9221e-10	0	0	7.13933e-06	1.44984e-06	0	0
FALSE	High	[F].KITAPLINK.[R]		1	1	1	Q9H8M1	Q9H8M1 [66-74]		0	997.64	0	66	High	2.79	422.4	131.2	131.2	0.00163483	0.00096637	0.000934172	0.000879353	0.00815845	0.00189394	0.00151719	0.00258176
FALSE	High	[F].KLQDVADSFKK.[I]		1	1	2	P49792	P49792 [2424-2434]		0	1278.71	0	2424	High	7.18	595.9	293.6	293.6	6.57018e-08	7.45505e-09	0	0	0.000137594	1.55868e-05	0	0
FALSE	High	[F].KLQTKEFQVLK.[S]		1	1	2	P15907	P15907 [39-49]		0	1361.82	0	39	High	1.78	329.5	64.3	64.3	0.016751	0.00305137	0.00305107	0.00296889	0.0557708	0.0040524	0.0040482	0.00652458
FALSE	High	[F].KLSGFSFKK.[N]		1	1	1	P29966	P29966 [165-173]		0	1041.61	0	165	High	4.55	400.6	129.9	129.9	2.79175e-05	7.25879e-06	0	0	0.0552145	0.00306327	0.00303252	0.00464775
FALSE	High	[F].KQFEPNDFYLK.[N]		1	1	2	Q9H2P0	Q9H2P0 [39-49]		0	1428.72	0	39	High	2.23	303.3	225.1	225.1	0.00587953	0.00157139	0.00156765	0.00146156	0.0585285	0.00512433	0.00511659	0.00788158
FALSE	High	[F].KQHVSIIEK.[E]		1	1	1	Q16850	Q16850 [169-177]		0	1081.64	0	169	High	1.83	340.8	153.2	153.2	0.0146334	0.00241832	0.00241571	0.00176295	0.0487209	0.00233675	0.00230415	0.00339926
FALSE	High	[F].KRELQPSEEVTWK.[-]		1	1	1	O75438	O75438 [46-58]		0	1629.86	0	46	High	2.5	260.8	172.4	172.4	0.00316534	0.00096637	0.000938692	0.00081473	0.0315135	0.00189394	0.00174631	0.00280336
FALSE	High	[F].KSFEDRVGTIK.[S]		1	1	2	O43399	O43399 [165-175]		0	1279.7	0	165	High	4.55	494.7	131.2	131.2	2.80853e-05	8.13057e-06	0	0	0.0555383	0.0035482	0.00354645	0.00572213
FALSE	High	[F].KSFEEKVENLK.[S]		1	1	2	P55327	P55327 [175-185]		0	1350.73	0	175	High	4.62	539.6	292.1	292.1	2.37675e-05	1.79495e-06	0	0	0.047385	0.00225666	0.00223547	0.00296516
FALSE	High	[F].KSFGELVHK.[P]		1	1	1	O95819	O95819 [1062-1070]		0	1044.58	0	1062	High	5.95	587.7	136.3	136.3	1.12063e-06	2.31042e-07	0	0	0.00234163	0.00189394	0.00132979	0.00201207
FALSE	High	[F].KSFPGIPLHH.[I]		1	1	6	P50613	P50613 [250-259]		0	1132.63	0	250	High	7.66	595.9	359.7	359.7	2.191e-08	2.88205e-09	0	0	4.58887e-05	6.04985e-06	0	0
FALSE	High	[F].KTADDPSLSLIK.[Y]		1	1	1	P39656	P39656 [77-88]		0	1287.72	0	77	High	5.8	346.2	227.3	227.3	1.57937e-06	2.97975e-07	0	0	0.003297	0.00189394	0.00140499	0.00227066
FALSE	High	[F].KTFPYQHRY.[R]		1	1	4	Q8NI27	Q8NI27 [513-521]		0	1239.63	0	513	High	3.48	426.4	262.3	262.3	0.000332264	0.00061862	0.000445865	0.000634652	0.00330838	0.00189394	0.00140179	0.00226552
FALSE	High	[F].KTGFAEGFLK.[A]		1	1	1	Q96TA2	Q96TA2 [269-278]		0	1097.6	0	269	High	4.61	481.1	165.9	165.9	2.46806e-05	4.61195e-06	0	0	0.0491188	0.00265252	0.00262434	0.00361119
FALSE	High	[F].KTIEDDLVSALVR.[S]		1	1	1	Q9Y606	Q9Y606 [110-122]		0	1458.82	0	110	High	4.15	384.3	177.4	177.4	7.06869e-05	0.000320444	0.000318032	0.000898742	0.000703843	0.000896057	0.000843882	0.00260643
FALSE	High	[F].KTLLQQDVKK.[R]		1	1	1	Q9Y6D0	Q9Y6D0 [39-48]		0	1200.73	0	39	High	1.68	288.7	85.5	85.5	0.0210283	0.00335703	0.00333562	0.00350701	0.0700105	0.00549184	0.00548034	0.00846522
FALSE	High	[F].KTPEVIRLFAK.[K]		1	1	1	Q8WZA0	Q8WZA0 [90-100]		0	1301.79	0	90	High	4.62	253.7	216.3	216.3	2.37498e-05	1.72618e-06	0	0	0.0473512	0.00225666	0.00224652	0.0029873
FALSE	High	[F].KTVEPLEYY.[R]		1	1	2	Q96B26	Q96B26 [6-14]		0	1141.58	0	6	High	1.94	460.3	177.8	177.8	0.0114953	0.00225592	0.00225485	0.00140371	0.0382735	0.00202272	0.00201363	0.00310198
FALSE	High	[F].KVLPGDHEYPK.[C]		1	1	1	Q7Z392	Q7Z392 [54-64]		0	1282.68	0	54	High	2.13	242.8	237.4	237.4	0.00734778	0.00166006	0.00165917	0.00144217	0.0731391	0.00570648	0.00570281	0.00843572
FALSE	High	[F].KVTEGSFVYK.[G]		1	1	1	P50395	P50395 [103-112]		0	1157.62	0	103	High	4.62	516.8	109.1	109.1	2.40089e-05	2.9762e-06	0	0	0.047844	0.00225666	0.00222408	0.00305499
FALSE	High	[F].KVVPEMTEILK.[K]		1	1	1	P13804	P13804 [321-331]		0	1286.74	0	321	High	4.61	351.1	182.5	182.5	2.45755e-05	4.41594e-06	0	0	0.0489196	0.00254712	0.00252653	0.00335059
FALSE	High	[F].KVVPEMTEILKKK.[-]	1xOxidation [M6]	1	1	2	P13804	P13804 [321-333]		0	1558.92	0	321	High	7.07	254	204.4	204.4	8.59041e-08	9.62733e-09	0	0	0.000179895	2.01383e-05	0	0
FALSE	High	[F].KVYYPKYLSK.[I]		1	1	4	Q8NHP6	Q8NHP6 [172-181]		0	1288.73	0	172	High	1.85	406.9	213.4	213.4	0.0142448	0.00230017	0.00228346	0.00138351	0.0474271	0.00225666	0.00221762	0.00293255
FALSE	High	[F].LAGNRMLAQQAVKRTAH.[-]	1xOxidation [M6]	1	1	1	P04844	P04844 [615-631]		0	1881.02	0	615	High	5.81	214.1	214.1	214.1	1.5526e-06	2.93158e-07	0	0	0.00324131	0.00189394	0.00141168	0.00228728
FALSE	High	[F].LAPQQARSL.[L]		1	1	2	P00734	P00734 [29-37]		0	983.563	0	29	High	4.46	317.3	71.2	71.2	3.45742e-05	1.09324e-05	0	0	0.0676025	0.00545159	0.0054414	0.00853116
FALSE	High	[F].LASPEYVNLPINGNGKQ.[-]		1	1	3	P09211	P09211 [194-210]		0	1813.94	0	194	High	8.82	522.2	463.1	463.1	1.52369e-09	3.21546e-10	0	0	3.19138e-06	6.73481e-07	0	0
FALSE	High	[F].LDELEDEAKAARARALARASGS.[-]		1	1	3	Q9Y2R0	Q9Y2R0 [85-106]		0	2300.2	0	85	High	7.98	405.8	301.8	301.8	1.05851e-08	1.56526e-09	0	0	2.21701e-05	3.27518e-06	0	0
FALSE	High	[F].LETGQLPKDRSTDQRS.[-]		1	1	1	Q96I45	Q96I45 [93-108]		0	1830.93	0	93	High	8.26	341.3	209.9	209.9	5.55174e-09	1.04526e-09	0	0	1.16281e-05	2.18512e-06	0	0
FALSE	High	[F].LHLGYLPNQL.[F]		1	1	1	Q92499	Q92499 [727-736]		0	1167.65	0	727	High	1.85	377	215.7	215.7	0.0142612	0.00230017	0.00228157	0.00138064	0.0474819	0.00225666	0.00219459	0.00288496
FALSE	High	[F].LHWYTGEGMDEME.[F]	2xOxidation [M9; M12]	1	1	1	P07437	P07437 [395-407]		0	1629.62	0	395	High	3.51	161.1	161.1	161.1	0.000311504	0.00061862	0.000562905	0.000770812	0.393715	0.00897731	0.00896893	0.0139413
FALSE	High	[F].LLGPPLVRK.[R]		1	1	2	Q9H496	Q9H496 [90-98]		0	992.662	0	90	High	1.79	361.6	125.2	125.2	0.0161602	0.00273764	0.00273529	0.00224067	0.0538038	0.00292556	0.00290448	0.00428968
FALSE	High	[F].LPLLQPRGASA.[G]		1	1	1	Q8NCW0	Q8NCW0 [15-25]		0	1122.66	0	15	High	3.47	468.2	81.9	81.9	0.000339492	0.00061862	0.000442087	0.000630252	0.00338035	0.00189394	0.00139519	0.00225124
FALSE	High	[F].LTGPPGVGK.[T]		1	1	1	Q9BSD7	Q9BSD7 [7-15]		0	825.483	0	7	High	1.98	326.9	47.2	47.2	0.0105369	0.00174899	0.00174308	0.00141543	0.104866	0.00628881	0.00627931	0.00906783
FALSE	High	[F].LVFHSFGGGTGSGF.[T]		1	2	1	Q71U36	Q71U36 [136-149]		0	1369.65	0	136	High	3.98	240.3	181.8	181.8	0.000104066	0.00061862	0.00061019	0.00085034	0.178876	0.00780658	0.00780008	0.0113872
FALSE	High	[F].LVVRHQLLKT.[-]		1	1	3	P15954	P15954 [54-63]		0	1206.77	0	54	High	6.1	238.7	201.4	201.4	7.8664e-07	1.74217e-07	0	0	0.00164489	0.00189394	0.00146107	0.0022831
FALSE	High	[F].LYQPDWRF.[M]		1	1	1	P37268	P37268 [104-111]		0	1124.55	0	104	High	4.54	334.3	139.7	139.7	2.86926e-05	1.00638e-05	0	0	0.0567275	0.00464956	0.00464796	0.00731081
FALSE	High	[F].LYQSLR.[-]		1	1	1	Q5SNT2	Q5SNT2 [661-666]		0	779.441	0	661	High	3.67	302.4	39.9	39.9	0.000215553	0.00061862	0.000583487	0.000803213	0.310387	0.00837409	0.00835119	0.0124916
FALSE	High	[F].MGFAAPFTNK.[R]	1xOxidation [M1]	1	1	1	Q96MF6	Q96MF6 [74-83]		0	1099.52	0	74	High	1.87	265.5	131.8	131.8	0.0135871	0.00230017	0.00229095	0.00139101	0.1352	0.00722133	0.00721855	0.0103346
FALSE	High	[F].MLHIWGKYTRS.[-]	1xOxidation [M1]	1	1	4	P60468	P60468 [86-96]		0	1407.72	0	86	High	8.29	494.5	296.7	296.7	5.17432e-09	9.89655e-10	0	0	1.08376e-05	2.06854e-06	0	0
FALSE	High	[F].NILDKIVQK.[V]		1	1	1	Q8TCJ0	Q8TCJ0 [150-158]		0	1070.66	0	150	High	1.77	412	52.9	52.9	0.0170864	0.00326911	0.00326377	0.00341859	0.0568877	0.00475907	0.00475543	0.007393
FALSE	High	[F].NKELDPIQKL.[F]		1	1	1	P18859	P18859 [33-42]		0	1197.68	0	33	High	4.76	427.2	230.2	230.2	1.74157e-05	1.00744e-06	0	0	0.0351713	0.00189394	0.00172063	0.00274941
FALSE	High	[F].NLTAGSLESTEPIYVYK.[A]		1	1	1	Q6P996	Q6P996 [664-680]		0	1884.96	0	664	High	6.35	359.7	324.2	324.2	4.50788e-07	1.00542e-07	0	0	0.000943282	0.00189394	0.00175835	0.00297177
FALSE	High	[F].NQGKIFK.[-]		1	1	1	P26641	P26641 [431-437]		0	834.483	0	431	High	4.59	308.3	110.9	110.9	2.54837e-05	5.64295e-06	0	0	0.0506387	0.00276575	0.00267878	0.00361111
FALSE	High	[F].NSEAHLLPILPKDKKEVEIREE.[-]		1	1	1	P33908	P33908 [632-653]		0	2587.41	0	632	High	8.82	446.6	446.6	446.6	1.51858e-09	3.19594e-10	0	0	3.18068e-06	6.69394e-07	0	0
FALSE	High	[F].NVYEVVNPK.[K]		1	1	4	Q86YQ8	Q86YQ8 [263-271]		0	1061.56	0	263	High	6.32	402	216.8	216.8	4.83765e-07	1.0675e-07	0	0	0.00101222	0.00189394	0.00172244	0.0028715
FALSE	High	[F].PTFKFEDPKFEVIEKPQA.[-]		1	1	4	P18859	P18859 [91-108]		0	2150.12	0	91	High	9.07	422.5	422.5	422.5	8.49554e-10	1.92175e-10	0	0	1.7794e-06	4.02513e-07	0	0
FALSE	High	[F].PVLKADGIKYIM.[I]	1xOxidation [M12]	1	1	1	P55060	P55060 [478-489]		0	1363.77	0	478	High	4.55	262.2	194.2	194.2	2.81479e-05	8.51705e-06	0	0	0.0556609	0.00395638	0.00393436	0.0062167
FALSE	High	[F].PVYRQPPESLKLEAGDKKPDAK.[-]		1	1	2	O75489	O75489 [243-264]		0	2466.34	0	243	High	8.42	369.4	369.4	369.4	3.83336e-09	7.70597e-10	0	0	8.02897e-06	1.61402e-06	0	0
FALSE	High	[F].QIVSLNNDQLLK.[G]		1	1	1	O43155	O43155 [608-619]		0	1384.78	0	608	High	4.1	368.9	218.3	218.3	7.95272e-05	0.00061862	0.000618111	0.000870575	0.000791866	0.00189394	0.00188071	0.00322581
FALSE	High	[F].QLATPNEIFLK.[K]		1	1	1	Q9NUQ7	Q9NUQ7 [22-32]		0	1273.72	0	22	High	1.81	305.5	155.1	155.1	0.0153829	0.00265225	0.00264955	0.002	0.0512162	0.00276575	0.00263369	0.00353549
FALSE	High	[F].QSFPKVFQK.[I]		1	1	1	Q9H1U9	Q9H1U9 [248-256]		0	1108.61	0	248	High	1.7	313.8	193.4	193.4	0.0197893	0.00335703	0.00334152	0.0035145	0.065886	0.00539568	0.00538863	0.00839552
FALSE	High	[F].QTWDDEYEKL.[Q]		1	1	1	Q14204	Q14204 [421-430]		0	1326.58	0	421	High	3.6	235.4	181	181	0.000248467	0.00061862	0.00057943	0.000794913	0.34144	0.00847458	0.00847333	0.0127817
FALSE	High	[F].QVPTFTIPK.[L]		1	1	1	P04114	P04114 [1336-1344]		0	1030.59	0	1336	High	4.53	358.6	114	114	2.9387e-05	1.03885e-05	0	0	0.0580363	0.00504202	0.00504117	0.00789676
FALSE	High	[F].QVTYLPVQK.[S]		1	1	1	Q9Y697	Q9Y697 [172-180]		0	1075.61	0	172	High	2.18	460.6	239.6	239.6	0.00658905	0.00157139	0.00155897	0.0014518	0.0328803	0.00189394	0.00173584	0.00277668
FALSE	High	[F].RAFHPDLEFVGK.[F]		1	1	11	O95864	O95864 [73-84]		0	1415.74	0	73	High	8.64	621.9	458	458	2.30074e-09	4.67056e-10	0	0	4.8189e-06	9.78253e-07	0	0
FALSE	High	[F].RGLENPLFPK.[E]		1	1	2	O43295	O43295 [585-594]		0	1170.66	0	585	High	2.25	299.3	105.1	105.1	0.005592	0.00143282	0.00142857	0.00134389	0.0556667	0.00395638	0.00393097	0.00621256
FALSE	High	[F].RIFEGTNDILR.[L]		1	1	1	P49748	P49748 [459-469]		0	1333.72	0	459	High	4.57	435.2	187	187	2.71419e-05	6.81584e-06	0	0	0.0537611	0.00292556	0.00290666	0.0042951
FALSE	High	[F].RIGFGSFVEK.[PT]		1	2	8	P05556	P05556 [181-190]		0	1139.62	0	181	High	5.9	552.6	169.3	169.3	1.25491e-06	2.52954e-07	0	0	0.00262147	0.00189394	0.00147984	0.00243546
FALSE	High	[F].RIYGESADAVK.[K]		1	1	4	P51114	P51114 [263-273]		0	1208.63	0	263	High	4.55	307.6	180.1	180.1	2.80131e-05	7.63988e-06	0	0	0.0553967	0.00337838	0.0033622	0.00522938
FALSE	High	[F].RQYAKDIGFIKLD.[-]		1	1	2	P62273	P62273 [44-56]		0	1566.86	0	44	High	7.1	305.2	160.7	160.7	7.94019e-08	9.09203e-09	0	0	0.00016628	1.90166e-05	0	0
FALSE	High	[F].RSPPPGMGL.[N]	1xOxidation [M7]	1	1	3	P23246	P23246 [32-40]		0	927.472	0	32	High	3.65	431.4	221.5	221.5	0.000224026	0.00061862	0.000581959	0.000800427	0.00223066	0.00189394	0.00134745	0.00205656
FALSE	High	[F].RSSIPVYKK.[R]		1	1	2	Q68CR1	Q68CR1 [122-130]		0	1077.64	0	122	High	4.55	372.8	109.7	109.7	2.84287e-05	9.51402e-06	0	0	0.0562111	0.00414601	0.00412223	0.00659658
FALSE	High	[F].RSYSESEKQWK.[A]		1	1	1	Q96HQ2	Q96HQ2 [28-38]		0	1427.69	0	28	High	1.81	428.3	323.1	323.1	0.0154056	0.00265225	0.00264887	0.00199867	0.0512917	0.00276575	0.00262857	0.0035259
FALSE	High	[F].RTIDKKFYK.[S]		1	1	1	Q2M389	Q2M389 [330-338]		0	1198.69	0	330	High	4.54	372	93.3	93.3	2.86941e-05	1.00723e-05	0	0	0.0567306	0.00464956	0.00464556	0.00730215
FALSE	High	[F].RVAAILQGVYK.[R]		1	1	4	Q6JQN1	Q6JQN1 [557-567]		0	1217.74	0	557	High	8.6	600.9	283.2	283.2	2.51685e-09	5.19352e-10	0	0	5.27155e-06	1.08779e-06	0	0
FALSE	High	[F].RVANHQKDLFR.[R]		1	1	2	Q9UBM7	Q9UBM7 [352-362]		0	1383.76	0	352	High	5.96	467	229.9	229.9	1.09468e-06	2.26182e-07	0	0	0.00228752	0.00189394	0.00133792	0.0020284
FALSE	High	[F].RVIFTGGVGK.[N]		1	1	1	Q9Y6K0	Q9Y6K0 [267-276]		0	1033.62	0	267	High	2.01	359.9	79.1	79.1	0.00975253	0.00169833	0.00169779	0.00142349	0.0970636	0.00597991	0.00597562	0.00891071
FALSE	High	[F].RVPLAIVNK.[A]		1	1	1	Q14204	Q14204 [759-767]		0	1009.65	0	759	High	4.55	303.5	139.9	139.9	2.8026e-05	7.75086e-06	0	0	0.0554219	0.00346056	0.00343921	0.00541942
FALSE	High	[F].SAFHKVLSEK.[A]		1	1	1	Q9NYU1	Q9NYU1 [196-205]		0	1145.63	0	196	High	2.25	337.8	156.9	156.9	0.00562827	0.00143282	0.00142069	0.00133432	0.0560277	0.0040524	0.0040135	0.00630252
FALSE	High	[F].SALTEVLFH.[F]		1	1	1	Q86VX2	Q86VX2 [31-39]		0	1016.54	0	31	High	1.79	365.2	161.4	161.4	0.0163648	0.00278481	0.0027827	0.00236842	0.0544852	0.00300107	0.00296988	0.00447316
FALSE	High	[F].SAYLGSEQYK.[L]		1	1	1	Q9H061	Q9H061 [170-179]		0	1145.55	0	170	High	1.8	380.6	139.8	139.8	0.0156839	0.00265225	0.00264241	0.0019886	0.0522183	0.00276575	0.00256639	0.00342466
FALSE	High	[F].SAYPSEEDMIEWAK.[R]	1xOxidation [M9]	1	1	2	P42566	P42566 [847-860]		0	1671.72	0	847	High	2.25	326.5	231.7	231.7	0.00559965	0.00143282	0.00142622	0.00134148	0.0557428	0.0039818	0.00397126	0.0063388
FALSE	High	[F].SDQFPLPLK.[E]		1	1	2	Q92973	Q92973 [881-889]		0	1044.57	0	881	High	3.79	474	250.1	250.1	0.000164013	0.00061862	0.000595179	0.000823497	0.0016331	0.00189394	0.00146566	0.00229489
FALSE	High	[F].SFAIPLIEK.[L]		1	1	1	Q9NR30	Q9NR30 [239-247]		0	1017.6	0	239	High	4.55	291.8	149.3	149.3	2.80873e-05	8.15086e-06	0	0	0.0555422	0.0035482	0.00354156	0.00571821
FALSE	High	[F].SFPAVVAPFK.[C]		1	1	1	P41250	P41250 [606-615]		0	1062.6	0	606	High	4.55	307.9	147	147	2.81446e-05	8.4999e-06	0	0	0.0556544	0.00395638	0.00393776	0.00622361
FALSE	High	[F].SILPKDKIQDFLK.[D]		1	1	1	P49643	P49643 [133-145]		0	1544.9	0	133	High	3.68	389.2	238.2	238.2	0.000206745	0.00061862	0.00058508	0.000805369	0.00205859	0.00189394	0.00137606	0.00210748
FALSE	High	[F].SIPEKNRPL.[K]		1	1	4	P00374	P00374 [60-68]		0	1053.61	0	60	High	5.83	406.8	123.1	123.1	1.4794e-06	2.82529e-07	0	0	0.00308897	0.00189394	0.00142679	0.00232019
FALSE	High	[F].SIPVKVLADK.[F]		1	1	1	P04114	P04114 [3720-3729]		0	1069.66	0	3720	High	4.5	343.8	72.9	72.9	3.18131e-05	1.06718e-05	0	0	0.0625351	0.00521394	0.00520059	0.00792453
FALSE	High	[F].SLADAINTEFK.[N]		1	1	1	P08670	P08670 [87-97]		0	1208.62	0	87	High	4.62	350.4	160.1	160.1	2.42605e-05	3.73917e-06	0	0	0.048322	0.00225666	0.00224957	0.00320924
FALSE	High	[F].SLEFQDFVNK.[C]		1	1	1	Q02750	Q02750 [331-340]		0	1226.61	0	331	High	2.23	314.3	138.8	138.8	0.00587074	0.00157139	0.00156799	0.0014622	0.058441	0.00512433	0.00511917	0.00788765
FALSE	High	[F].SLFLVGSGGFGGK.[R]		1	1	1	P51659	P51659 [460-472]		0	1225.66	0	460	High	6	424.4	161.3	161.3	9.99066e-07	2.08948e-07	0	0	0.00208815	0.00189394	0.00137174	0.00209864
FALSE	High	[F].SLGFDEPTEQPVRK.[N]		1	1	1	Q9UK76	Q9UK76 [31-44]		0	1602.81	0	31	High	4.27	204.2	180.8	180.8	5.38941e-05	0.000108566	0.000107585	0.000306279	0.101474	0.00628881	0.00628481	0.00907441
FALSE	High	[F].SLMRLLGAVQK.[G]	1xOxidation [M3]	1	1	1	Q9BSJ5	Q9BSJ5 [530-540]		0	1231.72	0	530	High	1.77	255.4	62.2	62.2	0.0168457	0.00305137	0.00303891	0.00294721	0.0560862	0.0040524	0.00398767	0.00625913
FALSE	High	[F].SLPDLEGRTHIFK.[I]		1	1	1	P35998	P35998 [344-356]		0	1512.82	0	344	High	1.78	250.5	124	124	0.0167657	0.00305137	0.00304863	0.0029643	0.0558198	0.0040524	0.00401644	0.00646273
FALSE	High	[F].SLPFYKRILNK.[P]		1	1	3	Q96J02	Q96J02 [660-670]		0	1378.82	0	660	High	4.62	277.4	181.7	181.7	2.38721e-05	2.4219e-06	0	0	0.0475839	0.00225666	0.00215455	0.00283086
FALSE	High	[F].SQDPDVHFK.[Y]		1	1	1	Q00610	Q00610 [722-730]		0	1072.51	0	722	High	4.54	298.9	144.6	144.6	2.85878e-05	9.87811e-06	0	0	0.0565225	0.004408	0.00436224	0.00701403
FALSE	High	[F].SQFTDIKRK.[D]		1	1	1	Q6ZMG9	Q6ZMG9 [195-203]		0	1122.63	0	195	High	4.49	353	127.8	127.8	3.23583e-05	1.07194e-05	0	0	0.0635401	0.00527617	0.00526619	0.00808879
FALSE	High	[F].SSATTPELLLK.[T]		1	1	1	Q14204	Q14204 [2623-2633]		0	1159.66	0	2623	High	6.35	366	212.8	212.8	4.43672e-07	9.92412e-08	0	0	0.000928407	0.00189394	0.00176768	0.0029985
FALSE	High	[F].SSFTDDIISQPMLK.[G]	1xOxidation [M12]	1	1	1	O94826	O94826 [262-275]		0	1597.78	0	262	High	1.79	269.1	251.2	251.2	0.0163107	0.00278481	0.0027834	0.00236998	0.054305	0.00300107	0.00298285	0.0045
FALSE	High	[F].SSGELIYK.[K]		1	1	1	Q8N9U0	Q8N9U0 [397-404]		0	896.472	0	397	High	4.55	347	161.3	161.3	2.79965e-05	7.47664e-06	0	0	0.0553641	0.00320911	0.00319357	0.00505294
FALSE	High	[F].SSLNHIVEK.[R]		1	1	1	Q68E01	Q68E01 [459-467]		0	1026.56	0	459	High	4.61	537.7	261.1	261.1	2.43652e-05	4.00894e-06	0	0	0.0485206	0.00225666	0.00220894	0.00313972
FALSE	High	[F].SSLNLRETNLDSLPLVDTHSK.[R]		1	1	1	P08670	P08670 [419-439]		0	2339.22	0	419	High	6.8	409	409	409	1.58188e-07	2.12615e-08	0	0	0.000331217	4.64131e-05	0	0
FALSE	High	[F].SSSQPIGVTK.[I]		1	1	1	A6NHX0	A6NHX0 [89-98]		0	1003.54	0	89	High	1.78	379.1	108	108	0.0167697	0.00305137	0.00304817	0.00296315	0.055833	0.0040524	0.00401007	0.00645161
FALSE	High	[F].SSSSVFLQH.[Q]		1	1	2	Q6ZNG0	Q6ZNG0 [290-298]		0	991.484	0	290	High	1.79	423.4	134.4	134.4	0.0163931	0.00278481	0.00278171	0.00236686	0.0545792	0.00300107	0.00296453	0.00446097
FALSE	High	[F].SSVGSVITK.[K]		1	1	2	P55327	P55327 [155-163]		0	877.499	0	155	High	4.52	360.5	94.2	94.2	3.01743e-05	1.04804e-05	0	0	0.059501	0.00518785	0.00518005	0.00802906
FALSE	High	[F].SSVGSVITKK.[L]		1	1	1	P55327	P55327 [155-164]		0	1005.59	0	155	High	6.51	506.8	164.3	164.3	3.08932e-07	6.3445e-08	0	0	0.00064664	0.000896057	0.000875146	0.00273973
FALSE	High	[F].STFFYPKLK.[S]		1	1	4	Q9HC62	Q9HC62 [439-447]		0	1130.62	0	439	High	3.65	411	206.8	206.8	0.000223654	0.00061862	0.000582016	0.00080064	0.00222695	0.00189394	0.00134797	0.00205867
FALSE	High	[F].STIDWNKLYR.[R]		1	1	1	P51812	P51812 [328-337]		0	1295.67	0	328	High	6.17	455.5	270.9	270.9	6.73876e-07	1.50504e-07	0	0	0.00140943	0.00189394	0.00153206	0.00242718
FALSE	High	[F].STIDWNKLYRR.[E]		1	1	7	P51812	P51812 [328-338]		0	1451.78	0	328	High	6.49	483.9	311.8	311.8	3.20686e-07	6.70696e-08	0	0	0.000671226	0.000896057	0.000861326	0.00267142
FALSE	High	[F].STIEEFSYIRR.[L]		1	1	1	Q6PI98	Q6PI98 [162-172]		0	1400.72	0	162	High	4.16	488.4	331.4	331.4	6.98656e-05	0.000320444	0.000318167	0.000899281	0.000695665	0.000896057	0.000846024	0.00261552
FALSE	High	[F].STIEYVIQR.[G]		1	1	4	Q15437	Q15437 [115-123]		0	1108.6	0	115	High	6.47	477.6	200.3	200.3	3.37496e-07	7.18113e-08	0	0	0.000706387	0.000896057	0.000842697	0.00259965
FALSE	High	[F].STIHDSIQY.[V]		1	1	1	P51654	P51654 [325-333]		0	1063.51	0	325	High	3.65	266.8	123	123	0.000224056	0.00061862	0.000581903	0.000800213	0.31869	0.00837409	0.00834195	0.012481
FALSE	High	[F].STLTKELSTLLK.[N]		1	1	1	Q9ULH1	Q9ULH1 [122-133]		0	1333.79	0	122	High	4.12	432	295.8	295.8	7.62796e-05	0.000516476	0.000515996	0.000872854	0.000759529	0.00164654	0.00163488	0.00329218
FALSE	High	[F].STQAPYVLR.[N]		1	1	1	Q86XX4	Q86XX4 [1214-1222]		0	1034.56	0	1214	High	1.95	347.5	154.8	154.8	0.0111114	0.00200454	0.0020019	0.00141143	0.0554449	0.00346056	0.00342018	0.00537258
FALSE	High	[F].STQDHAAAAIAK.[A]		1	1	1	P23526	P23526 [83-94]		0	1183.61	0	83	High	9.69	691.5	483.4	483.4	2.03699e-10	6.88433e-11	0	0	4.26651e-07	1.44193e-07	0	0
FALSE	High	[F].STTGSLSAIQK.[M]		1	1	1	Q6P1L8	Q6P1L8 [24-34]		0	1092.59	0	24	High	2.58	391.1	112.4	112.4	0.00263475	0.00096637	0.000886944	0.000820749	0.0131483	0.00189394	0.00183394	0.00297366
FALSE	High	[F].STVTSTVKQALQESL.[V]		1	1	1	P08240	P08240 [379-393]		0	1591.85	0	379	High	5.94	294.3	217.5	217.5	1.15119e-06	2.35431e-07	0	0	0.00240534	0.00189394	0.0013225	0.001997
FALSE	High	[F].SVASAAAVLSH.[N]		1	1	3	P04844	P04844 [254-264]		0	1012.54	0	254	High	5.94	519.8	239.5	239.5	1.1494e-06	2.34852e-07	0	0	0.00240159	0.00189394	0.0013235	0.001999
FALSE	High	[F].SVDRPIIDR.[P]		1	1	1	Q8NC51	Q8NC51 [152-160]		0	1070.6	0	152	High	2.3	468.7	195.4	195.4	0.00503376	0.00123937	0.00123846	0.00107875	0.0501107	0.00276575	0.00274758	0.0037111
FALSE	High	[F].SVENKWSLLAK.[M]		1	1	14	P15954	P15954 [30-40]		0	1274.71	0	30	High	10.97	700.5	400.5	400.5	1.06114e-11	1.58374e-12	0	0	2.22258e-08	3.31718e-09	0	0
FALSE	High	[F].SVFLFNTENK.[L]		1	1	1	Q13907	Q13907 [55-64]		0	1198.61	0	55	High	1.77	317.3	160.3	160.3	0.0170466	0.00326911	0.00326781	0.00342509	0.056755	0.00473159	0.00472184	0.00747884
FALSE	High	[F].SVFYYEILNSPEK.[A]		1	1	1	P31946	P31946 [177-189]		0	1588.79	0	177	High	6.99	447.2	368.7	368.7	1.03204e-07	1.19897e-08	0	0	0.000216114	2.53062e-05	0	0
FALSE	High	[F].SVLPIFSEAEK.[H]		1	1	1	Q86Z14	Q86Z14 [350-360]		0	1219.66	0	350	High	4.6	279.6	179.7	179.7	2.52959e-05	5.42736e-06	0	0	0.0502836	0.00276575	0.00272351	0.00367751
FALSE	High	[F].SVMELARLK.[S]	1xOxidation [M3]	1	1	2	Q9BV87	Q9BV87 [396-404]		0	1062.6	0	396	High	1.78	267	101.4	101.4	0.0167429	0.0030024	0.0030018	0.00284054	0.055744	0.0039818	0.00396938	0.00633464
FALSE	High	[F].SVNGKVLSK.[G]		1	1	7	Q5JPE7	Q5JPE7 [130-138]		0	931.557	0	130	High	6.17	545.5	225.7	225.7	6.70565e-07	1.50255e-07	0	0	0.00140252	0.00189394	0.00153307	0.00243013
FALSE	High	[F].SVNKPVIGSLK.[S]		1	1	2	O15254	O15254 [687-697]		0	1141.69	0	687	High	1.81	308.7	203.9	203.9	0.0153149	0.00265225	0.00265117	0.00200214	0.0509897	0.00276575	0.00265374	0.00356849
FALSE	High	[F].SVSDLAPPR.[K]		1	1	1	Q96DE5	Q96DE5 [24-32]		0	941.505	0	24	High	5.91	464	153.7	153.7	1.24027e-06	2.50683e-07	0	0	0.00259096	0.00189394	0.00148451	0.00244858
FALSE	High	[F].SVYGGGGIHEY.[E]		1	1	1	O75592	O75592 [1762-1772]		0	1138.52	0	1762	High	1.8	357.5	171.3	171.3	0.0158154	0.00269131	0.0026909	0.0021178	0.0526562	0.00276575	0.00275908	0.00390829
FALSE	High	[F].TDQVLSVLKGEE.[-]		1	1	1	P02655	P02655 [90-101]		0	1317.69	0	90	High	6.56	246	190.9	190.9	2.74593e-07	5.36585e-08	0	0	0.000574805	0.000618812	0.000612933	0.00198216
FALSE	High	[F].TIKRFLAK.[K]		1	1	1	Q96EH5	Q96EH5 [8-15]		0	976.63	0	8	High	4.75	469.6	130.7	130.7	1.76114e-05	1.03726e-06	0	0	0.0355522	0.00189394	0.00171768	0.00274295
FALSE	High	[F].TIMTKYISK.[P]	1xOxidation [M3]	1	1	1	Q9Y376	Q9Y376 [244-252]		0	1100.6	0	244	High	4.55	337.9	104.2	104.2	2.84453e-05	9.54982e-06	0	0	0.0562437	0.00414601	0.00411081	0.00657084
FALSE	High	[F].TTASTLSLVNK.[Y]		1	1	1	P18583	P18583 [1615-1625]		0	1134.64	0	1615	High	4.55	344	95.8	95.8	2.82238e-05	8.86889e-06	0	0	0.0558097	0.0040524	0.00402509	0.00647389
FALSE	High	[F].TTATFAATK.[F]		1	1	1	P50616	P50616 [178-186]		0	911.483	0	178	High	4.57	315.1	157.5	157.5	2.66728e-05	6.52843e-06	0	0	0.0528798	0.00276575	0.00274363	0.00387998
FALSE	High	[F].TTITGASESVGK.[H]		1	1	1	O94888	O94888 [21-32]		0	1150.6	0	21	High	3.96	393.7	167.8	167.8	0.000109332	0.00061862	0.000608211	0.000847218	0.00108863	0.00189394	0.00166706	0.00272665
FALSE	High	[F].TTIVTYHLTK.[E]		1	1	1	P46977	P46977 [127-136]		0	1176.66	0	127	High	4.57	301.1	141.9	141.9	2.66129e-05	6.47012e-06	0	0	0.0527672	0.00276575	0.00275361	0.0038961
FALSE	High	[F].TVLEKFRYLPK.[A]		1	1	2	Q9Y4W2	Q9Y4W2 [282-292]		0	1393.82	0	282	High	4.21	248.9	47.7	47.7	6.19544e-05	0.000320444	0.000320376	0.000907716	0.114878	0.00628881	0.00626239	0.00904323
FALSE	High	[F].TVMELVKIIYK.[N]	1xOxidation [M3]	1	1	30	Q53H82	Q53H82 [237-247]		0	1352.79	0	237	High	10.96	712	440.3	440.3	1.08415e-11	1.81175e-12	0	0	2.27078e-08	3.79473e-09	0	0
FALSE	High	[F].TVMELVKIIYK.[N]		1	1	4	Q53H82	Q53H82 [237-247]		0	1336.79	0	237	High	9.64	659.1	408.8	408.8	2.29881e-10	7.53801e-11	0	0	4.81489e-07	1.57885e-07	0	0
FALSE	High	[F].VAFGKGIIKK.[C]		1	1	1	P50416	P50416 [552-561]		0	1060.69	0	552	High	8.26	610.3	198.7	198.7	5.51817e-09	1.02906e-09	0	0	1.15577e-05	2.15117e-06	0	0
FALSE	High	[F].VDLEPTVIDEVR.[T]		1	2	1	Q71U36	Q71U36 [68-79]		0	1384.73	0	68	High	5.5	358	224.1	224.1	3.13479e-06	3.42382e-07	0	0	0.00652165	0.00189394	0.00152698	0.00260643
FALSE	High	[F].VDLEPTVIDEVRTG.[T]		1	2	1	Q71U36	Q71U36 [68-81]		0	1542.8	0	68	High	6.2	379.3	222.8	222.8	6.26695e-07	1.41457e-07	0	0	0.00131088	0.00189394	0.0015653	0.00249688
FALSE	High	[F].VDLEPTVIDEVRTGTYR.[Q]		1	2	1	Q71U36	Q71U36 [68-84]		0	1963.01	0	68	High	6.29	372.3	333.8	333.8	5.15119e-07	1.16339e-07	0	0	0.00107775	0.00189394	0.00167344	0.0027416
FALSE	High	[F].VDLEPTVIDEVRTGTYRQL.[F]		1	2	1	Q71U36	Q71U36 [68-86]		0	2204.16	0	68	High	9.01	636.8	486.2	486.2	9.79934e-10	2.16384e-10	0	0	2.05248e-06	4.5322e-07	0	0
FALSE	High	[F].VELGTQPATQ.[-]		1	1	2	P02652	P02652 [91-100]		0	1043.54	0	91	High	3.51	262	53.4	53.4	0.000311536	0.00061862	0.000540443	0.000744971	0.394142	0.0107063	0.0107013	0.0165848
FALSE	High	[F].VETNKVPVAPDSIGKDGEKQDL.[-]		1	1	1	Q92968	Q92968 [382-403]		0	2339.21	0	382	High	7.75	289.6	289.6	289.6	1.76206e-08	2.40338e-09	0	0	3.69053e-05	5.0477e-06	0	0
FALSE	High	[F].VFDKKLIDK.[Y]		1	1	1	Q6P3W7	Q6P3W7 [65-73]		0	1105.66	0	65	High	4.62	380.4	171.8	171.8	2.42056e-05	3.5824e-06	0	0	0.0482177	0.00225666	0.00213761	0.00291734
FALSE	High	[F].VGSQATDFGEALVRHDEF.[-]		1	1	1	O43852	O43852 [298-315]		0	1977.93	0	298	High	4.55	137.1	137.1	137.1	2.80713e-05	8.07203e-06	0	0	0.0555107	0.00346056	0.003366	0.00528736
FALSE	High	[F].VHKSFVEVNEEGTEAAAA.[S]		1	1	1	P50453	P50453 [315-332]		0	1887.91	0	315	High	3.51	151.9	151.9	151.9	0.000311506	0.00061862	0.000561167	0.000767853	0.393739	0.00897731	0.0089273	0.0138685
FALSE	High	[F].VIITFSKHIVEQ.[M]		1	1	1	Q96GC9	Q96GC9 [308-319]		0	1413.81	0	308	High	4.61	293.2	157.9	157.9	2.44071e-05	4.08501e-06	0	0	0.0486001	0.00233675	0.00232558	0.00343
FALSE	High	[F].VILRKNPNYDL.[-]		1	1	1	Q13200	Q13200 [898-908]		0	1344.76	0	898	High	4.13	159.1	83.6	83.6	7.45959e-05	0.000320444	0.00031263	0.000882353	0.135147	0.00695249	0.00694284	0.00985915
FALSE	High	[F].VIYDEVVKLLNK.[V]		1	1	1	P53007	P53007 [295-306]		0	1432.84	0	295	High	4.55	250.2	182.7	182.7	2.82664e-05	9.05929e-06	0	0	0.0558931	0.0040524	0.00398038	0.00640068
FALSE	High	[F].VLAPEGSVPNK.[F]		1	1	2	Q9UN86	Q9UN86 [113-123]		0	1110.62	0	113	High	6.23	386.9	193	193	5.88242e-07	1.32439e-07	0	0	0.00123055	0.00189394	0.00159708	0.00257235
FALSE	High	[F].VLGPTPVQK.[Q]		1	1	2	Q8WU20	Q8WU20 [252-260]		0	938.567	0	252	High	2.3	369.6	100.7	100.7	0.00505796	0.00123937	0.00123714	0.00107759	0.0503517	0.00276575	0.00271643	0.0036661
FALSE	High	[F].VLSLGVAALYK.[F]		1	1	1	P09669	P09669 [28-38]		0	1133.69	0	28	High	5.88	411.1	118.7	118.7	1.31269e-06	2.60577e-07	0	0	0.00274183	0.00189394	0.00146708	0.002405
FALSE	High	[F].VTDGPGNYK.[Y]		1	1	2	O75882	O75882 [145-153]		0	950.458	0	145	High	4.58	357.4	151.3	151.3	2.61052e-05	6.16032e-06	0	0	0.0518113	0.00276575	0.00258863	0.00346205
FALSE	High	[F].VTFDDHDSVDK.[I]		1	1	1	P09651	P09651 [151-161]		0	1277.56	0	151	High	5.9	364.2	241.8	241.8	1.26213e-06	2.53786e-07	0	0	0.00263651	0.00189394	0.00147874	0.00243309
FALSE	High	[F].VTLGAVPIIR.[C]		1	1	1	Q8WVM8	Q8WVM8 [202-211]		0	1038.67	0	202	High	4.55	305.5	100	100	2.8447e-05	9.55875e-06	0	0	0.0562468	0.00414601	0.00410898	0.0065668
FALSE	High	[F].VTNPDIAAK.[K]		1	1	1	O75691	O75691 [2736-2744]		0	928.51	0	2736	High	4.51	356.3	73	73	3.12082e-05	1.06158e-05	0	0	0.0614174	0.00518785	0.00513585	0.00795304
FALSE	High	[F].VTNPDIAAKK.[K]		1	1	2	O75691	O75691 [2736-2745]		0	1056.6	0	2736	High	4.62	399.2	107.1	107.1	2.39702e-05	2.85482e-06	0	0	0.0477705	0.00225666	0.00223933	0.00308008
FALSE	High	[F].VVAVGAEYYLESLNKDKKHH.[-]		1	1	1	O43676	O43676 [79-98]		0	2300.2	0	79	High	6.27	172.4	172.4	172.4	5.33778e-07	1.19867e-07	0	0	0.00111675	0.00189394	0.00165446	0.0027027
FALSE	High	[F].VVDPHSFPR.[T]		1	1	1	Q9NXX6	Q9NXX6 [292-300]		0	1053.55	0	292	High	4.12	450.6	167.5	167.5	7.59343e-05	0.000516476	0.000516209	0.000873617	0.000756092	0.00164654	0.00163979	0.00330852
FALSE	High	[F].VVFDDSEPVQK.[V]		1	1	1	Q13283	Q13283 [383-393]		0	1262.63	0	383	High	6.35	385.2	276.6	276.6	4.51193e-07	1.00636e-07	0	0	0.00094413	0.00189394	0.00175747	0.00296736
FALSE	High	[F].VVGAVGYHLEW.[F]		1	1	1	Q96EX1	Q96EX1 [23-33]		0	1229.63	0	23	High	1.78	266.2	151.3	151.3	0.016632	0.00278481	0.00277246	0.00235294	0.0553746	0.00329659	0.00328205	0.00502753
FALSE	High	[F].VVGVGMTK.[F]		1	1	1	P22307	P22307 [16-23]		0	790.449	0	16	High	3.81	259.6	74.8	74.8	0.000153509	0.00061862	0.000598444	0.000828043	0.242963	0.00807547	0.00803122	0.0117969
FALSE	High	[F].VYVATRPTITE.[-]		1	1	2	Q9NRQ5	Q9NRQ5 [49-59]		0	1249.68	0	49	High	7.94	401.3	176.9	176.9	1.13968e-08	1.68691e-09	0	0	2.38702e-05	3.53015e-06	0	0
FALSE	High	[F].WAPESAPL.[K]		1	1	1	P23528	P23528 [104-111]		0	870.436	0	104	High	3.51	367.1	0.7	0.7	0.000311506	0.00061862	0.000560643	0.000766871	0.393748	0.00899037	0.0089878	0.0138459
FALSE	High	[F].WDLDPEVRPTSAVAA.[-]		1	1	1	P02656	P02656 [85-99]		0	1626.81	0	85	High	7.34	311.4	250.4	250.4	4.54298e-08	5.38023e-09	0	0	9.51441e-05	1.12384e-05	0	0
FALSE	High	[F].WTIPVYKPMHD.[F]	1xOxidation [M9]	1	1	1	O15260	O15260 [223-233]		0	1402.68	0	223	High	4.54	242.1	158.5	158.5	2.90684e-05	1.0348e-05	0	0	0.0574423	0.00498563	0.00496633	0.00771605
FALSE	High	[F].WYQPSFHGV.[D]		1	1	1	Q86X55	Q86X55 [313-321]		0	1120.52	0	313	High	1.77	358.6	172.1	172.1	0.0168633	0.00305137	0.00303724	0.00294419	0.0561449	0.0040783	0.00405661	0.00643554
FALSE	High	[F].YKIIPLLTDPKNHGLSDEHVF.[E]		1	1	1	P07099	P07099 [158-178]		0	2436.29	0	158	High	4.54	185.4	185.4	185.4	2.86103e-05	9.91286e-06	0	0	0.0565665	0.00453317	0.00452371	0.00718563
FALSE	High	[F].YLYITKVLK.[G]		1	1	2	P33947	P33947 [196-204]		0	1140.7	0	196	High	4.61	347.9	151.4	151.4	2.45227e-05	4.31376e-06	0	0	0.0488194	0.00254712	0.00254453	0.00337527
FALSE	High	[F].YMVGPIEEAVAKADKLAEEHSS.[-]	1xOxidation [M2]	1	1	1	P06576	P06576 [508-529]		0	2390.15	0	508	High	9.05	558.6	558.6	558.6	8.9715e-10	2.01019e-10	0	0	1.87909e-06	4.21037e-07	0	0
FALSE	High	[F].YQIGDSWEK.[Y]		1	1	1	P02751	P02751 [570-578]		0	1125.52	0	570	High	4.13	349.8	98.8	98.8	7.45961e-05	0.000320444	0.000312598	0.000882093	0.135147	0.00695249	0.0069423	0.00985742
FALSE	High	[F].YSISQERF.[L]		1	1	1	Q9Y2R0	Q9Y2R0 [77-84]		0	1029.5	0	77	High	4.13	372.9	89.5	89.5	7.46387e-05	0.000320444	0.000311106	0.000877963	0.13523	0.00729143	0.00727635	0.0104767
FALSE	High	[F].YSISQERFL.[D]		1	1	1	Q9Y2R0	Q9Y2R0 [77-85]		0	1142.58	0	77	High	4.13	348.3	81.9	81.9	7.45484e-05	0.000320444	0.000314498	0.000888362	0.135055	0.00661994	0.00661427	0.00977083
FALSE	High	[F].YSISQERFLDE.[L]		1	1	1	Q9Y2R0	Q9Y2R0 [77-87]		0	1386.65	0	77	High	4.62	378.5	171.8	171.8	2.38147e-05	2.06241e-06	0	0	0.0474747	0.00225666	0.00219909	0.0028954
FALSE	High	[F].YSKDNEGSWFRSL.[F]		1	1	1	Q9BPW8	Q9BPW8 [35-47]		0	1588.74	0	35	High	4.51	243.9	229.6	229.6	3.07363e-05	1.05566e-05	0	0	0.0605437	0.00518785	0.00515593	0.00798631
FALSE	High	[F].YSVNVDYSKLKKERPDF.[-]		1	1	4	O00483	O00483 [65-81]		0	2088.08	0	65	High	8.87	524.8	431.7	431.7	1.35604e-09	2.93488e-10	0	0	2.84024e-06	6.14714e-07	0	0
FALSE	High	[F].YVFPKPFNR.[S]		1	1	3	O95453	O95453 [91-99]		0	1167.63	0	91	High	2.36	459.1	133.4	133.4	0.00439217	0.00115241	0.00115234	0.00111305	0.021918	0.00189394	0.00178746	0.0028866
FALSE	High	[F].YVGEIIGKRGIIG.[Y]		1	1	2	O75964	O75964 [88-100]		0	1374.81	0	88	High	10.02	663	448.8	448.8	9.46182e-11	3.08756e-11	0	0	1.98179e-07	6.46694e-08	0	0
FALSE	High	[F].YVGEIIGKRGIIGY.[D]		1	1	1	O75964	O75964 [88-101]		0	1537.87	0	88	High	6.97	561.2	332.6	332.6	1.07806e-07	1.25618e-08	0	0	0.000225749	2.65805e-05	0	0
FALSE	High	[F].YVGEIIGKRGIIGYDV.[-]		1	1	11	O75964	O75964 [88-103]		0	1751.97	0	88	High	14.14	765.8	513.4	513.4	7.27667e-15	1.74885e-15	0	0	1.52411e-11	3.66299e-12	0	0
FALSE	High	[F].YVNGLTLGGQK.[C]		1	1	1	P07737	P07737 [60-70]		0	1149.63	0	60	High	4.55	332.2	140.5	140.5	2.79988e-05	7.51433e-06	0	0	0.0553686	0.00329659	0.00328846	0.00503597
FALSE	High	[F].YYEILNSPEK.[A]		1	1	1	P31946	P31946 [180-189]		0	1255.62	0	180	High	4.54	299.7	124.6	124.6	2.87263e-05	1.01386e-05	0	0	0.0567934	0.00473159	0.00470568	0.00744368
FALSE	High	[G].AGIAVLFKK.[K]		1	1	1	Q9Y530	Q9Y530 [42-50]		0	946.608	0	42	High	1.78	289.4	116.6	116.6	0.0167283	0.00295754	0.00295443	0.00271493	0.0556954	0.00395638	0.00391109	0.00617692
FALSE	High	[G].AGSSEPVTGLDAK.[-]		1	1	29	rsB	rsB [2-14]		0	1231.62	0	2	High	10.25	517.2	289.6	289.6	5.6732e-11	1.57468e-11	0	0	1.18826e-07	3.29818e-08	0	0
FALSE	High	[G].AIFFLPDSSK.[L]		1	1	1	P33908	P33908 [58-67]		0	1124.6	0	58	High	4.75	370.3	182.7	182.7	1.77465e-05	1.05225e-06	0	0	0.0358151	0.00189394	0.0018712	0.00312867
FALSE	High	[G].AIFGWGRNK.[F]		1	1	2	Q5GLZ8	Q5GLZ8 [210-218]		0	1048.57	0	210	High	1.84	404.5	144.2	144.2	0.0144887	0.00232823	0.00231923	0.00150007	0.0482392	0.00225666	0.00213333	0.00291262
FALSE	High	[G].AIFTKAYQR.[M]		1	1	1	P52701	P52701 [724-732]		0	1097.61	0	724	High	4.75	455.9	156.7	156.7	1.79236e-05	1.0794e-06	0	0	0.0361594	0.00189394	0.00186829	0.00312134
FALSE	High	[G].AIIGKEGLTIK.[N]		1	1	1	Q9Y6M1	Q9Y6M1 [207-217]		0	1142.71	0	207	High	4.62	413	68.8	68.8	2.39847e-05	2.89657e-06	0	0	0.047798	0.00225666	0.00223401	0.00307167
FALSE	High	[G].AIIGKQGQHIK.[Q]		1	1	2	O00425	O00425 [419-429]		0	1192.72	0	419	High	3.91	519.6	195.8	195.8	0.000123154	0.00061862	0.000604351	0.000839866	0.00122627	0.00189394	0.00159963	0.00257898
FALSE	High	[G].AISSFIAYQK.[K]		1	1	1	P14209	P14209 [141-150]		0	1127.61	0	141	High	5.99	458.7	183.3	183.3	1.03052e-06	2.15198e-07	0	0	0.00215374	0.00189394	0.00136002	0.00207792
FALSE	High	[G].AISSFIAYQKK.[K]		1	1	2	P14209	P14209 [141-151]		0	1255.7	0	141	High	6.91	563.8	330.9	330.9	1.24351e-07	1.51623e-08	0	0	0.000260387	3.21765e-05	0	0
FALSE	High	[G].ALPLDTVTFYK.[V]		1	1	3	P30040	P30040 [38-48]		0	1267.69	0	38	High	6.46	398.8	212.2	212.2	3.49558e-07	7.41085e-08	0	0	0.000731613	0.00111638	0.00111235	0.00339847
FALSE	High	[G].ALPLGGKALHK.[E]		1	1	1	Q9NZ32	Q9NZ32 [163-173]		0	1104.69	0	163	High	1.44	258.5	106.3	106.3	0.0362098	0.00364715	0.00364007	0.00346278	0.359674	0.00847458	0.0084534	0.0127602
FALSE	High	[G].AMAEVGTIVDK.[V]	1xOxidation [M2]	1	1	1	Q96CD2	Q96CD2 [180-190]		0	1149.58	0	180	High	2.64	355.7	168.8	168.8	0.00226761	0.00096637	0.000905414	0.000845309	0.0225768	0.00189394	0.00178485	0.00288184
FALSE	High	[G].AQLQAELRSLK.[E]		1	1	4	P07307	P07307 [87-97]		0	1256.73	0	87	High	4.4	497.9	146.1	146.1	4.01169e-05	1.12417e-05	0	0	0.000399452	6.44391e-05	0	0
FALSE	High	[G].AQTAAATAPRIKKFAIYRWD.[P]		1	1	2	P21912	P21912 [29-48]		0	2278.25	0	29	High	3.85	342.6	342.6	342.6	0.000139677	0.00061862	0.000601443	0.000833333	0.00139078	0.00189394	0.00153711	0.00243902
FALSE	High	[G].ASAPVTVKR.[E]		1	1	1	Q9HCI7	Q9HCI7 [368-376]		0	928.557	0	368	High	3.51	366.3	153.3	153.3	0.000307727	0.00061862	0.000571102	0.000780031	0.00306406	0.00189394	0.00142883	0.00232558
FALSE	High	[G].ASAVTASTGLLWK.[R]		1	1	1	Q9BPX6	Q9BPX6 [41-53]		0	1304.72	0	41	High	4.27	275.5	107.7	107.7	5.34614e-05	0.000108566	0.000107619	0.000306466	0.100743	0.00628881	0.00628631	0.0090777
FALSE	High	[G].ASFLQRFFK.[F]		1	1	1	P00505	P00505 [142-150]		0	1143.63	0	142	High	1.78	266	197.4	197.4	0.0167033	0.00285915	0.00285843	0.00246305	0.0556119	0.00379193	0.00378017	0.00583614
FALSE	High	[G].ASFVTSTNPRK.[F]		1	1	1	P49916	P49916 [215-225]		0	1207.64	0	215	High	4.13	287.8	99.3	99.3	7.46419e-05	0.000320444	0.000310978	0.00087745	0.135237	0.00729143	0.00727189	0.0104676
FALSE	High	[G].ASGSFKLNK.[K]		1	1	1	Q02539	Q02539 [104-112]		0	951.526	0	104	High	4.55	422.1	99.3	99.3	2.8157e-05	8.56105e-06	0	0	0.0556788	0.00395638	0.00392269	0.00619195
FALSE	High	[G].ASIKDPKDLK.[F]		1	1	1	P51659	P51659 [353-362]		0	1114.65	0	353	High	5.82	435.9	211.4	211.4	1.50883e-06	2.85948e-07	0	0	0.00315021	0.00189394	0.00142298	0.00231374
FALSE	High	[G].ASILVKDYILK.[R]		1	1	3	O15084	O15084 [607-617]		0	1262.77	0	607	High	10.32	734	315.4	315.4	4.76444e-11	1.22251e-11	0	0	9.97918e-08	2.56057e-08	0	0
FALSE	High	[G].ASLADIMAK.[R]	1xOxidation [M7]	1	1	2	P83731	P83731 [85-93]		0	935.487	0	85	High	3.51	324.2	31.2	31.2	0.000311618	0.00061862	0.000515021	0.000718563	0.395209	0.0143952	0.0143836	0.0216309
FALSE	High	[G].ASLADIMAK.[R]		1	1	1	P83731	P83731 [85-93]		0	919.492	0	85	High	4.55	362.1	127.4	127.4	2.79971e-05	7.49012e-06	0	0	0.0553653	0.00329659	0.00329421	0.00504808
FALSE	High	[G].ASLFSVTKK.[Q]		1	1	1	P00747	P00747 [31-39]		0	980.578	0	31	High	2.21	395.2	66.6	66.6	0.00616005	0.00157139	0.00156284	0.00145645	0.0613201	0.00518785	0.00513713	0.00795455
FALSE	High	[G].ASLGGFLAQK.[F]		1	1	1	Q9NZD8	Q9NZD8 [108-117]		0	991.557	0	108	High	1.78	379	102.1	102.1	0.016643	0.00278481	0.00277036	0.00234956	0.0554112	0.00346056	0.00344898	0.00543478
FALSE	High	[G].ASLVVGKDGFIK.[A]		1	1	1	Q96NU7	Q96NU7 [40-51]		0	1233.72	0	40	High	2.29	286.9	99.3	99.3	0.00515295	0.00123937	0.00123291	0.00107116	0.051297	0.00276575	0.00262767	0.00352399
FALSE	High	[G].ASQDIIPQLK.[K]		1	1	2	P21964	P21964 [168-177]		0	1112.63	0	168	High	4.23	461.2	212.8	212.8	5.82859e-05	0.000214707	0.00021427	0.000608088	0.000580363	0.000618812	0.000609199	0.00195886
FALSE	High	[G].ASSEDTLLK.[D]		1	1	1	P09936	P09936 [187-195]		0	963.499	0	187	High	1.84	341.3	124.4	124.4	0.0145899	0.00241832	0.00241745	0.00176534	0.0485762	0.00233675	0.00232799	0.00343321
FALSE	High	[G].ASVTTQPTEFK.[I]		1	1	1	Q9BY77	Q9BY77 [408-418]		0	1208.62	0	408	High	4.55	224.6	160.4	160.4	2.82785e-05	9.10348e-06	0	0	0.0559169	0.0040524	0.00396935	0.00638162
FALSE	High	[G].ASYAAVPLYR.[L]		1	1	1	Q9Y6N1	Q9Y6N1 [109-118]		0	1110.59	0	109	High	4.16	490.7	250.6	250.6	6.96996e-05	0.000320444	0.000318235	0.00089955	0.000694012	0.000896057	0.00084674	0.0026178
FALSE	High	[G].ATAAPGYIAPGYGTPYGYSTAAPAYGLPK.[R]		1	1	1	Q96SI9	Q96SI9 [623-651]		0	2846.4	0	623	High	5.97	256.6	256.6	256.6	1.07268e-06	2.21958e-07	0	0	0.00224167	0.00189394	0.00134615	0.00205339
FALSE	High	[G].ATATPLWRR.[D]		1	1	1	P23769	P23769 [300-308]		0	1071.61	0	300	High	1.84	425.2	154.2	154.2	0.0144552	0.00232823	0.00232186	0.00150396	0.0481277	0.00225666	0.00215895	0.00295276
FALSE	High	[G].ATDSSGELMFLMK.[W]	2xOxidation [M9; M12]	1	1	1	Q13185	Q13185 [129-141]		0	1461.66	0	129	High	6.01	333.7	298.4	298.4	9.74657e-07	2.04871e-07	0	0	0.00203724	0.00189394	0.0013804	0.00211416
FALSE	High	[G].ATHSSRFIPLK.[-]		1	1	3	P62841	P62841 [135-145]		0	1256.71	0	135	High	8.56	577	322.5	322.5	2.76183e-09	5.70955e-10	0	0	5.78466e-06	1.19587e-06	0	0
FALSE	High	[G].ATHYWSLEKL.[K]		1	1	1	O60333	O60333 [836-845]		0	1247.64	0	836	High	4.18	318.9	138.2	138.2	6.61793e-05	0.000320444	0.000319183	0.000903342	0.121743	0.00634065	0.00632811	0.00921243
FALSE	High	[G].ATIDVEHSHVR.[F]		1	1	1	Q7L523	Q7L523 [41-51]		0	1263.64	0	41	High	2.32	351.9	185.5	185.5	0.00476568	0.00120641	0.00120337	0.00110462	0.0474426	0.00225666	0.00220978	0.00291545
FALSE	High	[G].ATIEVDQIHTH.[M]		1	1	1	Q9Y4A5	Q9Y4A5 [1416-1426]		0	1263.63	0	1416	High	4.78	367.5	161.7	161.7	1.65589e-05	9.11331e-07	0	0	0.0334994	0.00189394	0.00173228	0.00277008
FALSE	High	[G].ATIGGVAWIGGKSLEVTK.[T]		1	1	2	Q8WUH6	Q8WUH6 [52-69]		0	1787.01	0	52	High	7.49	562.1	463	463	3.22764e-08	4.05855e-09	0	0	6.75989e-05	8.53301e-06	0	0
FALSE	High	[G].ATIGGVAWIGGKSLEVTKTAVTTVPSMGIGLVK.[G]	1xOxidation [M27]	1	1	1	Q8WUH6	Q8WUH6 [52-84]		0	3257.82	0	52	High	3.51	72.2	72.2	72.2	0.000311505	0.00061862	0.000561377	0.000768443	0.393736	0.00897731	0.00893049	0.0138776
FALSE	High	[G].ATIQELNTIRK.[A]		1	1	2	Q8IVS8	Q8IVS8 [207-217]		0	1286.74	0	207	High	6.7	476.2	273.1	273.1	1.97879e-07	3.13516e-08	0	0	0.000414287	6.98354e-05	0	0
FALSE	High	[G].ATLIGKAIIK.[M]		1	1	1	Q96GC9	Q96GC9 [291-300]		0	1027.69	0	291	High	6.77	495.7	279.7	279.7	1.69802e-07	2.36002e-08	0	0	0.000355524	5.20015e-05	0	0
FALSE	High	[G].ATLLIFANK.[Q]		1	1	1	P36404	P36404 [118-126]		0	990.598	0	118	High	1.95	352.9	96.9	96.9	0.0112501	0.00215812	0.00215359	0.00140706	0.056137	0.0040783	0.00405954	0.00644357
FALSE	High	[G].ATLLPDLIQK.[V]		1	1	1	P55786	P55786 [785-794]		0	1111.67	0	785	High	3.58	356.5	183.1	183.1	0.000263136	0.00061862	0.000577478	0.000792184	0.00262007	0.00189394	0.00148011	0.00243665
FALSE	High	[G].ATLNVSTTR.[Y]		1	1	1	Q9NXR5	Q9NXR5 [82-90]		0	962.527	0	82	High	1.78	375.2	108.3	108.3	0.0166176	0.00278481	0.00277722	0.00236035	0.0553269	0.00313349	0.00312989	0.00487686
FALSE	High	[G].ATNIDLKLK.[D]		1	1	1	Q13401	Q13401 [126-134]		0	1015.61	0	126	High	2.04	330.2	68.3	68.3	0.00922155	0.00166006	0.00165113	0.00143062	0.0917816	0.00590771	0.00590677	0.00874317
FALSE	High	[G].ATNMIGYMGQTAYQYPPPPPPPPPSRK.[-]	2xOxidation [M4; M8]	1	1	1	Q92841	Q92841 [703-729]		0	2988.44	0	703	High	4.6	44.4	44.4	44.4	2.51071e-05	5.16212e-06	0	0	0.0499266	0.00269542	0.00265188	0.00375289
FALSE	High	[G].ATPSPSNETPK.[K]		1	1	2	P29966	P29966 [142-152]		0	1128.55	0	142	High	4.62	373.5	106.5	106.5	2.39204e-05	2.64386e-06	0	0	0.0476757	0.00225666	0.00212615	0.00278746
FALSE	High	[G].ATWADIFKR.[F]		1	1	1	Q8NHP8	Q8NHP8 [360-368]		0	1107.59	0	360	High	4.57	350.6	184.4	184.4	2.68671e-05	6.68342e-06	0	0	0.0532451	0.0028462	0.00282609	0.00408893
FALSE	High	[G].ATYGKPVHH.[G]		1	1	3	P61313	P61313 [79-87]		0	1009.52	0	79	High	7.76	600	329.6	329.6	1.73664e-08	2.38006e-09	0	0	3.63729e-05	4.99888e-06	0	0
FALSE	High	[G].ATYPSEIPKEDSTTFAK.[R]		1	1	3	Q8WWI1	Q8WWI1 [836-852]		0	1884.92	0	836	High	7.07	540.6	471.2	471.2	8.52169e-08	9.53059e-09	0	0	0.000178456	1.99356e-05	0	0
FALSE	High	[G].AVATALGLK.[S]		1	1	1	Q9BWM7	Q9BWM7 [157-165]		0	843.53	0	157	High	4.78	402.8	103.7	103.7	1.66355e-05	9.19874e-07	0	0	0.0336492	0.00189394	0.00173147	0.00276899
FALSE	High	[G].AVFLWDSGSSVGEITGHNK.[V]		1	1	1	O75083	O75083 [129-147]		0	2003.98	0	129	High	2.3	231.4	231.4	231.4	0.00499555	0.00120641	0.00118403	0.00108175	0.0497305	0.00269542	0.0026738	0.00378567
FALSE	High	[G].AVFPHEPWLR.[L]		1	1	1	Q9BRB3	Q9BRB3 [86-95]		0	1251.66	0	86	High	1.82	374.4	255.5	255.5	0.0152251	0.00261351	0.00260204	0.00200508	0.0506907	0.00276575	0.00267691	0.0036071
FALSE	High	[G].AVFPKPFVEK.[P]		1	1	17	Q6PFW1	Q6PFW1 [189-198]		0	1161.67	0	189	High	6.86	524.9	203.3	203.3	1.3775e-07	1.73531e-08	0	0	0.000288435	3.73091e-05	0	0
FALSE	High	[G].AVFRPEVPLRR.[D]		1	1	2	O43175	O43175 [451-461]		0	1339.8	0	451	High	6.58	522.4	293.2	293.2	2.65242e-07	5.0876e-08	0	0	0.000555241	0.000345542	0.000311236	0.00101626
FALSE	High	[G].AVGSVVGQIAK.[L]		1	1	1	Q14914	Q14914 [153-163]		0	1028.61	0	153	High	2.31	438.3	82.2	82.2	0.00487394	0.00120641	0.00119102	0.00108916	0.0485201	0.00225666	0.0022098	0.00314268
FALSE	High	[G].AVIAGRDFYK.[I]		1	1	2	Q9UBS4	Q9UBS4 [19-28]		0	1139.62	0	19	High	1.94	481.9	141.4	141.4	0.0116052	0.00225592	0.00225461	0.00140351	0.0386393	0.00202272	0.00201021	0.00309478
FALSE	High	[G].AVIDQGLITR.[H]		1	1	1	E9PRG8	E9PRG8 [39-48]		0	1085.63	0	39	High	3.06	464.2	80.2	80.2	0.000879694	0.000730703	0.000720555	0.000741152	0.00875896	0.00189394	0.0015149	0.00257621
FALSE	High	[G].AVIDQGLITRH.[H]		1	1	1	E9PRG8	E9PRG8 [39-49]		0	1222.69	0	39	High	2.26	315.4	199.8	199.8	0.00545846	0.00123937	0.00122358	0.00106093	0.0543376	0.00300107	0.00298063	0.0044955
FALSE	High	[G].AVIESFVNH.[A]		1	1	2	Q504T8	Q504T8 [267-275]		0	1015.52	0	267	High	1.78	345.1	148.8	148.8	0.0166325	0.00278481	0.00277232	0.00235263	0.0553765	0.00329659	0.00328138	0.00502513
FALSE	High	[G].AVLNFKLKKK.[D]		1	1	1	Q9BQ49	Q9BQ49 [17-26]		0	1188.78	0	17	High	1.77	298.1	251	251	0.0168042	0.00305137	0.00304406	0.00295516	0.055948	0.0040524	0.00395548	0.00635593
FALSE	High	[G].AVSSYISYQQK.[K]		1	1	2	Q8TCZ2	Q8TCZ2 [201-211]		0	1273.64	0	201	High	4.2	466.3	226.1	226.1	6.25642e-05	0.000320444	0.000320239	0.000907167	0.000622964	0.000896057	0.000890472	0.00280899
FALSE	High	[G].AVTPAGVVNK.[Y]		1	1	1	Q9UBM7	Q9UBM7 [133-142]		0	955.557	0	133	High	4.55	372.9	91.4	91.4	2.80549e-05	7.9772e-06	0	0	0.0554787	0.00346056	0.00338915	0.00532654
FALSE	High	[G].AVYADSGNFK.[R]		1	1	2	Q96JP0	Q96JP0 [346-355]		0	1071.51	0	346	High	1.82	366.2	154.5	154.5	0.0149826	0.00261351	0.00261057	0.00201694	0.0498834	0.00269542	0.00265572	0.00376157
FALSE	High	[G].AVYDRPGASPK.[R]		1	1	2	Q12769	Q12769 [1149-1159]		0	1160.61	0	1149	High	2.31	575	169.6	169.6	0.00492495	0.00120641	0.00118778	0.00108628	0.0490278	0.00265252	0.00263852	0.00363086
FALSE	High	[G].AVYEINVLR.[D]		1	1	1	Q92879	Q92879 [41-49]		0	1076.61	0	41	High	2.29	372.3	150.2	150.2	0.00511837	0.00123937	0.00123415	0.00107329	0.0509528	0.00276575	0.00265957	0.00357831
FALSE	High	[G].AVYSMVEFNGK.[L]		1	1	1	Q16531	Q16531 [869-879]		0	1244.6	0	869	High	4.59	353.5	187.3	187.3	2.58328e-05	5.93275e-06	0	0	0.0512976	0.00276575	0.00262737	0.00352304
FALSE	High	[G].AVYSMVEFNGK.[L]	1xOxidation [M5]	1	1	4	Q16531	Q16531 [869-879]		0	1260.59	0	869	High	4.62	374.8	227.5	227.5	2.38882e-05	2.47958e-06	0	0	0.0476146	0.00225666	0.00214592	0.00281988
FALSE	High	[G].EFSITYKPVKHGRPGIGATHSSRFIPLK.[-]		1	1	1	P62841	P62841 [118-145]		0	3123.72	0	118	High	4.56	47.8	47.8	47.8	2.73878e-05	6.9454e-06	0	0	0.0542224	0.00300107	0.00298699	0.0045045
FALSE	High	[G].EIIGKRGIIGYDV.[-]		1	1	1	O75964	O75964 [91-103]		0	1432.82	0	91	High	7.05	285	144.2	144.2	8.96242e-08	9.98768e-09	0	0	0.000187684	2.08933e-05	0	0
FALSE	High	[G].FIVYKIRAADKRSKALKASAPAPGHH.[-]		1	1	2	P56378	P56378 [33-58]		0	2832.61	0	33	High	6.79	175.7	175.7	175.7	1.61469e-07	2.19932e-08	0	0	0.000338084	4.80293e-05	0	0
FALSE	High	[G].FKRGADPGMPEPTVL.[S]	1xOxidation [M9]	1	1	3	Q9P0U1	Q9P0U1 [36-50]		0	1630.83	0	36	High	6.44	365	251.7	251.7	3.60883e-07	7.82225e-08	0	0	0.000755298	0.00164654	0.00164024	0.00331126
FALSE	High	[G].FPRSPFRLLG.[K]		1	1	3	Q06033	Q06033 [22-31]		0	1189.68	0	22	High	3.53	445.1	168.4	168.4	0.000291958	0.00061862	0.000573614	0.00078534	0.00290705	0.00189394	0.00144535	0.00236183
FALSE	High	[G].FQLTHSLGGGTGSGMGTLLLSK.[I]	1xOxidation [M15]	1	2	2	P07437	P07437 [133-154]		0	2178.12	0	133	High	4.55	171.1	171.1	171.1	2.81068e-05	8.2718e-06	0	0	0.0555804	0.00372659	0.00370696	0.00588502
FALSE	High	[G].FTSLPGSTMTPPPSGPNPYAR.[N]	1xOxidation [M9]	1	1	3	Q92734	Q92734 [363-383]		0	2191.05	0	363	High	7.05	502.5	440.6	440.6	8.90931e-08	9.92066e-09	0	0	0.000186572	2.07529e-05	0	0
FALSE	High	[G].FVILRKNPNYDL.[-]		1	1	1	Q13200	Q13200 [897-908]		0	1491.83	0	897	High	8.21	440.8	226.3	226.3	6.11889e-09	1.1183e-09	0	0	1.28159e-05	2.33826e-06	0	0
FALSE	High	[G].GFFKGLGPK.[R]		1	1	2	O75363	O75363 [555-563]		0	950.546	0	555	High	4.54	354.3	104	104	2.86156e-05	9.9237e-06	0	0	0.0565769	0.00453317	0.00452174	0.00718133
FALSE	High	[G].GGGYTIRNV.[A]		1	1	1	Q13547	Q13547 [300-308]		0	936.49	0	300	High	4.13	318.8	137.5	137.5	7.46e-05	0.000320444	0.00031237	0.000881057	0.135155	0.00695249	0.00693481	0.00984183
FALSE	High	[G].GGQKVRWLK.[K]		1	1	1	O60568	O60568 [86-94]		0	1071.64	0	86	High	2.03	326	99.2	99.2	0.0092463	0.00166006	0.00165096	0.00143021	0.0920278	0.00590771	0.00590583	0.00874158
FALSE	High	[G].GGTGSGMGTLLLSK.[I]	1xOxidation [M7]	1	2	2	P07437	P07437 [141-154]		0	1294.67	0	141	High	4.6	293.2	187.7	187.7	2.51187e-05	5.19149e-06	0	0	0.0499485	0.00269542	0.00264773	0.00374748
FALSE	High	[G].GINIAEALVSK.[G]		1	1	1	Q7KZF4	Q7KZF4 [447-457]		0	1114.65	0	447	High	2.26	354.7	126.9	126.9	0.00549838	0.00123937	0.00122236	0.00105916	0.0547349	0.00306327	0.00306133	0.00469716
FALSE	High	[G].GITPLNSISPLK.[K]		1	1	1	Q17RY0	Q17RY0 [324-335]		0	1239.73	0	324	High	1.85	326.3	186.2	186.2	0.0141414	0.00230017	0.00228643	0.00138735	0.0470829	0.00225666	0.00225361	0.00299513
FALSE	High	[G].GIYGVLNRK.[R]		1	1	6	P13639	P13639 [758-766]		0	1019.6	0	758	High	6.65	505.6	154	154	2.21705e-07	3.70701e-08	0	0	0.000464146	0.000345542	0.000336247	0.00114679
FALSE	High	[G].GLFEVGAGWIGK.[L]		1	1	2	P51659	P51659 [235-246]		0	1233.66	0	235	High	5.81	523.5	255.1	255.1	1.55556e-06	2.93662e-07	0	0	0.00324746	0.00189394	0.00141069	0.00228415
FALSE	High	[G].GLFQGKTPLRK.[A]		1	1	4	Q9ULW0	Q9ULW0 [53-63]		0	1244.75	0	53	High	6.22	478.1	234.1	234.1	6.02623e-07	1.35394e-07	0	0	0.0012606	0.00189394	0.00158586	0.00254291
FALSE	High	[G].GLPQISQPAK.[L]		1	1	1	Q92597	Q92597 [291-300]		0	1038.59	0	291	High	1.81	279.4	129.2	129.2	0.0153775	0.00265225	0.00264968	0.00200027	0.0511981	0.00276575	0.0026355	0.00353838
FALSE	High	[G].GQHTVLLVK.[D]		1	1	1	P18754	P18754 [408-416]		0	994.604	0	408	High	6.57	509.2	248.8	248.8	2.70616e-07	5.21871e-08	0	0	0.000566485	0.000618812	0.000617856	0.002002
FALSE	High	[G].GQYGNPLNK.[Y]		1	1	11	O14672	O14672 [19-27]		0	990.5	0	19	High	2.25	287.1	116.1	116.1	0.00560871	0.00143282	0.00142427	0.00133869	0.055833	0.0040524	0.0040097	0.00645023
FALSE	High	[G].GQYGNPLNKY.[I]		1	1	1	O14672	O14672 [19-28]		0	1153.56	0	19	High	1.4	281.8	68.2	68.2	0.0396592	0.00364715	0.00361428	0.00343896	0.393788	0.00908575	0.00907287	0.0139226
FALSE	High	[G].GSFGDNLVTR.[S]		1	1	7	P02545	P02545 [635-644]		0	1065.53	0	635	High	1.84	439.2	133.3	133.3	0.0145665	0.00236991	0.00236747	0.00163132	0.0484982	0.00225666	0.00221441	0.0031506
FALSE	High	[G].GSFGGRSSGSPYGGGYGSGGGSGGYGSR.[R]		1	1	1	P51991	P51991 [349-376]		0	2472.06	0	349	High	4.61	197.9	197.9	197.9	2.48006e-05	4.76026e-06	0	0	0.0493462	0.00265252	0.00259708	0.00356083
FALSE	High	[G].GSILASLDTFKK.[M]		1	2	1	P61163	P61163 [344-355]		0	1279.73	0	344	High	4.71	351.8	112.6	112.6	1.97059e-05	1.22261e-06	0	0	0.0396112	0.00202272	0.0020037	0.00308761
FALSE	High	[G].GSSGLAGAWLK.[G]		1	1	1	P16455	P16455 [183-193]		0	1046.56	0	183	High	4.55	358.7	182.4	182.4	2.80145e-05	7.6505e-06	0	0	0.0553994	0.00337838	0.00336049	0.00522565
FALSE	High	[G].GTDGQGGTFRY.[T]		1	1	1	Q9UDY4	Q9UDY4 [78-88]		0	1158.52	0	78	High	2.55	384.6	189.9	189.9	0.00283635	0.00096637	0.000943897	0.000819135	0.0141543	0.00189394	0.00182876	0.00296108
FALSE	High	[G].GTGKTTFVK.[R]		1	1	1	P62826	P62826 [20-28]		0	938.531	0	20	High	4.7	510.7	121	121	1.99231e-05	1.24252e-06	0	0	0.0400303	0.00202272	0.00200154	0.00308285
FALSE	High	[G].GTGSGMGTLLISK.[I]	1xOxidation [M6]	1	2	2	P07437	P07437 [142-154]		0	1237.65	0	142	High	4.6	385.6	247.6	247.6	2.49213e-05	4.91029e-06	0	0	0.0495748	0.00265252	0.00257416	0.00352423
FALSE	High	[G].GTIEKSKLITK.[L]		1	1	3	Q6ZS30	Q6ZS30 [754-764]		0	1217.75	0	754	High	3.98	502.4	236.3	236.3	0.000104779	0.00061862	0.00060988	0.000849858	0.00104331	0.00189394	0.00169985	0.00279916
FALSE	High	[G].GTITGIARK.[L]		1	1	1	P0DN79	P0DN79 [259-267]		0	916.557	0	259	High	1.77	420.4	79.5	79.5	0.0169886	0.00317997	0.0031735	0.00330536	0.056562	0.00453317	0.00452528	0.00718993
FALSE	High	[G].GTKGPSNVFK.[I]		1	1	1	P42285	P42285 [367-376]		0	1034.56	0	367	High	3.48	540.5	208.3	208.3	0.000331694	0.00061862	0.000446196	0.000635728	0.0033027	0.00189394	0.00140425	0.0022686
FALSE	High	[G].GTLSSYIVK.[N]		1	1	1	Q9NW82	Q9NW82 [582-590]		0	967.546	0	582	High	1.4	263.9	55.4	55.4	0.0396574	0.00364715	0.0036162	0.00344107	0.393771	0.00903015	0.00902694	0.0137987
FALSE	High	[G].GTMEWIMIK.[V]	2xOxidation [M3; M7]	1	1	3	Q8WVI0	Q8WVI0 [34-42]		0	1140.54	0	34	High	3.56	392.8	213.3	213.3	0.000275133	0.00061862	0.000575816	0.000789681	0.00137304	0.00189394	0.00154389	0.00245098
FALSE	High	[G].GTNVNMPVSK.[P]		1	1	1	Q9BYJ9	Q9BYJ9 [221-230]		0	1046.53	0	221	High	4.91	298.5	181.4	181.4	1.23257e-05	6.41139e-07	0	0	0.0251532	0.00189394	0.00177505	0.00286065
FALSE	High	[G].GTPPAFNRAAPGAEFAPNK.[R]		1	1	3	Q15233	Q15233 [449-467]		0	1912.97	0	449	High	6.11	317.6	239.7	239.7	7.79097e-07	1.72402e-07	0	0	0.00162915	0.00189394	0.00146658	0.00229753
FALSE	High	[G].GTSPTAETILK.[N]		1	1	1	O95793	O95793 [463-473]		0	1117.61	0	463	High	4.55	337.9	139.1	139.1	2.82893e-05	9.12436e-06	0	0	0.0559382	0.0040524	0.00396021	0.00636402
FALSE	High	[G].GTVLSTNWSDVGK.[R]		1	1	1	Q9Y2Z0	Q9Y2Z0 [337-349]		0	1363.69	0	337	High	6.85	479.7	216.5	216.5	1.39673e-07	1.759e-08	0	0	0.00029246	3.79972e-05	0	0
FALSE	High	[G].GTYPWVVDR.[V]		1	1	2	Q8NE00	Q8NE00 [389-397]		0	1092.55	0	389	High	1.82	347.2	144	144	0.0152255	0.00261351	0.00260191	0.00200481	0.0506921	0.00276575	0.0026766	0.0036061
FALSE	High	[G].GVADALLYR.[A]		1	1	3	P14406	P14406 [48-56]		0	977.541	0	48	High	4.6	404.1	136.2	136.2	2.50605e-05	5.11207e-06	0	0	0.0498384	0.00269542	0.00266022	0.00376921
FALSE	High	[G].GVIGYSGDDINK.[F]		1	1	1	Q8TCJ2	Q8TCJ2 [663-674]		0	1237.61	0	663	High	1.95	278.4	179.8	179.8	0.0110985	0.00200454	0.00200306	0.00141243	0.0553804	0.00329659	0.00327802	0.00501912
FALSE	High	[G].GVLDKQITNR.[N]		1	1	1	Q8NG31	Q8NG31 [703-712]		0	1143.65	0	703	High	4.55	245.2	147.3	147.3	2.80098e-05	7.58129e-06	0	0	0.0553901	0.00337838	0.00337423	0.00524559
FALSE	High	[G].GVMTALIKR.[N]	1xOxidation [M3]	1	1	2	P34931	P34931 [410-418]		0	1004.59	0	410	High	2.31	309.9	177.1	177.1	0.00484423	0.00120641	0.00119427	0.00109307	0.0482244	0.00225666	0.00213675	0.0029164
FALSE	High	[G].GVMTVLIKR.[N]		1	1	2	P11142	P11142 [408-416]		0	1016.63	0	408	High	6.45	559.5	229.4	229.4	3.53878e-07	7.59571e-08	0	0	0.000740649	0.00111638	0.00110345	0.00335289
FALSE	High	[G].GVMTVLIKR.[N]	1xOxidation [M3]	1	1	4	P11142	P11142 [408-416]		0	1032.62	0	408	High	6.33	539.7	216.6	216.6	4.67862e-07	1.03412e-07	0	0	0.000978975	0.00189394	0.00174173	0.00293255
FALSE	High	[G].GVVGIKVDK.[G]		1	1	2	P04075	P04075 [103-111]		0	914.567	0	103	High	4.62	466.9	150.3	150.3	2.40491e-05	3.13393e-06	0	0	0.0479204	0.00225666	0.00220234	0.00302826
FALSE	High	[G].GVYATRSSAVRLR.[S]		1	1	1	P08670	P08670 [59-71]		0	1435.81	0	59	High	4.6	398.6	185.4	185.4	2.50928e-05	5.14447e-06	0	0	0.0498995	0.00269542	0.00265444	0.0037594
FALSE	High	[G].HPFKGFLLEA.[R]		1	1	1	Q6ZNA5	Q6ZNA5 [71-80]		0	1158.63	0	71	High	1.77	298.6	128.9	128.9	0.0170281	0.00322277	0.00322053	0.00330201	0.0566935	0.00460389	0.00457251	0.00713012
FALSE	High	[G].HVVDIVALK.[T]		1	1	1	P08579	P08579 [36-44]		0	993.609	0	36	High	1.77	367.2	102.5	102.5	0.0170388	0.00322277	0.00321958	0.00330075	0.0567291	0.00464956	0.00464636	0.00730503
FALSE	High	[G].IARDQTKSIVEKIQAKLPGIAKKKAE.[-]		1	1	1	O95197	O95197 [1007-1032]		0	2863.71	0	1007	High	6.82	197.7	197.7	197.7	1.4975e-07	1.92019e-08	0	0	0.000313553	4.18414e-05	0	0
FALSE	High	[G].IEWNLSPVGRVTPKEWRNQ.[-]		1	1	3	P24311	P24311 [62-80]		0	2309.21	0	62	High	8.91	407.8	258.8	258.8	1.23024e-09	2.72278e-10	0	0	2.57676e-06	5.7029e-07	0	0
FALSE	High	[G].IIDPTKVVRTAL.[L]		1	1	1	P10809	P10809 [518-529]		0	1325.82	0	518	High	4.61	304.7	139.1	139.1	2.44831e-05	4.25773e-06	0	0	0.0487443	0.00233675	0.00229885	0.00339088
FALSE	High	[G].INFDHIWQK.[T]		1	1	2	Q969M3	Q969M3 [98-106]		0	1200.62	0	98	High	3.55	544	246.4	246.4	0.000278637	0.00061862	0.000575264	0.000788851	0.00277442	0.00189394	0.00145959	0.00239006
FALSE	High	[G].ISTPEELGLDKV.[-]		1	1	1	P20674	P20674 [139-150]		0	1300.7	0	139	High	8.62	414	158.8	158.8	2.3823e-09	4.86173e-10	0	0	4.98974e-06	1.01829e-06	0	0
FALSE	High	[G].ITVAYTIPK.[K]		1	1	1	Q9GZZ9	Q9GZZ9 [368-376]		0	1005.6	0	368	High	1.77	425.8	72.4	72.4	0.0168091	0.00305137	0.00304346	0.00295402	0.0559644	0.0040524	0.00394894	0.00634115
FALSE	High	[G].ITVGDIGPK.[F]		1	1	4	Q15067	Q15067 [221-229]		0	899.52	0	221	High	4.55	372.3	70.7	70.7	2.84591e-05	9.57883e-06	0	0	0.0562706	0.00419605	0.00419194	0.00675952
FALSE	High	[G].IVPDIAVGTK.[R]		1	1	1	P26599	P26599 [4-13]		0	1012.6	0	4	High	4.54	323.5	79.2	79.2	2.864e-05	9.97775e-06	0	0	0.0566246	0.00460389	0.00459272	0.0071599
FALSE	High	[G].IVQEDVQPPGLKVWSDPFGRK.[-]		1	1	5	Q8N5G0	Q8N5G0 [47-67]		0	2395.28	0	47	High	9.16	521.6	506.9	506.9	6.88892e-10	1.54662e-10	0	0	1.44289e-06	3.23941e-07	0	0
FALSE	High	[G].KAFGQSSDLLK.[H]		1	1	2	Q9Y5A6	Q9Y5A6 [339-349]		0	1193.65	0	339	High	1.81	420.7	148.4	148.4	0.0156244	0.00265225	0.00264375	0.00199018	0.05202	0.00276575	0.0025779	0.00344371
FALSE	High	[G].KAFNQGKIFK.[-]		1	1	10	P26641	P26641 [428-437]		0	1180.68	0	428	High	10.21	610.6	285	285	6.22739e-11	1.73788e-11	0	0	1.30433e-07	3.64001e-08	0	0
FALSE	High	[G].KAFNQSSTLTK.[H]		1	1	1	Q03936	Q03936 [376-386]		0	1224.66	0	376	High	2.32	488.6	273.9	273.9	0.00480453	0.00120641	0.00119836	0.00109925	0.0478293	0.00225666	0.00222748	0.00306227
FALSE	High	[G].KAFNWSSTLTK.[H]		1	1	1	Q03936	Q03936 [208-218]		0	1282.68	0	208	High	2.32	377.9	202.6	202.6	0.00475818	0.00120641	0.00120461	0.00110637	0.047368	0.00225666	0.00224182	0.00297619
FALSE	High	[G].KAFSQSSDLTK.[H]		1	1	1	P17029	P17029 [468-478]		0	1211.63	0	468	High	1.82	414.3	174.5	174.5	0.0150358	0.00261351	0.00260883	0.00201423	0.0500607	0.00276575	0.00275548	0.00372706
FALSE	High	[G].KAFTSSTTLTK.[H]		1	1	1	Q8TF20	Q8TF20 [496-506]; [804-814]		0	1184.65	0	496	High	4.81	535.6	277.7	277.7	1.55393e-05	8.06111e-07	0	0	0.0315023	0.00189394	0.00174659	0.00280449
FALSE	High	[G].KAGEVFIHK.[D]		1	1	2	Q15233	Q15233 [99-107]		0	1028.59	0	99	High	4.61	540.9	182.9	182.9	2.46636e-05	4.5937e-06	0	0	0.0490866	0.00265252	0.00262829	0.00361882
FALSE	High	[G].KAYYDGVAK.[I]		1	1	1	Q9UHR4	Q9UHR4 [49-57]		0	1014.53	0	49	High	3.51	307.3	136.6	136.6	0.000311506	0.00061862	0.000560695	0.000767067	0.393748	0.00899037	0.00898844	0.0138482
FALSE	High	[G].KGLRGSAKIWSK.[S]		1	1	1	Q9UBW8	Q9UBW8 [262-273]		0	1330.8	0	262	High	1.85	372.9	135.2	135.2	0.0142194	0.00230017	0.00228595	0.00138677	0.0473427	0.00225666	0.00224921	0.00299177
FALSE	High	[G].KIADRFLLY.[A]		1	1	2	P61968	P61968 [29-37]		0	1138.66	0	29	High	1.86	482.9	135.7	135.7	0.013933	0.00230017	0.0022869	0.00138812	0.0463891	0.00212604	0.00210907	0.00300526
FALSE	High	[G].KIFKPWKWRK.[K]		1	1	1	Q8IZ21	Q8IZ21 [42-51]		0	1416.86	0	42	High	1.84	301.7	267.1	267.1	0.0144816	0.00232823	0.00231959	0.00150048	0.0482156	0.00225666	0.00213847	0.00291923
FALSE	High	[G].KILPVGGIKEK.[T]		1	1	3	P36776	P36776 [888-898]		0	1181.76	0	888	High	6.12	398	210.7	210.7	7.5539e-07	1.66044e-07	0	0	0.00157965	0.00189394	0.00148399	0.002331
FALSE	High	[G].KLFFHYNPK.[L]		1	1	1	P06213	P06213 [452-460]		0	1193.65	0	452	High	2.21	285.4	203.9	203.9	0.00615454	0.00157139	0.00156292	0.00145666	0.0612653	0.00518785	0.00513883	0.00795756
FALSE	High	[G].KLPGPGSSL.[R]		1	1	2	Q92545	Q92545 [982-990]		0	855.493	0	982	High	4.62	432.3	137.9	137.9	2.41066e-05	3.2796e-06	0	0	0.0480295	0.00225666	0.00217984	0.00298706
FALSE	High	[G].KLPKQPVIVK.[A]		1	1	3	P46776	P46776 [116-125]		0	1149.77	0	116	High	4.09	518.2	267.7	267.7	8.16962e-05	0.00061862	0.000617602	0.000869313	0.000813464	0.00189394	0.00186022	0.00317712
FALSE	High	[G].KLQDAINILK.[E]		1	1	1	P42704	P42704 [763-772]		0	1155.71	0	763	High	6.68	520.4	216.7	216.7	2.07923e-07	3.32694e-08	0	0	0.000435307	0.000345542	0.000344947	0.00120192
FALSE	High	[G].KLVSESSDVLPK.[-]		1	1	4	P05787	P05787 [472-483]		0	1301.73	0	472	High	8.51	532.9	272.5	272.5	3.08669e-09	6.40313e-10	0	0	6.46508e-06	1.34114e-06	0	0
FALSE	High	[G].KMMADYGIRK.[G]	2xOxidation [M2; M3]	1	1	2	O15205	O15205 [143-152]		0	1244.61	0	143	High	1.77	281.4	229.4	229.4	0.0168314	0.00305137	0.00304088	0.00295061	0.0560386	0.0040524	0.00400875	0.00629723
FALSE	High	[G].KPPPPPPPP.[A]		1	1	3	A0JLT2	A0JLT2 [27-35]		0	923.535	0	27	High	4.61	283.2	124.3	124.3	2.43049e-05	3.85229e-06	0	0	0.0484061	0.00225666	0.00223244	0.00317662
FALSE	High	[G].KQNLVIMGK.[K]	1xOxidation [M7]	1	1	1	P00374	P00374 [47-55]		0	1046.6	0	47	High	4.13	255.8	148.9	148.9	7.46345e-05	0.000320444	0.000311332	0.000878477	0.135222	0.00729143	0.00728193	0.0104822
FALSE	High	[G].KSFASKEYLK.[H]		1	1	1	Q9H116	Q9H116 [498-507]		0	1200.66	0	498	High	2.25	450.7	130.5	130.5	0.00556961	0.00138496	0.00138122	0.00135237	0.0554438	0.00346056	0.00342224	0.0053776
FALSE	High	[G].KSFHFDPLSSGSRSSSLK.[S]		1	1	1	Q9C0B5	Q9C0B5 [414-431]		0	1967	0	414	High	4.18	143.8	143.8	143.8	6.54862e-05	0.000320444	0.000319353	0.000904159	0.120624	0.00634065	0.00632961	0.00921409
FALSE	High	[G].KSFISSGELNK.[H]		1	1	1	Q9NPC7	Q9NPC7 [478-488]		0	1209.65	0	478	High	2.25	326.7	171.8	171.8	0.00568728	0.00152166	0.00152091	0.00147037	0.0566151	0.00460389	0.00459511	0.00716275
FALSE	High	[G].KSSEPVVIMK.[R]	1xOxidation [M9]	1	1	1	P46013	P46013 [3040-3049]		0	1133.62	0	3040	High	4.55	381.5	148.5	148.5	2.82027e-05	8.79036e-06	0	0	0.0557684	0.0040524	0.00404973	0.006526
FALSE	High	[G].KSTFVNILK.[Q]		1	1	1	P27707	P27707 [34-42]		0	1049.64	0	34	High	3.75	482.6	135.3	135.3	0.000177357	0.00061862	0.000590667	0.000815661	0.00176597	0.00189394	0.00143149	0.00222469
FALSE	High	[G].KSTTTGHLIYK.[C]		1	2	2	P68104	P68104 [20-30]		0	1248.69	0	20	High	5.82	439.4	333.6	333.6	1.50514e-06	2.85211e-07	0	0	0.00314253	0.00189394	0.00142374	0.00231481
FALSE	High	[G].KTGEVLDTK.[Y]		1	1	1	Q92520	Q92520 [112-120]		0	990.547	0	112	High	1.87	400.5	107.5	107.5	0.0135682	0.00230017	0.00229597	0.00139392	0.135011	0.00656814	0.00656404	0.0096291
FALSE	High	[G].KTIMEEQLVLK.[R]	1xOxidation [M4]	1	1	2	Q9H845	Q9H845 [521-531]		0	1347.76	0	521	High	4.08	550.4	309.4	309.4	8.27805e-05	0.00061862	0.00061703	0.000868056	0.00082426	0.00189394	0.00184599	0.00315457
FALSE	High	[G].KTLEPEELNLILK.[N]		1	1	2	Q06520	Q06520 [204-216]		0	1539.9	0	204	High	1.84	290.9	262.3	262.3	0.0143574	0.00232823	0.0023269	0.00150995	0.0478019	0.00225666	0.00223214	0.00306958
FALSE	High	[G].KTNDFTKIK.[G]		1	1	1	Q8IWI9	Q8IWI9 [785-793]		0	1094.62	0	785	High	4.29	353	171.6	171.6	5.1178e-05	0.000108566	0.000107863	0.000307503	0.0968645	0.00597991	0.00597657	0.00891395
FALSE	High	[G].KTSERFLFK.[Q]		1	1	1	P54803	P54803 [432-440]		0	1155.65	0	432	High	2.07	353.3	104.8	104.8	0.00844773	0.00166006	0.00165448	0.00143554	0.0840832	0.00577478	0.00576277	0.00840336
FALSE	High	[G].KVADMALHY.[A]	1xOxidation [M5]	1	1	1	P50990	P50990 [296-304]		0	1063.52	0	296	High	3.51	282.8	114.9	114.9	0.000311519	0.00061862	0.000550055	0.000756048	0.393914	0.00959066	0.00957004	0.0148923
FALSE	High	[G].KVADWTGATY.[Q]		1	1	1	O15371	O15371 [41-50]		0	1111.54	0	41	High	4.62	423.9	165.4	165.4	2.37863e-05	1.90114e-06	0	0	0.0474208	0.00225666	0.00222025	0.0029347
FALSE	High	[G].KVFSHSSNLIK.[H]		1	1	1	Q969J2	Q969J2 [383-393]		0	1259.71	0	383	High	1.81	347	198.1	198.1	0.015665	0.00265225	0.00264268	0.00198886	0.0521552	0.00276575	0.00257012	0.00343008
FALSE	High	[G].KVGEVIVTK.[D]		1	1	2	P10809	P10809 [344-352]		0	972.609	0	344	High	4.62	474	88.7	88.7	2.40693e-05	3.19171e-06	0	0	0.0479588	0.00225666	0.00219238	0.00301205
FALSE	High	[G].KVGTFGIFK.[S]		1	1	1	Q92546	Q92546 [222-230]		0	996.588	0	222	High	1.78	328.5	100.8	100.8	0.0167065	0.00285915	0.00285772	0.00246178	0.0556226	0.00379193	0.00377103	0.00582176
FALSE	High	[G].KVIDPVTGK.[P]		1	1	1	Q9Y2R5	Q9Y2R5 [90-98]		0	956.578	0	90	High	2.32	456.9	133.6	133.6	0.00476399	0.00120641	0.00120371	0.00110497	0.0474258	0.00225666	0.00221795	0.00293363
FALSE	High	[G].KVIGIAIMK.[H]	1xOxidation [M8]	1	1	1	Q9BTF0	Q9BTF0 [228-236]		0	988.622	0	228	High	2.32	478.3	113	113	0.004768	0.00120641	0.00120323	0.00110428	0.0474657	0.00225666	0.00220264	0.00290487
FALSE	High	[G].KVIPELNGK.[L]		1	1	1	P04406	P04406 [219-227]		0	997.604	0	219	High	4.61	348.9	118.7	118.7	2.46237e-05	4.50205e-06	0	0	0.0490109	0.00265252	0.00264151	0.00363747
FALSE	High	[G].KVIQEIVDK.[S]		1	1	1	P51114	P51114 [302-310]		0	1071.64	0	302	High	5.11	435.9	169.2	169.2	7.7413e-06	4.56099e-07	0	0	0.0159489	0.00189394	0.00181788	0.00294365
FALSE	High	[G].KVISSSSSFAK.[H]		1	1	1	Q8TF20	Q8TF20 [244-254]		0	1140.63	0	244	High	4.61	381.7	163.5	163.5	2.47795e-05	4.73614e-06	0	0	0.0493063	0.00265252	0.00260126	0.00356824
FALSE	High	[G].KVITSSSSFAK.[H]		1	1	1	Q8TF20	Q8TF20 [468-478]; [776-786]		0	1154.64	0	468	High	4.62	478.1	176.8	176.8	2.39548e-05	2.77088e-06	0	0	0.0477412	0.00225666	0.00210911	0.00275672
FALSE	High	[G].KVLDAIIQEK.[K]		1	1	1	Q9NTJ3	Q9NTJ3 [598-607]		0	1156.69	0	598	High	4.55	349.1	118.3	118.3	2.84297e-05	9.5185e-06	0	0	0.0562131	0.00414601	0.00412149	0.00659522
FALSE	High	[G].KVMEETLSY.[L]	1xOxidation [M3]	1	1	2	P05089	P05089 [210-218]		0	1115.53	0	210	High	1.95	361.2	130.2	130.2	0.0111629	0.00215812	0.00215619	0.00140865	0.0557019	0.00395638	0.00390588	0.00617012
FALSE	High	[G].KVMEETLSY.[L]		1	1	1	P05089	P05089 [210-218]		0	1099.53	0	210	High	1.1	292.3	65.7	65.7	0.0791357	0.00503585	0.00499769	0.00492505	0.394432	0.0121311	0.0121176	0.019176
FALSE	High	[G].KVQSKVNLK.[Y]		1	1	1	Q14204	Q14204 [1111-1119]		0	1043.66	0	1111	High	4.64	431.6	139.6	139.6	2.28071e-05	1.58958e-06	0	0	0.0455581	0.00212604	0.00211512	0.00301545
FALSE	High	[G].KVTNLLMLK.[G]	1xOxidation [M7]	1	1	1	O95758	O95758 [84-92]		0	1075.65	0	84	High	6.08	431.1	134.1	134.1	8.34468e-07	1.82398e-07	0	0	0.00174473	0.00189394	0.00143649	0.00223339
FALSE	High	[G].KVVKVTIMK.[D]		1	1	1	Q8TBF4	Q8TBF4 [35-43]		0	1045.68	0	35	High	4.59	373.1	112	112	2.5911e-05	5.99477e-06	0	0	0.0514452	0.00276575	0.00261631	0.00350593
FALSE	High	[G].KVVKVTIMK.[D]	1xOxidation [M8]	1	1	1	Q8TBF4	Q8TBF4 [35-43]		0	1061.68	0	35	High	6.02	514.8	156.7	156.7	9.59133e-07	2.01691e-07	0	0	0.00200485	0.00189394	0.00138724	0.00213106
FALSE	High	[G].KVWIPDDLRK.[R]		1	1	2	O43933	O43933 [411-420]		0	1269.73	0	411	High	3.06	414.5	245	245	0.000880226	0.000730703	0.000720461	0.000741015	0.00876425	0.00189394	0.00151439	0.00257511
FALSE	High	[G].LDAASYYAPVR.[-]		1	1	4	rsG	rsG [3-13]		0	1225.62	0	3	High	8.54	433.5	192.4	192.4	2.87043e-09	6.01974e-10	0	0	6.01212e-06	1.26084e-06	0	0
FALSE	High	[G].LIYEETRGVLK.[V]		1	1	7	P62805	P62805 [50-60]		0	1320.75	0	50	High	9.67	659	237.4	237.4	2.11802e-10	7.12488e-11	0	0	4.43622e-07	1.49232e-07	0	0
FALSE	High	[G].LLIDYFEKK.[R]		1	1	2	O00237	O00237 [429-437]		0	1168.66	0	429	High	3.69	465.3	200.8	200.8	0.000205948	0.00061862	0.000585366	0.000806018	0.00205065	0.00189394	0.00137822	0.00211193
FALSE	High	[G].LPRPPMLLA.[L]	1xOxidation [M6]	1	1	2	P07686	P07686 [8-16]		0	1023.6	0	8	High	1.8	295.5	159.5	159.5	0.0159144	0.00269131	0.0026894	0.00211556	0.0529855	0.00276575	0.00273763	0.00386797
FALSE	High	[G].LQEKFLKG.[E]		1	1	1	Q96JQ5	Q96JQ5 [54-61]		0	962.567	0	54	High	1.75	394.3	86.3	86.3	0.0178336	0.00335703	0.00335355	0.00353223	0.0593752	0.00518785	0.00518265	0.0080352
FALSE	High	[G].LSPAGKLVAYK.[R]		1	1	3	Q8IWI9	Q8IWI9 [1456-1466]		0	1146.69	0	1456	High	4.55	372	21.2	21.2	2.82039e-05	8.79752e-06	0	0	0.0557708	0.0040524	0.00404782	0.00652316
FALSE	High	[G].LVMTHLILK.[D]	1xOxidation [M3]	1	1	1	Q15021	Q15021 [1114-1122]		0	1083.66	0	1114	High	4.56	373.4	194.7	194.7	2.74822e-05	7.006e-06	0	0	0.0543993	0.00300107	0.00297587	0.00448319
FALSE	High	[G].LVPSAVLIVAK.[K]		1	1	1	Q04323	Q04323 [283-293]		0	1109.73	0	283	High	4.01	475.2	283.9	283.9	9.77742e-05	0.00061862	0.000612495	0.000857633	0.000973555	0.00189394	0.00174564	0.00294334
FALSE	High	[G].LYLPLFKPSVSTSKAIGGGP.[-]		1	1	1	Q9UJS0	Q9UJS0 [656-675]		0	2032.15	0	656	High	3.62	40.1	40.1	40.1	0.000242535	0.00061862	0.000580102	0.000796178	0.336054	0.00837409	0.0083321	0.01246
FALSE	High	[G].MGMEGIGFGINK.[M]	2xOxidation [M1; M3]	1	1	1	P52272	P52272 [334-345]		0	1285.59	0	334	High	6.58	434.2	357.4	357.4	2.62312e-07	5.02594e-08	0	0	0.000549113	0.000345542	0.00031211	0.00102145
FALSE	High	[G].MGMEGIGFGINK.[M]	1xOxidation [M3]	1	1	1	P52272	P52272 [334-345]		0	1269.6	0	334	High	4.59	347.1	287	3.2	2.56522e-05	5.75708e-06	0	0	0.0509569	0.00276575	0.00265865	0.00357733
FALSE	High	[G].MVENFNQALK.[E]	1xOxidation [M1]	1	1	2	P78537	P78537 [108-117]		0	1209.59	0	108	High	6.6	403.7	165.5	165.5	2.4863e-07	4.60954e-08	0	0	0.000520485	0.000345542	0.000319693	0.00105485
FALSE	High	[G].NAIKWNFTK.[F]		1	1	6	P36969	P36969 [159-167]		0	1121.61	0	159	High	3.9	535.7	165.7	165.7	0.000127148	0.00061862	0.000603682	0.000837989	0.00126604	0.00189394	0.00158371	0.00253646
FALSE	High	[G].NCPERIITL.[A]		1	1	7	Q15366	Q15366 [53-61]		0	1058.57	0	53	High	6.39	459.9	184.4	184.4	4.09752e-07	9.04839e-08	0	0	0.000857489	0.00189394	0.00182244	0.00309837
FALSE	High	[G].NFFASPMLK.[-]		1	1	1	Q9H0H5	Q9H0H5 [624-632]		0	1054.54	0	624	High	4.55	248	97.3	97.3	2.79847e-05	7.37642e-06	0	0	0.0553409	0.00313349	0.00311397	0.00485084
FALSE	High	[G].NFFASPMLK.[-]	1xOxidation [M7]	1	1	2	Q9H0H5	Q9H0H5 [624-632]		0	1070.53	0	624	High	4.62	268.5	137.9	137.9	2.40664e-05	3.18154e-06	0	0	0.0479533	0.00225666	0.00219388	0.00301306
FALSE	High	[G].NTMQQFLQK.[A]	1xOxidation [M3]	1	1	1	Q14320	Q14320 [221-229]		0	1153.57	0	221	High	2.02	418.5	265.3	265.3	0.00951746	0.00166006	0.00164867	0.00142755	0.047492	0.00225666	0.00218978	0.00287666
FALSE	High	[G].NVLPTADIAQFK.[Q]		1	1	1	Q8N6H7	Q8N6H7 [482-493]		0	1316.72	0	482	High	2.25	258.6	130.6	130.6	0.00558329	0.00143282	0.00143148	0.0013469	0.0555799	0.00372659	0.00370732	0.00588635
FALSE	High	[G].QLYSKFLLK.[A]		1	1	2	P04114	P04114 [1926-1934]		0	1139.68	0	1926	High	4.62	347	204.6	204.6	2.42642e-05	3.75215e-06	0	0	0.0483289	0.00225666	0.00224779	0.0032041
FALSE	High	[G].QTLSTQLWK.[-]		1	1	2	Q8IYB5	Q8IYB5 [459-467]		0	1104.6	0	459	High	8.35	497.2	266.4	266.4	4.42057e-09	8.78257e-10	0	0	9.25887e-06	1.83494e-06	0	0
FALSE	High	[G].RAFNDPFIQK.[E]		1	1	4	Q92598	Q92598 [73-82]		0	1235.65	0	73	High	4.96	433.8	221.5	221.5	1.10564e-05	6.00146e-07	0	0	0.0226222	0.00189394	0.00178427	0.00288066
FALSE	High	[G].RALQASALK.[A]		1	1	1	P04075	P04075 [304-312]		0	957.584	0	304	High	4.4	350	63.3	63.3	4.01309e-05	1.12448e-05	0	0	0.0776136	0.00577478	0.00577293	0.00841874
FALSE	High	[G].RAYFETEKK.[H]		1	1	2	P15170	P15170 [144-152]		0	1171.61	0	144	High	7.26	597.2	330.8	330.8	5.43861e-08	6.3434e-09	0	0	0.000113899	1.32571e-05	0	0
FALSE	High	[G].RFPDGTNGL.[H]		1	1	6	Q99967	Q99967 [12-20]		0	976.485	0	12	High	1.83	364.3	205	205	0.0146754	0.00251786	0.00251708	0.0017608	0.0488607	0.00254712	0.00253936	0.0033701
FALSE	High	[G].RIASYYYLK.[H]		1	1	1	Q8N3C0	Q8N3C0 [1817-1825]		0	1176.64	0	1817	High	1.47	338.1	91.9	91.9	0.0338745	0.00364715	0.00364396	0.0034662	0.336557	0.00837409	0.00833088	0.0124579
FALSE	High	[G].RIFIGTFK.[A]		1	1	1	P63162	P63162 [25-32]		0	981.588	0	25	High	2.02	376.4	117.5	117.5	0.0096066	0.00166006	0.0016464	0.00142552	0.0479368	0.00225666	0.0021978	0.00302216
FALSE	High	[G].RIFIGTFKAFDK.[H]		1	1	1	P63162	P63162 [25-36]		0	1442.82	0	25	High	1.1	209	139.7	139.7	0.0798663	0.00506573	0.00506107	0.0049051	0.398084	0.022604	0.0226027	0.0333549
FALSE	High	[G].RIGNFIVKK.[P]		1	1	3	Q00796	Q00796 [56-64]		0	1074.68	0	56	High	1.78	354.1	95.8	95.8	0.0166115	0.00278481	0.00277792	0.00236128	0.0553065	0.00306327	0.00302999	0.00464207
FALSE	High	[G].RILSGVVTK.[M]		1	1	2	P62280	P62280 [71-79]		0	972.62	0	71	High	1.71	385.9	49.1	49.1	0.0193994	0.00335703	0.00334382	0.00351936	0.0645878	0.00534188	0.00532831	0.00824279
FALSE	High	[G].RINEILSNALK.[R]		1	1	3	P52272	P52272 [371-381]		0	1270.75	0	371	High	6.65	453.8	164.7	164.7	2.25621e-07	3.80297e-08	0	0	0.000472341	0.000345542	0.000334336	0.00113507
FALSE	High	[G].RIPEQILGK.[V]		1	1	2	Q02750	Q02750 [160-168]		0	1053.64	0	160	High	2.2	315.1	87.2	87.2	0.00626906	0.00157139	0.00156208	0.00145518	0.0624049	0.00521394	0.00520446	0.00793051
FALSE	High	[G].RIQEAGTEVVK.[A]		1	1	1	P40926	P40926 [229-239]		0	1229.68	0	229	High	5.41	479.2	221	221	3.92215e-06	3.59955e-07	0	0	0.00814588	0.00189394	0.00151745	0.00258287
FALSE	High	[G].RIQKVIFSK.[Y]		1	1	1	O76083	O76083 [20-28]		0	1118.7	0	20	High	4.55	333	91.7	91.7	2.80409e-05	7.83467e-06	0	0	0.0554511	0.00346056	0.00341468	0.00536756
FALSE	High	[G].RISDFHETY.[T]		1	1	2	Q6W2J9	Q6W2J9 [861-869]		0	1167.54	0	861	High	4.58	366.7	183.6	183.6	2.64138e-05	6.34206e-06	0	0	0.0523926	0.00276575	0.00255556	0.00341297
FALSE	High	[G].RISVPIDLQK.[V]		1	1	2	P49642	P49642 [329-338]		0	1168.7	0	329	High	6.45	408.5	166.2	166.2	3.51679e-07	7.50726e-08	0	0	0.000736049	0.00111638	0.00110773	0.00337268
FALSE	High	[G].RITDPTIDK.[R]		1	1	3	Q8NB78	Q8NB78 [473-481]		0	1058.58	0	473	High	2.27	432.1	130.2	130.2	0.00534344	0.00123937	0.00122686	0.00106432	0.0531928	0.0028462	0.00283255	0.00409836
FALSE	High	[G].RIVEVLLMK.[D]	1xOxidation [M8]	1	1	5	P38159	P38159 [33-41]		0	1116.68	0	33	High	6.32	462.4	226.4	226.4	4.75004e-07	1.04484e-07	0	0	0.000993905	0.00189394	0.00173525	0.00290698
FALSE	High	[G].RIVEVLLMK.[D]		1	1	1	P38159	P38159 [33-41]		0	1100.69	0	33	High	4.61	332.7	118.1	118.1	2.42734e-05	3.77159e-06	0	0	0.0483465	0.00225666	0.00224482	0.00319795
FALSE	High	[G].RIYSKFHQK.[R]		1	1	1	Q6ZRQ5	Q6ZRQ5 [510-518]		0	1206.67	0	510	High	1.9	350.8	191.3	191.3	0.0124744	0.00225592	0.00225154	0.00140056	0.0622454	0.00521394	0.00520618	0.00793501
FALSE	High	[G].RLIGKEGRNLK.[K]		1	1	1	Q9Y6M1	Q9Y6M1 [288-298]		0	1283.79	0	288	High	4.87	399	255.5	255.5	1.35382e-05	6.82094e-07	0	0	0.0275586	0.00189394	0.00176764	0.00284669
FALSE	High	[G].RLMEIYQEK.[L]	1xOxidation [M3]	1	1	1	Q92616	Q92616 [1200-1208]		0	1225.62	0	1200	High	4.62	510.7	186.5	186.5	2.39004e-05	2.54056e-06	0	0	0.0476378	0.00225666	0.00213828	0.0028021
FALSE	High	[G].RLPQGIVREL.[K]		1	1	3	P63272	P63272 [92-101]		0	1180.72	0	92	High	1.78	363.4	31.4	31.4	0.0167566	0.00305137	0.00305015	0.00296698	0.0557894	0.0040524	0.00403756	0.00649632
FALSE	High	[G].RLSPEVKAR.[S]		1	1	1	P49815	P49815 [1409-1417]		0	1055.63	0	1409	High	3.51	361.1	67.5	67.5	0.000311499	0.00061862	0.000568182	0.000777001	0.393655	0.00865958	0.0086558	0.0131338
FALSE	High	[G].RMFAPTKTWRR.[W]	1xOxidation [M2]	1	1	1	P36578	P36578 [100-110]		0	1465.78	0	100	High	4.54	298.7	218.3	218.3	2.89991e-05	1.03395e-05	0	0	0.057313	0.00498563	0.00496842	0.00771903
FALSE	High	[G].RPGLLGPGPGPTTPL.[F]		1	1	1	Q12907	Q12907 [19-33]		0	1429.82	0	19	High	4.56	222.5	156.9	156.9	2.75127e-05	7.02802e-06	0	0	0.0544565	0.00300107	0.0029724	0.00447539
FALSE	High	[G].RQGNFFASPMLK.[-]		1	1	2	Q9H0H5	Q9H0H5 [621-632]		0	1395.72	0	621	High	7.05	340.8	251.1	251.1	8.9459e-08	9.95415e-09	0	0	0.000187338	2.08231e-05	0	0
FALSE	High	[G].RQGNFFASPMLK.[-]	1xOxidation [M10]	1	1	16	Q9H0H5	Q9H0H5 [621-632]		0	1411.72	0	621	High	8.17	550.1	340.9	340.9	6.73964e-09	1.19842e-09	0	0	1.41161e-05	2.50623e-06	0	0
FALSE	High	[G].RQKDVDKEFY.[L]		1	1	1	P00450	P00450 [570-579]		0	1327.66	0	570	High	3.9	356.9	87.7	87.7	0.00012511	0.00061862	0.000604047	0.000838926	0.207446	0.00807547	0.00806999	0.0118557
FALSE	High	[G].RSIEIKDELKK.[K]		1	1	1	Q7Z6I8	Q7Z6I8 [70-80]		0	1358.8	0	70	High	1.84	385.2	142.1	142.1	0.0143955	0.00232823	0.0023251	0.00150788	0.0479289	0.00225666	0.00220083	0.00302623
FALSE	High	[G].RSNPLAVLR.[V]		1	1	1	Q8TB40	Q8TB40 [200-208]		0	1025.62	0	200	High	3.8	321.7	52.6	52.6	0.000159649	0.00061862	0.000596303	0.000826219	0.250225	0.00808686	0.00808141	0.0119393
FALSE	High	[G].RTFDVYTKLWK.[F]		1	1	1	Q8N9R8	Q8N9R8 [93-103]		0	1456.79	0	93	High	1.75	275	248.9	248.9	0.0176506	0.00335703	0.00335604	0.00353669	0.058766	0.00512433	0.00511273	0.00787402
FALSE	High	[G].RTLSDYNIQK.[E]		1	1	2	P62987	P62987 [54-63]		0	1237.65	0	54	High	4.61	463	186.4	186.4	2.45084e-05	4.2951e-06	0	0	0.0487923	0.00242069	0.00241977	0.00337942
FALSE	High	[G].RTWAGKEELLK.[A]		1	1	2	Q5VYK3	Q5VYK3 [1580-1590]		0	1330.75	0	1580	High	6.63	495	248.2	248.2	2.32878e-07	4.10629e-08	0	0	0.000487526	0.000345542	0.000328515	0.00109649
FALSE	High	[G].RVADFTEQY.[N]		1	1	7	Q9BQ04	Q9BQ04 [182-190]		0	1128.53	0	182	High	3.5	447.9	245.2	245.2	0.000317436	0.00061862	0.000454408	0.00064921	0.00316074	0.00189394	0.00142222	0.0023116
FALSE	High	[G].RVFSGLVSTGLK.[V]		1	1	3	P13639	P13639 [415-426]		0	1263.74	0	415	High	9.75	656.9	294.2	294.2	1.77385e-10	6.15666e-11	0	0	3.71536e-07	1.28952e-07	0	0
FALSE	High	[G].RVGDVYIPR.[ED]		1	2	2	Q9BRL6	Q9BRL6 [39-47]		0	1074.61	0	39	High	1.77	455.6	111.5	111.5	0.0169686	0.00317997	0.00317586	0.00330873	0.0564954	0.004408	0.00437292	0.00703518
FALSE	High	[G].RVGSTSENITQK.[V]		1	1	2	O00571	O00571 [407-418]		0	1319.69	0	407	High	4.62	294.5	231.8	231.8	2.39461e-05	2.73572e-06	0	0	0.0477245	0.00225666	0.00211387	0.0027653
FALSE	High	[G].RVITALVER.[T]		1	1	2	P52732	P52732 [297-305]		0	1056.65	0	297	High	5.96	565.3	94.1	94.1	1.09169e-06	2.25073e-07	0	0	0.0022813	0.00189394	0.00133946	0.00203355
FALSE	High	[G].RVLDVGFVGR.[W]		1	1	5	Q9BSF4	Q9BSF4 [162-171]		0	1117.65	0	162	High	9.93	651.2	271.1	271.1	1.1639e-10	4.08666e-11	0	0	2.43781e-07	8.55956e-08	0	0
FALSE	High	[G].RVLPAVLTR.[L]		1	1	1	O15360	O15360 [756-764]		0	1024.66	0	756	High	1.87	351.7	10.7	10.7	0.0135771	0.00230017	0.00229346	0.00139237	0.1351	0.00683018	0.00682065	0.00990624
FALSE	High	[G].RVPEGRAL.[D]		1	1	1	Q6IA17	Q6IA17 [337-344]		0	897.526	0	337	High	1.72	404.7	72.2	72.2	0.0191072	0.00335703	0.0033453	0.00352201	0.0636151	0.00527617	0.00526446	0.00808423
FALSE	High	[G].RVPTISINK.[T]		1	1	1	P40123	P40123 [407-415]		0	1027.63	0	407	High	1.77	384.8	56.6	56.6	0.0170829	0.00326911	0.00326409	0.00341902	0.0568759	0.00473159	0.00467528	0.00740308
FALSE	High	[G].RVQDFLGLK.[R]		1	1	1	Q9Y663	Q9Y663 [325-333]		0	1075.63	0	325	High	2.68	491.2	171.9	171.9	0.00207286	0.00096637	0.00091191	0.000853534	0.0103443	0.00189394	0.0015083	0.0025641
FALSE	High	[G].RVWEAGTHEELLK.[K]		1	1	1	Q9NUT2	Q9NUT2 [686-698]		0	1567.82	0	686	High	1.84	372.8	256.5	256.5	0.014474	0.00232823	0.00232019	0.0015013	0.0481901	0.00225666	0.00214334	0.00292778
FALSE	High	[G].RVYYVDHVEK.[R]		1	1	1	Q96J02	Q96J02 [341-350]		0	1307.67	0	341	High	4.55	383.6	202.1	202.1	2.81132e-05	8.30682e-06	0	0	0.055593	0.00372659	0.00369902	0.00586907
FALSE	High	[G].SAFATPFLVVRHQLLKT.[-]		1	1	1	P15954	P15954 [47-63]		0	1928.11	0	47	High	7.62	309.4	309.4	309.4	2.4247e-08	3.20813e-09	0	0	5.07831e-05	6.75394e-06	0	0
FALSE	High	[G].SAFSTSISK.[Q]		1	1	1	Q9Y285	Q9Y285 [179-187]		0	927.478	0	179	High	4.13	298.3	130.6	130.6	7.45182e-05	0.000320444	0.000315723	0.000891266	0.134996	0.0065344	0.00649503	0.00946598
FALSE	High	[G].SALGKQLNLK.[L]		1	1	1	P02647	P02647 [60-69]		0	1071.65	0	60	High	4.61	352	187.9	187.9	2.43012e-05	3.83619e-06	0	0	0.0483991	0.00225666	0.00223449	0.00318066
FALSE	High	[G].SGAGSSSFSRTSSS.[R]		1	1	1	P05787	P05787 [445-458]		0	1304.57	0	445	High	4.76	287.8	211.7	211.7	1.73311e-05	9.92645e-07	0	0	0.0350064	0.00189394	0.00172198	0.00275265
FALSE	High	[G].SGMGTLLISK.[I]	1xOxidation [M3]	1	2	4	P07437	P07437 [145-154]		0	1022.56	0	145	High	6.55	458.3	249.1	249.1	2.81046e-07	5.5487e-08	0	0	0.000588306	0.000618812	0.000605694	0.00193798
FALSE	High	[G].SGSQVPTEPK.[K]		1	1	1	P31431	P31431 [95-104]		0	1029.52	0	95	High	6	382.1	268.7	268.7	9.91959e-07	2.08091e-07	0	0	0.00207333	0.00189394	0.00137336	0.00209974
FALSE	High	[G].SIFQQLAHMVK.[E]	1xOxidation [M9]	1	1	2	Q13190	Q13190 [285-295]		0	1317.7	0	285	High	3.83	390.1	200	200	0.000149064	0.00061862	0.0005997	0.000830795	0.00148426	0.00189394	0.00151319	0.00239378
FALSE	High	[G].SIFSKFTSK.[F]		1	1	5	Q7KZI7	Q7KZI7 [633-641]		0	1044.57	0	633	High	2.02	459.6	159.4	159.4	0.00952811	0.00166006	0.00164771	0.00142674	0.0475451	0.00225666	0.00216763	0.00284495
FALSE	High	[G].SIFTTSSHFAK.[H]		1	1	1	Q15928	Q15928 [234-244]		0	1225.62	0	234	High	4.55	297.9	134.8	134.8	2.84017e-05	9.44209e-06	0	0	0.0561582	0.00414601	0.00414302	0.00663487
FALSE	High	[G].SIIGKGGQRIK.[Q]		1	1	3	P61978	P61978 [401-411]		0	1156.72	0	401	High	6.13	531.9	152.7	152.7	7.36774e-07	1.62665e-07	0	0	0.00154078	0.00189394	0.00149445	0.00235433
FALSE	High	[G].SIINISSIVGK.[V]		1	1	1	Q92506	Q92506 [150-160]		0	1130.68	0	150	High	4.05	525.7	184.5	184.5	8.84807e-05	0.00061862	0.000615448	0.000864304	0.000881018	0.00189394	0.00180738	0.00306279
FALSE	High	[G].SILASLDTFKK.[M]		1	2	1	P61163	P61163 [345-355]		0	1222.7	0	345	High	6.02	372.2	126.1	126.1	9.48771e-07	1.98375e-07	0	0	0.00198324	0.00189394	0.00139553	0.00215054
FALSE	High	[G].SIMEGGGQILR.[V]	1xOxidation [M3]	1	1	1	O00442	O00442 [11-21]		0	1176.6	0	11	High	1.75	350.9	129.2	129.2	0.0178942	0.00335703	0.00335256	0.0035309	0.0595767	0.00518785	0.00517875	0.00802752
FALSE	High	[G].SINTVLGSR.[M]		1	1	1	Q99541	Q99541 [159-167]		0	946.532	0	159	High	4.46	320.8	80.1	80.1	3.47564e-05	1.09429e-05	0	0	0.067935	0.00545159	0.00543522	0.00851694
FALSE	High	[G].SIPDIFDVHTK.[I]		1	1	1	Q9H8V3	Q9H8V3 [504-514]		0	1271.66	0	504	High	6.52	426	224.7	224.7	3.05365e-07	6.24795e-08	0	0	0.000639178	0.000896057	0.000878477	0.00275735
FALSE	High	[G].SIQDKGSIQK.[F]		1	1	1	P20839	P20839 [446-455]		0	1103.61	0	446	High	2.3	488.8	223.7	223.7	0.00498596	0.00120641	0.00118437	0.00108225	0.049635	0.00269542	0.00268883	0.00380673
FALSE	High	[G].SIQRPNSFLFR.[S]		1	1	2	O75427	O75427 [500-510]		0	1364.74	0	500	High	2.83	332.6	169.1	169.1	0.00148157	0.00096637	0.000943752	0.000888731	0.00739362	0.00189394	0.00152258	0.00259291
FALSE	High	[G].SISDKFFQK.[S]		1	1	3	Q9BQS7	Q9BQS7 [411-419]		0	1099.58	0	411	High	6.56	556.1	271.1	271.1	2.75872e-07	5.42883e-08	0	0	0.000577482	0.000618812	0.000610687	0.0019685
FALSE	High	[G].SLAEILLKK.[S]		1	1	3	O15397	O15397 [439-447]		0	1014.66	0	439	High	6.79	567.1	247.5	247.5	1.63023e-07	2.22583e-08	0	0	0.000341336	4.86843e-05	0	0
FALSE	High	[G].SLFDDPENLQK.[N]		1	1	1	Q14642	Q14642 [21-31]		0	1305.63	0	21	High	2.26	327.1	175.1	175.1	0.00546398	0.00123937	0.00122338	0.00106061	0.0543925	0.00300107	0.00297651	0.00448542
FALSE	High	[G].SLFPKALQR.[L]		1	1	1	O43306	O43306 [722-730]		0	1059.63	0	722	High	3.48	401.3	183.6	183.6	0.000330278	0.00061862	0.000446894	0.000636267	0.0032886	0.00189394	0.00140598	0.00227273
FALSE	High	[G].SLMHPSDLRAK.[E]	1xOxidation [M3]	1	1	1	Q9Y2G1	Q9Y2G1 [582-592]		0	1270.66	0	582	High	1.1	302.4	167.2	167.2	0.0789865	0.00503585	0.00501475	0.00494836	0.393686	0.00888151	0.00887638	0.0136919
FALSE	High	[G].SLQEVTIHEK.[Q]		1	1	2	Q9H1A4	Q9H1A4 [60-69]		0	1183.63	0	60	High	4.61	397.8	124.3	124.3	2.43512e-05	3.97075e-06	0	0	0.048494	0.00225666	0.0022147	0.00315159
FALSE	High	[G].SLRDSALFVK.[N]		1	1	1	Q9H3Q1	Q9H3Q1 [105-114]		0	1135.65	0	105	High	1.77	339.4	94.5	94.5	0.0170545	0.00326911	0.00326716	0.00342379	0.0567814	0.00473159	0.00471294	0.00745829
FALSE	High	[G].SQATNYGEDLTK.[N]		1	1	1	Q15293	Q15293 [315-326]		0	1326.62	0	315	High	6.71	453	276.7	276.7	1.96308e-07	3.08199e-08	0	0	0.000410999	6.85109e-05	0	0
FALSE	High	[G].SSEPVTGLDAK.[-]		1	1	16	rsB	rsB [4-14]		0	1103.56	0	4	High	7.89	349.3	149.1	149.1	1.28096e-08	1.87517e-09	0	0	2.68292e-05	3.92471e-06	0	0
FALSE	High	[G].SSFGDLGSAK.[L]		1	1	1	O95081	O95081 [435-444]		0	968.468	0	435	High	1.77	325	128.4	128.4	0.0170787	0.00326911	0.00326458	0.00341989	0.056862	0.00473159	0.00468125	0.00741174
FALSE	High	[G].SSFGSGAGSSSFSR.[T]		1	1	8	P05787	P05787 [441-454]		0	1320.58	0	441	High	9.09	645.3	410.4	410.4	8.09696e-10	1.81862e-10	0	0	1.69592e-06	3.80912e-07	0	0
FALSE	High	[G].SSFGSGAGSSSFSRT.[S]		1	1	1	P05787	P05787 [441-455]		0	1421.63	0	441	High	4.57	248.9	234.6	234.6	2.69455e-05	6.72479e-06	0	0	0.0533923	0.0028462	0.00281812	0.00407332
FALSE	High	[G].SSFGSGAGSSSFSRTSS.[S]		1	1	1	P05787	P05787 [441-457]		0	1595.69	0	441	High	4.58	267.2	171.5	171.5	2.65176e-05	6.42006e-06	0	0	0.0525879	0.00276575	0.00254228	0.00339337
FALSE	High	[G].SSFGSGAGSSSFSRTSSS.[R]		1	1	3	P05787	P05787 [441-458]		0	1682.73	0	441	High	9.01	625.6	403.9	403.9	9.79934e-10	2.17075e-10	0	0	2.05248e-06	4.54667e-07	0	0
FALSE	High	[G].SSFGSGAGSSSFSRTSSSR.[A]		1	1	1	P05787	P05787 [441-459]		0	1838.83	0	441	High	5.88	316.6	272.9	272.9	1.3174e-06	2.61874e-07	0	0	0.00275166	0.00189394	0.00146547	0.00240269
FALSE	High	[G].SSFGSGAGSSSFSRTSSSRAVVVK.[K]		1	1	7	P05787	P05787 [441-464]		0	2335.16	0	441	High	11.95	734.5	476.4	476.4	1.12049e-12	3.85087e-13	0	0	2.34689e-09	8.0657e-10	0	0
FALSE	High	[G].SSFGSGAGSSSFSRTSSSRAVVVKKIETRD.[G]		1	1	7	P05787	P05787 [441-470]		0	3077.56	0	441	High	6.83	361.2	348.4	348.4	1.49516e-07	1.91516e-08	0	0	0.000313064	4.17374e-05	0	0
FALSE	High	[G].SSFGSGAGSSSFSRTSSSRAVVVKKIETRDGK.[L]		1	1	4	P05787	P05787 [441-472]		0	3262.68	0	441	High	7.26	442.4	442.4	442.4	5.46561e-08	6.36494e-09	0	0	0.000114465	1.33023e-05	0	0
FALSE	High	[G].SSFGSGAGSSSFSRTSSSRAVVVKKIETRDGKLVSESSDVLPK.[-]		1	1	255	P05787	P05787 [441-483]		0	4417.3	0	441	High	12.54	641.3	605.1	605.1	2.91158e-13	1.47697e-13	0	0	6.09835e-10	3.09354e-10	0	0
FALSE	High	[G].SSFPGTIISR.[V]		1	1	1	Q6P9B9	Q6P9B9 [232-241]		0	1064.57	0	232	High	2.25	254.1	149	149	0.00562046	0.00143282	0.00142209	0.0013361	0.05595	0.0040524	0.00395511	0.00635459
FALSE	High	[G].SSLPPPPIKH.[N]		1	1	1	Q9Y5A9	Q9Y5A9 [262-271]		0	1072.61	0	262	High	4.54	241.3	165.2	165.2	2.86534e-05	9.99715e-06	0	0	0.0566509	0.00460389	0.00458795	0.00715421
FALSE	High	[G].SSNSYAIKK.[K]		1	1	1	P46782	P46782 [184-192]		0	997.531	0	184	High	4.61	435.4	150.8	150.8	2.44237e-05	4.11027e-06	0	0	0.0486317	0.00233675	0.00232048	0.0034204
FALSE	High	[G].SSSGQTLSTQLWK.[-]		1	1	1	Q8IYB5	Q8IYB5 [455-467]		0	1422.72	0	455	High	8.16	352.9	292.3	292.3	6.99406e-09	1.22492e-09	0	0	1.46489e-05	2.56179e-06	0	0
FALSE	High	[G].SSYSGLLER.[H]		1	1	1	Q4G0N4	Q4G0N4 [106-114]		0	1011.51	0	106	High	3.51	296.4	125.3	125.3	0.000311505	0.00061862	0.000561325	0.000768246	0.393736	0.00897731	0.00892985	0.0138753
FALSE	High	[G].STAENAEYLR.[V]		1	1	1	P00533	P00533 [1190-1199]		0	1153.55	0	1190	High	6.11	363.7	192.9	192.9	7.70792e-07	1.69207e-07	0	0	0.00161181	0.00189394	0.00147555	0.0023175
FALSE	High	[G].STFVAYLPDYR.[M]		1	1	1	Q9NX14	Q9NX14 [103-113]		0	1331.66	0	103	High	1.78	330.3	198.9	198.9	0.0166296	0.00278481	0.00277302	0.00235417	0.0553668	0.00329659	0.00329083	0.00504202
FALSE	High	[G].STGDALVFIEK.[A]		1	1	1	P78509	P78509 [2349-2359]		0	1179.63	0	2349	High	4.81	343.4	163.5	163.5	1.56372e-05	8.19619e-07	0	0	0.0316945	0.00189394	0.00174465	0.00280112
FALSE	High	[G].STHGTFLNK.[T]		1	1	2	Q9BWU0	Q9BWU0 [238-246]		0	1004.52	0	238	High	6.23	536.4	234.3	234.3	5.85396e-07	1.31878e-07	0	0	0.00122461	0.00189394	0.00160037	0.00258231
FALSE	High	[G].STIDDTISK.[F]		1	1	3	Q14677	Q14677 [210-218]		0	979.494	0	210	High	4.61	455.4	117	117	2.47483e-05	4.69686e-06	0	0	0.0492471	0.00265252	0.00260902	0.00358102
FALSE	High	[G].STMTPPPSGPNPYAR.[N]		1	1	5	Q92734	Q92734 [369-383]		0	1572.75	0	369	High	7.02	546.5	365.9	365.9	9.54635e-08	1.0609e-08	0	0	0.000199909	2.22681e-05	0	0
FALSE	High	[G].STMTPPPSGPNPYAR.[N]	1xOxidation [M3]	1	1	14	Q92734	Q92734 [369-383]		0	1588.74	0	369	High	8.18	594.6	467.5	467.5	6.60698e-09	1.17279e-09	0	0	1.38382e-05	2.45249e-06	0	0
FALSE	High	[G].STMYPGLPSR.[L]	1xOxidation [M3]	1	1	1	P61160	P61160 [307-316]		0	1124.54	0	307	High	4.54	247.6	152.6	152.6	2.86943e-05	1.00745e-05	0	0	0.0567309	0.00473159	0.00473118	0.00749803
FALSE	High	[G].STMYPGLPSRL.[E]	1xOxidation [M3]	1	1	6	P61160	P61160 [307-317]		0	1237.62	0	307	High	6.51	444.7	285.4	285.4	3.0574e-07	6.26277e-08	0	0	0.000639964	0.000896057	0.000877963	0.00275482
FALSE	High	[G].STMYPGLPSRL.[E]		1	1	1	P61160	P61160 [307-317]		0	1221.63	0	307	High	5.77	391.3	237.4	237.4	1.69696e-06	3.19708e-07	0	0	0.00354159	0.00189394	0.00137931	0.00222321
FALSE	High	[G].STNDRLFLVK.[G]		1	1	1	Q9NWH2	Q9NWH2 [20-29]		0	1192.67	0	20	High	2.25	374.9	103	103	0.00565448	0.00143282	0.00141682	0.00132802	0.0562886	0.00419605	0.00418187	0.00674709
FALSE	High	[G].STNLFSKLTSK.[L]		1	1	1	P27448	P27448 [601-611]		0	1225.68	0	601	High	1.56	292.1	131.9	131.9	0.0278518	0.00355941	0.00355803	0.0034774	0.0556755	0.00395638	0.00392382	0.00619606
FALSE	High	[G].STSEAPQPPR.[K]		1	1	2	Q15014	Q15014 [90-99]		0	1069.53	0	90	High	4.57	296.2	104	104	2.68674e-05	6.68618e-06	0	0	0.0532457	0.0028462	0.00282578	0.00408789
FALSE	High	[G].STSETPQPPR.[K]		1	1	6	Q9UBU8	Q9UBU8 [164-173]		0	1099.54	0	164	High	6.52	512.2	326.1	326.1	3.0472e-07	6.23314e-08	0	0	0.000637829	0.000896057	0.00087925	0.00276243
FALSE	High	[G].STWGSPGWVR.[L]		1	1	1	Q9BQB6	Q9BQB6 [3-12]		0	1132.55	0	3	High	1.77	316	149.4	149.4	0.0168363	0.00305137	0.00304057	0.00295023	0.0560548	0.0040524	0.00400182	0.00628272
FALSE	High	[G].STYAPIGEVHK.[D]		1	1	3	P16615	P16615 [387-397]		0	1201.62	0	387	High	6.73	496.5	347.5	347.5	1.86482e-07	2.7431e-08	0	0	0.000390435	6.07565e-05	0	0
FALSE	High	[G].STYDITRGH.[A]		1	1	1	Q96M27	Q96M27 [137-145]		0	1049.5	0	137	High	2.25	360.3	125.9	125.9	0.00561806	0.00143282	0.00142248	0.0013367	0.0559261	0.0040524	0.00396423	0.00637349
FALSE	High	[G].STYNLQILTR.[R]		1	1	1	Q9ULT8	Q9ULT8 [988-997]		0	1208.66	0	988	High	6.74	529.9	351.6	351.6	1.81568e-07	2.63401e-08	0	0	0.000380151	5.84083e-05	0	0
FALSE	High	[G].SVALPAIMR.[S]	1xOxidation [M8]	1	1	2	Q9Y490	Q9Y490 [446-454]		0	973.55	0	446	High	4.53	346.4	98.1	98.1	2.93793e-05	1.03842e-05	0	0	0.0580219	0.00498563	0.00495798	0.00770713
FALSE	High	[G].SVAQVVLSR.[G]		1	1	3	Q92482	Q92482 [42-50]		0	958.568	0	42	High	4.23	503.5	257.5	257.5	5.83181e-05	0.000214707	0.000214202	0.000607718	0.000580685	0.000618812	0.000608643	0.00195503
FALSE	High	[G].SVDGHMKLY.[R]	1xOxidation [M6]	1	1	1	Q9H1D9	Q9H1D9 [262-270]		0	1065.5	0	262	High	4.55	338.3	163.6	163.6	2.80532e-05	7.96432e-06	0	0	0.0554752	0.00346056	0.0033922	0.00533148
FALSE	High	[G].SVELPIVGK.[A]		1	1	2	A5PLL7	A5PLL7 [103-111]		0	941.567	0	103	High	4.55	340.8	107.7	107.7	2.82214e-05	8.85466e-06	0	0	0.0558051	0.0040524	0.00402886	0.00647808
FALSE	High	[G].SVFRDLVIK.[Y]		1	1	1	P52292	P52292 [194-202]		0	1076.65	0	194	High	3.62	325.5	50	50	0.000237749	0.00061862	0.000580327	0.00079639	0.331643	0.00837409	0.00833456	0.0124642
FALSE	High	[G].SVIDEPVRLK.[H]		1	1	4	P46013	P46013 [74-83]		0	1155.67	0	74	High	6.8	514.1	239.5	239.5	1.5808e-07	2.11576e-08	0	0	0.00033099	4.61987e-05	0	0
FALSE	High	[G].SVISTDPLKR.[F]		1	1	2	O15360	O15360 [309-318]		0	1115.64	0	309	High	3.64	431.3	168.2	168.2	0.000227106	0.00061862	0.000581508	0.000798935	0.00226132	0.00189394	0.00134202	0.00204186
FALSE	High	[G].SVLDYFSER.[S]		1	1	4	O75586	O75586 [28-36]		0	1115.54	0	28	High	1.86	417.6	132.9	132.9	0.0136622	0.00230017	0.00228797	0.00138889	0.0454877	0.00212604	0.00211576	0.00301773
FALSE	High	[G].SVLGQAMEK.[V]	1xOxidation [M7]	1	1	1	Q16850	Q16850 [12-20]		0	978.492	0	12	High	0.93	265.3	96.3	96.3	0.118421	0.00583125	0.00582801	0.00546611	0.394009	0.0100021	0.00999795	0.0153149
FALSE	High	[G].SVLLFVTKK.[A]		1	1	5	Q86XP3	Q86XP3 [500-508]		0	1034.66	0	500	High	2.36	385.1	122.3	122.3	0.00441357	0.00115241	0.00115207	0.00111252	0.0439381	0.00212604	0.00212443	0.0030326
FALSE	High	[G].SVLQESPVTK.[S]		1	1	1	Q2LD37	Q2LD37 [2363-2372]		0	1087.6	0	2363	High	1.97	303.3	198.6	198.6	0.0106819	0.00190084	0.00190054	0.00141503	0.0533017	0.0028462	0.00282332	0.00408267
FALSE	High	[G].SVNPAENFRVLVK.[Q]		1	1	2	P13010	P13010 [591-603]		0	1472.82	0	591	High	7.2	511.9	363.6	363.6	6.36317e-08	7.20364e-09	0	0	0.00013326	1.50599e-05	0	0
FALSE	High	[G].SVPENQYGLPFEK.[W]		1	1	1	Q9H8J5	Q9H8J5 [371-383]		0	1507.74	0	371	High	3.81	364.4	297	297	0.000156441	0.00061862	0.000596896	0.000826902	0.0015577	0.00189394	0.0014881	0.00234055
FALSE	High	[G].SVPNGQTPLK.[A]		1	1	5	Q8IZA0	Q8IZA0 [1031-1040]		0	1040.57	0	1031	High	5.02	326.1	171	171	9.49589e-06	5.26673e-07	0	0	0.0194923	0.00189394	0.00179974	0.00290698
FALSE	High	[G].SVPSTPIAHR.[G]		1	1	1	Q9NXR1	Q9NXR1 [211-220]		0	1064.58	0	211	High	2.2	402.6	186.2	186.2	0.00635971	0.00157139	0.00156132	0.00145412	0.0317359	0.00189394	0.00174382	0.00279776
FALSE	High	[G].SVQAPSYGARPVSSAASVYAGAGGSGSR.[I]		1	1	1	P05783	P05783 [18-45]		0	2597.27	0	18	High	4.62	150	147	147	2.38371e-05	2.23619e-06	0	0	0.0475172	0.00225666	0.00217675	0.00286123
FALSE	High	[G].SVQAPSYGARPVSSAASVYAGAGGSGSRISVS.[R]		1	1	1	P05783	P05783 [18-49]		0	2983.49	0	18	High	7.29	372.2	372.2	372.2	5.14513e-08	6.05279e-09	0	0	0.000107754	1.26481e-05	0	0
FALSE	High	[G].SVSDIIRLR.[N]		1	1	1	Q13043	Q13043 [109-117]		0	1058.63	0	109	High	2.98	513.4	176.5	176.5	0.00103899	0.000846464	0.000842405	0.00073381	0.0103449	0.00189394	0.00150804	0.00256301
FALSE	High	[G].SVVNWSGQGLQK.[L]		1	1	1	Q8IW35	Q8IW35 [16-27]		0	1302.68	0	16	High	2.32	340.9	237.7	237.7	0.00482969	0.00120641	0.00119583	0.00109461	0.0480798	0.00225666	0.00217008	0.0029703
FALSE	High	[G].TAFDPFLGGK.[N]		1	1	1	Q92598	Q92598 [225-234]		0	1052.54	0	225	High	4.64	386.4	223.4	223.4	2.27855e-05	1.58215e-06	0	0	0.0455171	0.00212604	0.00211544	0.00301659
FALSE	High	[G].TFIIDPAAVIR.[-]		1	1	3	rsK	rsK [2-12]		0	1215.71	0	2	High	9.73	402.7	247.5	247.5	1.88336e-10	6.39525e-11	0	0	3.94473e-07	1.33949e-07	0	0
FALSE	High	[G].TFIIDPGGVIR.[-]		1	1	11	rsI	rsI [2-12]		0	1187.68	0	2	High	8.8	278.7	166.8	166.8	1.59789e-09	3.40434e-10	0	0	3.3468e-06	7.13043e-07	0	0
FALSE	High	[G].TGLKDIKTV.[K]		1	1	1	Q9Y546	Q9Y546 [268-276]		0	974.588	0	268	High	2.25	403.3	69.7	69.7	0.00558534	0.00143282	0.00143069	0.0013463	0.0556004	0.00379193	0.00379046	0.00585717
FALSE	High	[G].TSFGEYGGWYK.[A]		1	1	1	Q07866	Q07866 [444-454]		0	1294.57	0	444	High	1.83	411.2	234.2	234.2	0.014667	0.00251786	0.00251721	0.00176104	0.0488327	0.00254712	0.00254227	0.0033732
FALSE	High	[G].TTDSGPYFEK.[L]		1	1	1	Q9UPQ9	Q9UPQ9 [1128-1137]		0	1144.52	0	1128	High	3.82	353.5	221.1	221.1	0.000150507	0.00061862	0.000599281	0.000829875	0.00149862	0.00189394	0.00150441	0.00237954
FALSE	High	[G].TTIAGVVYK.[D]		1	1	1	Q99436	Q99436 [44-52]		0	951.551	0	44	High	1.87	325.3	91.6	91.6	0.0135643	0.00230017	0.00229705	0.00139451	0.134972	0.0065344	0.00651134	0.0094948
FALSE	High	[G].TVFTEEDFQK.[F]		1	1	1	Q86WX3	Q86WX3 [119-128]		0	1243.58	0	119	High	5.78	421	173	173	1.66398e-06	3.13294e-07	0	0	0.00347301	0.00189394	0.001386	0.00223314
FALSE	High	[G].TVIHFNNPK.[V]		1	1	4	P20290	P20290 [114-122]		0	1069.58	0	114	High	6.5	542.6	193.2	193.2	3.13359e-07	6.4345e-08	0	0	0.000655901	0.000896057	0.000871333	0.00271739
FALSE	High	[G].TVLGGVYILGK.[Y]		1	1	1	P56589	P56589 [21-31]		0	1119.68	0	21	High	4.53	322.3	69.3	69.3	2.94087e-05	1.03907e-05	0	0	0.0580768	0.00504202	0.00504075	0.00789524
FALSE	High	[G].TVLSQVYSK.[V]		1	1	1	P04114	P04114 [4226-4234]		0	1024.57	0	4226	High	4.54	435.5	55.3	55.3	2.88392e-05	1.03142e-05	0	0	0.0570142	0.00498563	0.00497764	0.00773395
FALSE	High	[G].TVQPKQDAFANFANFSK.[-]		1	1	1	Q14677	Q14677 [609-625]		0	1912.96	0	609	High	8.62	435.7	360.9	360.9	2.42397e-09	5.09553e-10	0	0	5.07702e-06	1.06726e-06	0	0
FALSE	High	[G].TVQTVPLRK.[G]		1	1	1	Q92618	Q92618 [1153-1161]		0	1041.64	0	1153	High	3.7	434.4	148.1	148.1	0.00019985	0.00061862	0.000586396	0.000807754	0.00198993	0.00189394	0.0013922	0.00214133
FALSE	High	[G].TVWGGPANLEAIAK.[K]		1	1	1	Q9NTX5	Q9NTX5 [288-301]		0	1426.77	0	288	High	4.59	303.3	227.7	227.7	2.59514e-05	6.02854e-06	0	0	0.0515215	0.00276575	0.00261037	0.00349462
FALSE	High	[G].TVWGGPANLEAIAKKGKFNK.[-]		1	1	2	Q9NTX5	Q9NTX5 [288-307]		0	2129.19	0	288	High	7.86	270.9	270.9	270.9	1.36619e-08	2.00747e-09	0	0	2.86143e-05	4.20199e-06	0	0
FALSE	High	[G].TVYEDLRYK.[L]		1	1	3	O00762	O00762 [72-80]		0	1186.61	0	72	High	2.5	432	204.1	204.1	0.00318585	0.00096637	0.000938251	0.000814332	0.0317176	0.00189394	0.00174409	0.00279888
FALSE	High	[G].VIIAKKYFFK.[K]		1	1	4	Q96D42	Q96D42 [313-322]		0	1256.78	0	313	High	6.37	413.5	213.4	213.4	4.23493e-07	9.36015e-08	0	0	0.00088622	0.00189394	0.00180273	0.00305577
FALSE	High	[G].VIYSTPLPEK.[F]		1	1	1	P57682	P57682 [36-45]		0	1146.64	0	36	High	1.93	388.1	166	166	0.0116953	0.00225592	0.00225426	0.00140331	0.0389391	0.00202272	0.00200834	0.00309238
FALSE	High	[G].VMADGVAPVFKK.[R]	1xOxidation [M2]	1	1	1	O75554	O75554 [347-358]		0	1277.69	0	347	High	4.23	278.7	195.9	195.9	5.82774e-05	0.000214707	0.000214293	0.000608272	0.108813	0.00628881	0.00627283	0.00905961
FALSE	High	[G].VSLGISEIYMK.[I]	1xOxidation [M10]	1	1	1	Q53EU6	Q53EU6 [30-40]		0	1255.66	0	30	High	3.63	393.7	195	195	0.000232676	0.00061862	0.000581114	0.000797872	0.00231678	0.00189394	0.00133486	0.0020202
FALSE	High	[G].VSSSTNPFRPQK.[V]		1	1	2	P63218	P63218 [52-63]		0	1347.7	0	52	High	10.63	740.4	422.3	422.3	2.35597e-11	4.37321e-12	0	0	4.93461e-08	9.15976e-09	0	0
FALSE	High	[G].VTLSMAYRLLK.[S]	1xOxidation [M5]	1	1	1	P10620	P10620 [140-150]		0	1310.75	0	140	High	4.55	270.7	65.9	65.9	2.85087e-05	9.72279e-06	0	0	0.0563677	0.00432709	0.00432251	0.00709507
FALSE	High	[G].VTLSMAYRLLK.[S]		1	1	1	P10620	P10620 [140-150]		0	1294.76	0	140	High	4.59	250	141.1	141.1	2.57286e-05	5.83661e-06	0	0	0.0511012	0.00276575	0.00264459	0.00355094
FALSE	High	[G].VTYSPVSGYNK.[L]		1	1	1	Q96SK2	Q96SK2 [181-191]		0	1214.61	0	181	High	2.25	270.2	146.9	146.9	0.00567149	0.00143282	0.0014142	0.00132548	0.0564579	0.004408	0.00438635	0.00705787
FALSE	High	[G].VVAGGGRIDKPILK.[A]		1	1	1	P62917	P62917 [168-181]		0	1422.88	0	168	High	3.51	216	110.3	110.3	0.000311516	0.00061862	0.000552843	0.000758342	0.39387	0.0093007	0.0092916	0.0143541
FALSE	High	[G].VVGLPNVGK.[S]		1	1	3	Q9NVN8	Q9NVN8 [257-265]		0	882.541	0	257	High	3.78	366	146	146	0.000164332	0.00061862	0.000595061	0.000823271	0.00163628	0.00189394	0.00146505	0.00229358
FALSE	High	[G].VVIGRSGEMIK.[K]	1xOxidation [M9]	1	1	1	Q92945	Q92945 [336-346]		0	1204.67	0	336	High	5.97	448.3	163.5	163.5	1.08083e-06	2.23603e-07	0	0	0.00225864	0.00189394	0.0013428	0.00204394
FALSE	High	[G].VVLLGSLFSRK.[-]		1	1	2	Q07817	Q07817 [223-233]		0	1218.76	0	223	High	8.53	428.5	144.2	144.2	2.95421e-09	6.22481e-10	0	0	6.1876e-06	1.30379e-06	0	0
FALSE	High	[G].VVYTSHLQLK.[E]		1	1	2	P49792	P49792 [491-500]		0	1187.68	0	491	High	6.8	468	374	374	1.56986e-07	2.06895e-08	0	0	0.000328701	4.52328e-05	0	0
FALSE	High	[G].VVYWLYMKK.[S]	1xOxidation [M7]	1	1	2	Q13740	Q13740 [545-553]		0	1245.67	0	545	High	1.8	289.2	187.5	187.5	0.0157084	0.00265225	0.00264214	0.00198834	0.0522997	0.00276575	0.00256239	0.00342195
FALSE	High	[G].WSGSSSGQTLSTQLWK.[-]		1	1	1	Q8IYB5	Q8IYB5 [452-467]		0	1752.86	0	452	High	4.56	170.3	170.3	170.3	2.75151e-05	7.03352e-06	0	0	0.0544611	0.00300107	0.00297177	0.00447427
FALSE	High	[G].WTSRWIESK.[H]		1	1	2	P27797	P27797 [33-41]		0	1192.61	0	33	High	4.59	522	214.5	214.5	2.55661e-05	5.68008e-06	0	0	0.0507943	0.00276575	0.002671	0.00359613
FALSE	High	[G].YDVDFPRNLAKSVTVE.[-]		1	1	2	O94808	O94808 [667-682]		0	1852.94	0	667	High	3.96	286.4	169.2	169.2	0.000110033	0.00061862	0.00060778	0.000846501	0.00109562	0.00189394	0.00166389	0.00271924
FALSE	High	[G].YEFDEGSIIFNK.[F]		1	1	1	P36542	P36542 [178-189]		0	1461.69	0	178	High	4.55	312.6	132.7	132.7	2.80119e-05	7.62394e-06	0	0	0.0553944	0.00337838	0.00336632	0.00523685
FALSE	High	[G].YMKLHPEDFPEEDKKTYGEIFEKFHPIR.[-]	1xOxidation [M2]	1	1	2	O95298	O95298 [92-119]		0	3539.73	0	92	High	6.92	193.8	193.8	193.8	1.21499e-07	1.4645e-08	0	0	0.000254416	3.10974e-05	0	0
FALSE	High	[G].YRQDAYDGKDY.[I]		1	1	1	P30443	P30443 [137-147]		0	1393.6	0	137	High	4.55	302.8	224.5	224.5	2.79751e-05	7.28075e-06	0	0	0.0553222	0.00306327	0.00302904	0.0046398
FALSE	High	[G].YRQDAYDGKDYIAL.[N]		1	1	1	P30443	P30443 [137-150]		0	1690.81	0	137	High	3.92	223.5	204.4	204.4	0.00012065	0.00061862	0.000605388	0.000841751	0.201561	0.00800423	0.00800181	0.0116939
FALSE	High	[G].YRQDAYDGKDYIALNEDL.[R]		1	1	1	P30443	P30443 [137-154]		0	2162	0	137	High	4.54	206.6	206.6	206.6	2.86141e-05	9.91719e-06	0	0	0.0565739	0.00453317	0.00452292	0.00718276
FALSE	High	[G].YTLDQTYAK.[I]		1	1	1	P00395	P00395 [403-411]		0	1102.54	0	403	High	1.83	366.3	157.6	157.6	0.0148027	0.00256726	0.0025645	0.00189061	0.0492846	0.00265252	0.0026032	0.00357356
FALSE	High	[G].YVDDTQFVR.[F]		1	1	1	P30443	P30443 [51-59]		0	1142.55	0	51	High	4.54	323.7	323.7	323.7	2.87622e-05	1.02108e-05	0	0	0.0568636	0.00473159	0.00468045	0.0074103
FALSE	High	[G].YVDDTQFVRF.[D]		1	1	1	P30443	P30443 [51-60]		0	1289.62	0	51	High	4.61	357.9	357.9	357.9	2.46839e-05	4.62411e-06	0	0	0.0491251	0.00265252	0.00262205	0.00360577
FALSE	High	[G].YVDDTQFVRFD.[S]		1	1	1	P30443	P30443 [51-61]		0	1404.64	0	51	High	4.62	346.6	346.6	346.6	2.41925e-05	3.55608e-06	0	0	0.0481928	0.00225666	0.00214219	0.00292398
FALSE	High	[G].YVDDTQFVRFDS.[D]		1	1	1	P30443	P30443 [51-62]		0	1491.68	0	51	High	4.55	315	315	315	2.82427e-05	8.97743e-06	0	0	0.0558468	0.0040524	0.00400112	0.00643639
FALSE	High	[H].AAFGGTFKK.[V]		1	1	2	P55058	P55058 [155-163]		0	926.509	0	155	High	1.77	349.5	127.6	127.6	0.0168922	0.00308703	0.00308442	0.00306827	0.0562408	0.00414601	0.00411228	0.00657354
FALSE	High	[H].AIAAVAVALK.[Q]		1	1	1	P34897	P34897 [331-340]		0	926.603	0	331	High	4.13	299.8	65.7	65.7	7.46431e-05	0.000320444	0.000310945	0.000877193	0.135239	0.00729143	0.00727078	0.0104657
FALSE	High	[H].AIFSEDLENLK.[T]		1	1	1	Q96E29	Q96E29 [214-224]		0	1278.66	0	214	High	1.78	320.2	151.5	151.5	0.016669	0.00278481	0.00276451	0.00234131	0.0554977	0.00346056	0.00337603	0.00530076
FALSE	High	[H].AMLPYDQYLHR.[F]	1xOxidation [M2]	1	1	4	P06744	P06744 [337-347]		0	1422.68	0	337	High	6.2	401.9	312.2	312.2	6.28215e-07	1.42045e-07	0	0	0.00131406	0.00189394	0.00156285	0.00249221
FALSE	High	[H].ANFNYVWLR.[L]		1	1	1	Q2QL34	Q2QL34 [60-68]		0	1182.61	0	60	High	4.59	384.3	150.1	150.1	2.54595e-05	5.60005e-06	0	0	0.0505929	0.00276575	0.00268786	0.00362521
FALSE	High	[H].ASASASLPTK.[R]		1	1	1	Q01167	Q01167 [608-617]		0	932.505	0	608	High	6.49	465.8	155.3	155.3	3.22374e-07	6.77539e-08	0	0	0.000674757	0.000896057	0.000858861	0.00266193
FALSE	High	[H].ASLVGQTSPK.[H]		1	1	1	Q9Y2X3	Q9Y2X3 [344-353]		0	987.547	0	344	High	4.55	349.6	64.3	64.3	2.84481e-05	9.56098e-06	0	0	0.0562491	0.00414601	0.00410861	0.00656545
FALSE	High	[H].ATAMGAFVR.[P]	1xOxidation [M4]	1	1	2	A6NFY7	A6NFY7 [69-77]		0	939.472	0	69	High	1.78	314.6	141.8	141.8	0.0166247	0.00278481	0.00277511	0.00235756	0.0553502	0.00320911	0.00320845	0.00507737
FALSE	High	[H].ATFRAADSSAPEDSEKLVGDTVSYSK.[K]		1	1	2	Q08357	Q08357 [400-425]		0	2731.31	0	400	High	8.01	429.5	429.5	429.5	9.87179e-09	1.49272e-09	0	0	2.06762e-05	3.12313e-06	0	0
FALSE	High	[H].ATFRAADSSAPEDSEKLVGDTVSYSKK.[R]		1	1	2	Q08357	Q08357 [400-426]		0	2859.4	0	400	High	4.68	204.6	204.6	204.6	2.06862e-05	1.34389e-06	0	0	0.0414991	0.00202272	0.00199051	0.00306748
FALSE	High	[H].ATFYTPEGLRH.[G]		1	1	3	P19801	P19801 [487-497]		0	1291.64	0	487	High	3.82	403.4	282.4	282.4	0.00015251	0.00061862	0.000598623	0.000828272	0.00151857	0.00189394	0.00149701	0.00236267
FALSE	High	[H].ATLETILRH.[N]		1	1	3	Q9NUA8	Q9NUA8 [573-581]		0	1053.61	0	573	High	6.27	529	139.4	139.4	5.4279e-07	1.22613e-07	0	0	0.00113558	0.00189394	0.00164281	0.00267559
FALSE	High	[H].ATNEVAQLIQGGRLIK.[H]		1	1	2	Q9Y5U8	Q9Y5U8 [85-100]		0	1710.99	0	85	High	8.76	625.1	399.2	399.2	1.73736e-09	3.64151e-10	0	0	3.63891e-06	7.62718e-07	0	0
FALSE	High	[H].ATQAIFEILEK.[S]		1	1	1	P22234	P22234 [168-178]		0	1262.7	0	168	High	6.21	394.5	202.1	202.1	6.14771e-07	1.37703e-07	0	0	0.00128598	0.00189394	0.00157729	0.00252366
FALSE	High	[H].ATVSFDTDTGLK.[Q]		1	1	1	Q14204	Q14204 [312-323]		0	1254.62	0	312	High	4.7	430.5	218.2	218.2	1.98488e-05	1.22923e-06	0	0	0.0398869	0.00202272	0.00200308	0.00308642
FALSE	High	[H].ATWMGKIHSK.[E]	1xOxidation [M4]	1	1	4	P12955	P12955 [105-114]		0	1174.6	0	105	High	4.62	551.2	280.5	280.5	2.39758e-05	2.88267e-06	0	0	0.047781	0.00225666	0.0022362	0.00307587
FALSE	High	[H].ATWMGKIHSK.[E]		1	1	3	P12955	P12955 [105-114]		0	1158.61	0	105	High	4.61	447.1	250.5	250.5	2.45169e-05	4.30132e-06	0	0	0.0488085	0.00254712	0.00254615	0.00337734
FALSE	High	[H].ATYGSGFHFH.[L]		1	1	1	P0DPD7	P0DPD7 [198-207]		0	1123.5	0	198	High	1.78	367	126.9	126.9	0.0166879	0.00281181	0.00281139	0.00246753	0.0555607	0.00372659	0.00372111	0.00591716
FALSE	High	[H].AVFTIVFTQK.[K]		1	1	2	O60333	O60333 [219-228]		0	1153.66	0	219	High	5.79	444.8	178.9	178.9	1.63827e-06	3.09602e-07	0	0	0.00341955	0.00189394	0.00139034	0.00223914
FALSE	High	[H].AVGDIPGVRFK.[V]		1	1	2	P62266	P62266 [111-121]		0	1158.66	0	111	High	4.61	367.4	177.4	177.4	2.46073e-05	4.46829e-06	0	0	0.0489799	0.00265252	0.00264617	0.00364409
FALSE	High	[H].AVPTFNVKEK.[V]		1	1	1	Q7Z7F0	Q7Z7F0 [242-251]		0	1132.64	0	242	High	1.85	390.9	171.3	171.3	0.0142376	0.00230017	0.00228453	0.00138466	0.0474031	0.00225666	0.00222717	0.00295094
FALSE	High	[H].AVSEGTKAVTK.[Y]		1	7	11	Q5QNW6	Q5QNW6 [111-121]		0	1090.61	0	111	High	8.59	638	160.1	160.1	2.57624e-09	5.35081e-10	0	0	5.39594e-06	1.12073e-06	0	0
FALSE	High	[H].AVSTLGISK.[R]		1	1	1	Q3SXM5	Q3SXM5 [279-287]		0	875.52	0	279	High	1.77	463	26.8	26.8	0.0169189	0.00308703	0.00308151	0.00306357	0.05633	0.00419605	0.00416113	0.00671141
FALSE	High	[H].AVVSVIFLK.[V]		1	1	1	Q6ZXV5	Q6ZXV5 [101-109]		0	975.624	0	101	High	3.52	354	147.9	147.9	0.000299444	0.00061862	0.000572246	0.000782881	0.00298159	0.00189394	0.00143601	0.00234412
FALSE	High	[H].AVVVGVYRPPPK.[V]		1	1	8	P22087	P22087 [307-318]		0	1281.77	0	307	High	7.93	598.2	271.9	271.9	1.16393e-08	1.72957e-09	0	0	2.43781e-05	3.61956e-06	0	0
FALSE	High	[H].FTAEGEVTFK.[S]		1	1	1	P14625	P14625 [375-384]		0	1128.56	0	375	High	4.26	329.1	114	114	5.50071e-05	0.000108566	0.000107492	0.00030581	0.103349	0.00628881	0.00628281	0.00907112
FALSE	High	[H].GGAGGARISL.[S]		1	1	1	Q9C075	Q9C075 [36-45]		0	858.479	0	36	High	1.77	346.3	106.9	106.9	0.0169426	0.00317997	0.00317839	0.00331421	0.0564087	0.004408	0.00439908	0.00707499
FALSE	High	[H].GIVTNWDDMEK.[I]	1xOxidation [M9]	1	2	1	P60709	P60709 [74-84]		0	1323.59	0	74	High	3.51	207.1	146.4	146.4	0.000311516	0.00061862	0.000552283	0.00075815	0.393876	0.0093007	0.00927734	0.0143403
FALSE	High	[H].GLYAGDPVSK.[V]		1	1	1	Q9UJJ7	Q9UJJ7 [154-163]		0	1006.52	0	154	High	2.25	322.1	139.6	139.6	0.00556698	0.00138496	0.00138251	0.00135359	0.0554176	0.00346056	0.00344548	0.00542965
FALSE	High	[H].GQFFDQHLK.[F]		1	1	1	P26572	P26572 [322-330]		0	1119.56	0	322	High	2.31	356.7	187.3	187.3	0.0049458	0.00120641	0.00118664	0.00108493	0.0492354	0.00265252	0.00261064	0.00358423
FALSE	High	[H].GSLFLRTPK.[I]		1	1	4	P00338	P00338 [68-76]		0	1018.6	0	68	High	8.66	610.2	271.5	271.5	2.18439e-09	4.46154e-10	0	0	4.57521e-06	9.34473e-07	0	0
FALSE	High	[H].GSLGFLPRK.[R]		1	1	1	P39023	P39023 [12-20]		0	974.578	0	12	High	2.25	410	107.5	107.5	0.00557068	0.00138496	0.00138091	0.00135196	0.0554544	0.00346056	0.0034116	0.00536006
FALSE	High	[H].GSRFYFWTK.[-]		1	1	1	P51970	P51970 [164-172]		0	1191.59	0	164	High	4.58	258.6	186.6	186.6	2.60446e-05	6.11554e-06	0	0	0.051697	0.00276575	0.0025974	0.0034778
FALSE	High	[H].GTMPLRNIFK.[N]	1xOxidation [M3]	1	1	10	Q9NZ01	Q9NZ01 [154-163]		0	1192.65	0	154	High	6.71	468.9	276.1	276.1	1.97226e-07	3.10561e-08	0	0	0.00041292	6.89924e-05	0	0
FALSE	High	[H].GTMPLRNIFK.[N]		1	1	1	Q9NZ01	Q9NZ01 [154-163]		0	1176.66	0	154	High	4.13	223.4	191.4	191.4	7.45592e-05	0.000320444	0.000314037	0.000886263	0.135076	0.00675781	0.00675571	0.00992204
FALSE	High	[H].GVDSSIFQNPK.[K]		1	1	2	Q8N9N2	Q8N9N2 [194-204]		0	1191.6	0	194	High	4.24	456.3	243.4	243.4	5.78295e-05	0.000214707	0.000214431	0.000609385	0.000575819	0.000618812	0.000611995	0.00197824
FALSE	High	[H].GVLAWVKEK.[V]		1	1	16	P24001	P24001 [171-179]		0	1029.61	0	171	High	4.28	512.5	208.4	208.4	5.2345e-05	0.000108566	0.000107782	0.000307125	0.000521209	0.000345542	0.000319591	0.00105374
FALSE	High	[H].GVLGPIINK.[V]		1	2	1	C9J798	C9J798 [366-374]		0	910.572	0	366	High	1.1	299.8	90.8	90.8	0.0789948	0.00503585	0.00501243	0.00494358	0.393728	0.00897731	0.00894646	0.0139025
FALSE	High	[H].GVVGPYVKK.[I]		1	1	1	P36871	P36871 [227-235]		0	946.572	0	227	High	3.47	420.2	137	137	0.000336346	0.00061862	0.000443689	0.000632511	0.00334902	0.00189394	0.00139811	0.00225632
FALSE	High	[H].GVYSFQFNK.[-]		1	1	2	Q15434	Q15434 [399-407]		0	1089.54	0	399	High	7.07	405.7	212.6	212.6	8.59102e-08	9.65957e-09	0	0	0.000179908	2.02058e-05	0	0
FALSE	High	[H].HQDFQSYPK.[-]		1	1	2	P27930	P27930 [390-398]		0	1149.53	0	390	High	7.7	568.7	167.2	167.2	1.9807e-08	2.68232e-09	0	0	4.14843e-05	5.63167e-06	0	0
FALSE	High	[H].HTFSTEIAKFLK.[V]		1	1	1	P13667	P13667 [338-349]		0	1421.78	0	338	High	5.9	327.8	323.5	323.5	1.25021e-06	2.51712e-07	0	0	0.00261168	0.00189394	0.00148203	0.0024426
FALSE	High	[H].HVIPMPLLK.[G]	1xOxidation [M5]	1	1	1	Q6NXT4	Q6NXT4 [357-365]		0	1063.63	0	357	High	1.77	287.8	113.2	113.2	0.0168207	0.00305137	0.00304194	0.00295212	0.0560029	0.0040524	0.00402157	0.00631579
FALSE	High	[H].IIYVDNKAINK.[A]		1	1	2	O60488	O60488 [225-235]		0	1290.74	0	225	High	4.61	338.9	110.3	110.3	2.46655e-05	4.59674e-06	0	0	0.0490901	0.00265252	0.00262796	0.00361773
FALSE	High	[H].ITPSTQQHL.[K]		1	1	1	P55061	P55061 [19-27]		0	1024.54	0	19	High	4.55	356.9	97.4	97.4	2.84974e-05	9.70076e-06	0	0	0.0563456	0.00419605	0.00415451	0.00670323
FALSE	High	[H].IVFPYSYTR.[S]		1	1	2	Q96IY4	Q96IY4 [316-324]		0	1145.6	0	316	High	1.77	351.9	108.4	108.4	0.0170992	0.00326911	0.00326297	0.00341686	0.0569301	0.00475907	0.00474898	0.00738294
FALSE	High	[H].IVVPPLPEK.[R]		1	1	1	O95219	O95219 [124-132]		0	991.619	0	124	High	2.25	329.4	96.9	96.9	0.00565758	0.00143282	0.00141597	0.00132743	0.0563195	0.00419605	0.00416519	0.00671961
FALSE	High	[H].KIISIFSGTEK.[G]		1	1	3	Q13177	Q13177 [52-62]		0	1222.7	0	52	High	5.9	473.5	180.2	180.2	1.25351e-06	2.52747e-07	0	0	0.00261855	0.00189394	0.00148038	0.00243784
FALSE	High	[H].KIQGDDWEPRPL.[R]		1	1	1	O95817	O95817 [249-260]		0	1453.74	0	249	High	2.32	458.1	246.6	246.6	0.00482806	0.00120641	0.00119597	0.00109495	0.0480635	0.00225666	0.00217303	0.00297521
FALSE	High	[H].KLIAWERTK.[T]		1	1	2	Q9BVS4	Q9BVS4 [60-68]		0	1144.68	0	60	High	4.55	460.2	79.4	79.4	2.81857e-05	8.70644e-06	0	0	0.0557351	0.0039818	0.0039784	0.0063499
FALSE	High	[H].KTFEGNLTTK.[P]		1	1	1	Q6P2Q9	Q6P2Q9 [1792-1801]		0	1138.61	0	1792	High	4.62	500.2	192.8	192.8	2.42635e-05	3.74891e-06	0	0	0.0483276	0.00225666	0.00224808	0.00320513
FALSE	High	[H].KTFSEILNR.[V]		1	1	1	Q14204	Q14204 [872-880]		0	1107.62	0	872	High	4.01	357.7	80.3	80.3	9.87879e-05	0.00061862	0.000612245	0.000856898	0.17138	0.00767361	0.0076579	0.0110612
FALSE	High	[H].KTFTIKRFLAK.[K]		1	1	7	Q96EH5	Q96EH5 [5-15]		0	1352.84	0	5	High	9.57	667.7	375.7	375.7	2.71322e-10	8.53254e-11	0	0	5.68288e-07	1.78715e-07	0	0
FALSE	High	[H].KVDIPSIITK.[K]		1	1	2	Q9Y5W7	Q9Y5W7 [183-192]		0	1113.69	0	183	High	4.55	262.4	115.7	115.7	2.80422e-05	7.8477e-06	0	0	0.0554537	0.00346056	0.00341297	0.00536381
FALSE	High	[H].LINAFHTPK.[N]		1	1	2	Q96TA2	Q96TA2 [19-27]		0	1040.59	0	19	High	4.55	425.3	99.1	99.1	2.82662e-05	9.05696e-06	0	0	0.0558928	0.0040524	0.00398074	0.00640205
FALSE	High	[H].LLSSSSSVIDALQYK.[L]		1	1	1	P04114	P04114 [3366-3380]		0	1610.86	0	3366	High	6.67	487.3	359.7	359.7	2.15198e-07	3.55567e-08	0	0	0.000450531	0.000345542	0.000339674	0.0011655
FALSE	High	[H].LQIPIHFPK.[D]		1	1	4	Q9Y2Q3	Q9Y2Q3 [77-85]		0	1092.66	0	77	High	1.8	349.2	73.8	73.8	0.0158037	0.00265225	0.00264053	0.00198597	0.0526172	0.00276575	0.00265193	0.00365154
FALSE	High	[H].LTDQHLAEFLR.[R]		1	1	2	Q9BV86	Q9BV86 [141-151]		0	1342.71	0	141	High	8.41	600.8	305.3	305.3	3.86264e-09	7.82484e-10	0	0	8.09029e-06	1.63892e-06	0	0
FALSE	High	[H].LVYESDQNKDGK.[L]		1	1	1	O43852	O43852 [273-284]		0	1395.68	0	273	High	6.3	408.7	202.4	202.4	5.03001e-07	1.12166e-07	0	0	0.00105242	0.00189394	0.00169205	0.00278164
FALSE	High	[H].NPHVNPLPTGYEDE.[-]		1	1	1	P12074	P12074 [96-109]		0	1581.72	0	96	High	8.35	393.9	332.1	332.1	4.4327e-09	8.80474e-10	0	0	9.28426e-06	1.83959e-06	0	0
FALSE	High	[H].QQLYWSHPR.[K]		1	1	2	P62273	P62273 [4-12]		0	1214.61	0	4	High	6.26	564.7	283.2	283.2	5.44063e-07	1.22826e-07	0	0	0.00113824	0.00189394	0.00164204	0.0026738
FALSE	High	[H].QQLYWSHPRK.[F]		1	1	1	P62273	P62273 [4-13]		0	1342.7	0	4	High	4.13	230.4	229.7	229.7	7.39347e-05	0.000320444	0.000317192	0.000896057	0.13407	0.00639558	0.00638046	0.00917596
FALSE	High	[H].QVISVTFEK.[A]		1	1	1	Q15020	Q15020 [397-405]		0	1050.58	0	397	High	3.51	307.1	111.3	111.3	0.000311498	0.00061862	0.000569746	0.000778816	0.393638	0.00864152	0.00861817	0.0130195
FALSE	High	[H].QVVEDGYEFFAK.[R]		1	1	1	P62140	P62140 [248-259]		0	1431.68	0	248	High	3.51	208.3	169.2	169.2	0.000311825	0.00061862	0.000483793	0.000686028	0.39791	0.0220592	0.0220442	0.0327826
FALSE	High	[H].RIHWESASLLR.[S]		1	1	24	P01024	P01024 [1310-1320]		0	1367.75	0	1310	High	9.96	653.1	399.2	399.2	1.08416e-10	3.64799e-11	0	0	2.27078e-07	7.64077e-08	0	0
[truncated: 3,746 more rows]

## Sheet: HUH7-C0102
Checked	Confidence	Annotated Sequence	Modifications	# Protein Groups	# Proteins	# PSMs	Master Protein Accessions	Positions in Master Proteins	Modifications in Master Proteins	# Missed Cleavages	Theo. MH+ [Da]	Off by X	Position in Protein	Confidence (by Search Engine): A2 PMI-Byonic	|Log Prob| (by Search Engine): A2 PMI-Byonic	Byonic Score (by Search Engine): A2 PMI-Byonic	Delta Byonic Score (by Search Engine): A2 PMI-Byonic	Delta Mod Score (by Search Engine): A2 PMI-Byonic	PEP 2D (by Search Engine): A2 PMI-Byonic	q-Value 2D (by Search Engine): A2 PMI-Byonic	FDR 2D (by Search Engine): A2 PMI-Byonic	Peptide Group FDR 2D (by Search Engine): A2 PMI-Byonic	PEP 1D (by Search Engine): A2 PMI-Byonic	q-Value 1D (by Search Engine): A2 PMI-Byonic	FDR 1D (by Search Engine): A2 PMI-Byonic	Peptide Group FDR 1D (by Search Engine): A2 PMI-Byonic
FALSE	High	[L].HSFDPFADASK.[G]		1	1	14	P41567	P41567 [8-18]		0	1221.55	0	8	High	13.29	855.1	564.2	564.2	5.08289e-14	5.08238e-14	0	0	8.40257e-11	8.40173e-11	0	0
FALSE	High	[S].SSRAVVVKKIETRDGKLVSESSDVLPK.[-]		1	1	15	P05787	P05787 [457-483]		0	2927.65	0	457	High	13.24	767.6	715.6	715.6	5.77743e-14	5.42989e-14	0	0	9.55072e-11	8.9762e-11	0	0
FALSE	High	[E].KTAEDAKDFFK.[R]		1	1	11	Q99471	Q99471 [94-104]		0	1299.66	0	94	High	12.92	854.7	525.3	525.3	1.21157e-13	7.65842e-14	0	0	2.00286e-10	1.26602e-10	0	0
FALSE	High	[D].PAAVTESKEGTEASASKGLEKKEK.[-]		1	1	1	Q8TCT9	Q8TCT9 [354-377]		0	2475.29	0	354	High	12.52	757	550.2	550.2	3.03607e-13	1.33339e-13	0	0	5.01896e-10	2.20423e-10	0	0
FALSE	High	[L].KSIDLQEPLQK.[K]		1	1	4	Q9Y223	Q9Y223 [375-385]		0	1298.73	0	375	High	12.36	842.9	417.2	417.2	4.36686e-13	1.94007e-13	0	0	7.21889e-10	3.20714e-10	0	0
FALSE	High	[K].ATEHLSTLSEK.[A]		1	1	2	P02647	P02647 [220-230]		0	1215.62	0	220	High	12.23	800.3	528.4	528.4	5.87053e-13	3.30388e-13	0	0	9.70462e-10	5.46168e-10	0	0
FALSE	High	[L].ATAGDGLIELRK.[L]		1	1	57	P35232	P35232 [229-240]		0	1243.7	0	229	High	12.11	814.9	508.4	508.4	7.75126e-13	3.79803e-13	0	0	1.28137e-09	6.27856e-10	0	0
FALSE	High	[V].KTLDEILQEKK.[R]		1	2	8	Q9UQ88	Q9UQ88 [11-21]		0	1344.77	0	11	High	12.11	830.1	408	408	7.75632e-13	4.51725e-13	0	0	1.2822e-09	7.46751e-10	0	0
FALSE	High	[R].VTAKELSLVNK.[N]		1	1	6	Q9UHB6	Q9UHB6 [18-28]		0	1201.72	0	18	High	11.36	774	407.1	407.1	4.36686e-12	7.77984e-13	0	0	7.21889e-09	1.28609e-09	0	0
FALSE	High	[F].TVMELVKIIYK.[N]	1xOxidation [M3]	1	1	33	Q53H82	Q53H82 [237-247]		0	1352.79	0	237	High	11.36	753.4	479.5	479.5	4.36686e-12	1.29068e-12	0	0	7.21889e-09	2.13363e-09	0	0
FALSE	High	[L].RTIVTTLQDSIRK.[V]		1	1	5	P07996	P07996 [288-300]		0	1530.9	0	288	High	11.36	774.4	612	612	4.36686e-12	1.05405e-12	0	0	7.21889e-09	1.74246e-09	0	0
FALSE	High	[A].AVQAVNAHSNILK.[A]		1	1	15	Q16891	Q16891 [245-257]		0	1364.76	0	245	High	11.25	762.2	416.3	416.3	5.67485e-12	2.17329e-12	0	0	9.38115e-09	3.59269e-09	0	0
FALSE	High	[W].AGAPVHLGQGQFLK.[F]		1	1	7	P48681	P48681 [1592-1605]		0	1422.79	0	1592	High	11.24	780.3	462.4	462.4	5.69065e-12	2.35842e-12	0	0	9.40727e-09	3.89872e-09	0	0
FALSE	High	[C].ATQALEKYNIEK.[D]		1	1	2	P63167	P63167 [25-36]		0	1407.75	0	25	High	11.11	755.2	405.1	405.1	7.75126e-12	2.77803e-12	0	0	1.28137e-08	4.59238e-09	0	0
FALSE	High	[D].PKNNLEALEDFEKAAGARGLSTESILIPR.[Q]		1	1	14	P31025	P31025 [138-166]		0	3139.67	0	138	High	11.04	735	713.8	713.8	9.20075e-12	3.2735e-12	0	0	1.52098e-08	5.41145e-09	0	0
FALSE	High	[K].KTLDPDPAIRR.[P]		1	1	4	P55060	P55060 [17-27]		0	1281.73	0	17	High	10.98	770.1	481.7	481.7	1.04271e-11	3.57157e-12	0	0	1.72371e-08	5.90419e-09	0	0
FALSE	High	[G].SSFGSGAGSSSFSRTSSSRAVVVK.[K]		1	1	4	P05787	P05787 [441-464]		0	2335.16	0	441	High	10.96	713.8	455.5	455.5	1.09233e-11	3.86563e-12	0	0	1.80573e-08	6.39031e-09	0	0
FALSE	High	[P].QSFDKEWVAK.[Q]		1	1	13	P13073	P13073 [131-140]		0	1237.62	0	131	High	10.91	766.2	444.3	444.3	1.21727e-11	4.18513e-12	0	0	2.01228e-08	6.91848e-09	0	0
FALSE	High	[I].SVYDHQGIFKR.[N]		1	1	8	Q96E22	Q96E22 [133-143]		0	1349.7	0	133	High	10.9	751.6	524.1	524.1	1.2665e-11	4.4992e-12	0	0	2.09366e-08	7.43767e-09	0	0
FALSE	High	[D].AVYGQKEIHRK.[V]		1	1	2	Q13283	Q13283 [54-64]		0	1328.74	0	54	High	10.65	754.2	432.9	432.9	2.21648e-11	5.13011e-12	0	0	3.66408e-08	8.48063e-09	0	0
FALSE	High	[M].FSYEESNPKDPAAVTESKEGTEASASKGLEKKEK.[-]		1	1	3	Q8TCT9	Q8TCT9 [344-377]		0	3671.79	0	344	High	10.43	671.4	671.4	671.4	3.70119e-11	6.22948e-12	0	0	6.11847e-08	1.0298e-08	0	0
FALSE	High	[E].HSMDTLLATLK.[K]	1xOxidation [M3]	1	1	9	O00244	O00244 [46-56]		0	1245.65	0	46	High	10.36	747.1	467	467	4.36686e-11	7.47745e-12	0	0	7.21889e-08	1.2361e-08	0	0
FALSE	High	[N].STFDSPAHWAQK.[G]		1	1	13	P00533	P00533 [1149-1160]		0	1374.64	0	1149	High	10.3	726.7	476.7	476.7	4.98117e-11	1.01233e-11	0	0	8.23442e-08	1.6735e-08	0	0
FALSE	High	[A].KVIELQEIISK.[Q]		1	1	2	Q13136	Q13136 [251-261]		0	1299.79	0	251	High	10.3	720.9	394.2	394.2	4.98117e-11	8.84306e-12	0	0	8.23442e-08	1.46185e-08	0	0
FALSE	High	[I].SSYFDEKGLVR.[Q]		1	1	9	P30876	P30876 [31-41]		0	1300.65	0	31	High	10.3	713.6	387.5	387.5	4.98117e-11	1.24579e-11	0	0	8.23442e-08	2.05943e-08	0	0
FALSE	High	[Q].TVIRDVEQQFK.[Y]		1	1	26	Q14566	Q14566 [163-173]		0	1362.74	0	163	High	10.29	705.3	385.5	385.5	5.08289e-11	1.35542e-11	0	0	8.40257e-08	2.24066e-08	0	0
FALSE	High	[A].AAQEVIKIITK.[Q]		1	1	8	Q13564	Q13564 [501-511]		0	1213.75	0	501	High	10.27	711.6	436.3	436.3	5.31097e-11	1.75527e-11	0	0	8.77962e-08	2.90166e-08	0	0
FALSE	High	[S].KTYQDIQNTIK.[K]		1	1	4	P24928	P24928 [697-707]		0	1351.72	0	697	High	10.27	730	498.4	498.4	5.31097e-11	1.6617e-11	0	0	8.77962e-08	2.74697e-08	0	0
FALSE	High	[E].RVFAAESIIKR.[R]		1	1	4	O95503	O95503 [9-19]		0	1289.77	0	9	High	10.25	707.8	433.8	433.8	5.67485e-11	1.85326e-11	0	0	9.38115e-08	3.06364e-08	0	0
FALSE	High	[M].SAFDPLKNQDEINK.[N]		1	1	8	Q92734	Q92734 [166-179]		0	1618.81	0	166	High	10.24	735.8	490.8	490.8	5.69066e-11	2.03562e-11	0	0	9.40727e-08	3.3651e-08	0	0
FALSE	High	[L].QVTQPTVGMNFKTPRGPV.[-]	1xOxidation [M9]	1	1	11	P08708	P08708 [118-135]		0	1973.03	0	118	High	10.19	606.2	441.1	441.1	6.44783e-11	2.38722e-11	0	0	1.0659e-07	3.94633e-08	0	0
FALSE	High	[L].HTMNVPSLFSK.[S]	1xOxidation [M3]	1	1	12	Q9NUP1	Q9NUP1 [175-185]		0	1276.64	0	175	High	10.15	749.1	458.3	458.3	7.13048e-11	2.48814e-11	0	0	1.17875e-07	4.11316e-08	0	0
FALSE	High	[S].ATFKSFEDRVGTIK.[S]		1	1	8	O43399	O43399 [162-175]		0	1598.85	0	162	High	10.11	722.2	510	510	7.79279e-11	2.70381e-11	0	0	1.28823e-07	4.46968e-08	0	0
FALSE	High	[R].HTLDELNPQK.[S]		1	1	3	Q13131	Q13131 [387-396]		0	1194.61	0	387	High	10	739.4	453.8	453.8	1.00088e-10	2.94759e-11	0	0	1.65456e-07	4.87268e-08	0	0
FALSE	High	[S].KTYHALSNLPK.[A]		1	1	2	O00231	O00231 [175-185]		0	1271.71	0	175	High	9.98	748	511.1	511.1	1.04271e-10	3.09142e-11	0	0	1.72371e-07	5.11046e-08	0	0
FALSE	High	[M].KTYIPPKGETK.[K]		1	1	40	P09429	P09429 [76-86]		0	1261.72	0	76	High	9.96	711.5	299.9	299.9	1.1e-10	3.24064e-11	0	0	1.81841e-07	5.35713e-08	0	0
FALSE	High	[Q].GSFGKVFLVK.[K]		1	1	6	P51812	P51812 [77-86]		0	1081.64	0	77	High	9.94	714.6	434.5	434.5	1.14168e-10	3.39205e-11	0	0	1.88732e-07	5.60743e-08	0	0
FALSE	High	[V].KTLDEILQEK.[K]		1	2	8	Q9UQ88	Q9UQ88 [11-20]		0	1216.68	0	11	High	9.92	700.9	292	292	1.2044e-10	3.68985e-11	0	0	1.99101e-07	6.09972e-08	0	0
FALSE	High	[I].ATITDKELLKK.[C]		1	1	6	Q8IWZ3	Q8IWZ3 [1395-1405]		0	1259.76	0	1395	High	9.91	746	349.8	349.8	1.23108e-10	3.84109e-11	0	0	2.0351e-07	6.34974e-08	0	0
FALSE	High	[I].RVFQETQKLKK.[R]		1	1	2	P82914	P82914 [212-222]		0	1404.83	0	212	High	9.89	702.2	485.6	485.6	1.28981e-10	3.99725e-11	0	0	2.13219e-07	6.60788e-08	0	0
FALSE	High	[K].KLFNPPEESEK.[-]		1	1	7	Q9NRP2	Q9NRP2 [69-79]		0	1317.67	0	69	High	9.81	637.5	356.8	356.8	1.54586e-10	4.19151e-11	0	0	2.55548e-07	6.92902e-08	0	0
FALSE	High	[S].ATDDSLHQLRK.[A]		1	1	2	Q14534	Q14534 [479-489]		0	1283.67	0	479	High	9.81	789.7	498.8	498.8	1.56313e-10	4.38217e-11	0	0	2.58402e-07	7.2442e-08	0	0
FALSE	High	[D].KSLEETIIQK.[A]		1	1	4	Q92538	Q92538 [944-953]		0	1188.68	0	944	High	9.78	704.2	371	371	1.6422e-10	4.57954e-11	0	0	2.71473e-07	7.57048e-08	0	0
FALSE	High	[I].AVEEAVRLKEK.[K]		1	1	2	P38117	P38117 [45-55]		0	1271.73	0	45	High	9.7	735.6	321.6	321.6	2.00286e-10	4.82872e-11	0	0	3.31094e-07	7.9824e-08	0	0
FALSE	High	[S].ATEVTGHRWLK.[G]		1	1	4	P35613	P35613 [163-173]		0	1297.7	0	163	High	9.7	709.1	336.9	336.9	2.00286e-10	5.06999e-11	0	0	3.31094e-07	8.38124e-08	0	0
FALSE	High	[N].STTEELHKYQK.[M]		1	1	2	O95235	O95235 [705-715]		0	1363.69	0	705	High	9.69	745.3	318.3	318.3	2.0192e-10	5.30627e-11	0	0	3.33795e-07	8.77184e-08	0	0
FALSE	High	[A].ATEAPKMSNADFAKLFLRK.[-]	1xOxidation [M7]	1	1	9	Q15020	Q15020 [945-963]		0	2154.14	0	945	High	9.65	638.5	614.4	614.4	2.23789e-10	5.56892e-11	0	0	3.69947e-07	9.20603e-08	0	0
FALSE	High	[R].AVVVKKIETRDGK.[L]		1	1	2	P05787	P05787 [460-472]		0	1442.87	0	460	High	9.56	726.3	404.1	404.1	2.74173e-10	5.89996e-11	0	0	4.53237e-07	9.75327e-08	0	0
FALSE	High	[F].ATPFLVVRHQLLKT.[-]		1	1	7	P15954	P15954 [50-63]		0	1622.97	0	50	High	9.44	609	489.6	489.6	3.62899e-10	6.72794e-11	0	0	5.9991e-07	1.1122e-07	0	0
FALSE	High	[P].AVQRTLLEK.[-]		1	1	27	P14209	P14209 [177-185]		0	1057.64	0	177	High	9.42	632.7	204.8	204.8	3.83235e-10	7.18585e-11	0	0	6.33528e-07	1.1879e-07	0	0
FALSE	High	[F].YVGEIIGKRGIIG.[Y]		1	1	2	O75964	O75964 [88-100]		0	1374.81	0	88	High	9.36	655.8	460.7	460.7	4.36686e-10	8.21353e-11	0	0	7.21889e-07	1.35779e-07	0	0
FALSE	High	[K].IQDKSVSFFAK.[G]		1	1	9	Q0PNE2	Q0PNE2 [249-259]		0	1269.68	0	249	High	9.36	658.3	404.7	404.7	4.36686e-10	7.70703e-11	0	0	7.21889e-07	1.27406e-07	0	0
FALSE	High	[D].PSSGLGVTKQDLGPVPM.[-]	1xOxidation [M17]	1	1	4	P04233	P04233 [280-296]		0	1698.87	0	280	High	9.32	585.3	502.5	502.5	4.79629e-10	8.7656e-11	0	0	7.92879e-07	1.44905e-07	0	0
FALSE	High	[H].VVQSVEKFIQK.[C]		1	1	6	Q9UPN6	Q9UPN6 [43-53]		0	1304.76	0	43	High	9.3	699.9	398.8	398.8	4.98118e-10	9.87496e-11	0	0	8.23442e-07	1.63244e-07	0	0
FALSE	High	[S].KTFNPGAGLPTDK.[K]		1	1	2	P09661	P09661 [179-191]		0	1345.71	0	179	High	9.3	652.4	432.5	432.5	4.98118e-10	9.32788e-11	0	0	8.23442e-07	1.542e-07	0	0
FALSE	High	[I].ASFDKAKLKK.[T]		1	1	2	P63313	P63313 [11-20]		0	1135.68	0	11	High	9.29	714.1	380.8	380.8	5.08014e-10	1.04206e-10	0	0	8.39801e-07	1.72264e-07	0	0
FALSE	High	[R].AVQEFGLARFK.[S]		1	1	16	Q9Y255	Q9Y255 [142-152]		0	1265.7	0	142	High	9.29	651.3	346.7	346.7	5.15574e-10	1.29553e-10	0	0	8.52299e-07	2.14164e-07	0	0
FALSE	High	[S].SVYEQHESTPLR.[G]		1	1	4	P02751	P02751 [1340-1351]		0	1445.7	0	1340	High	9.27	650.6	398.7	398.7	5.31098e-10	1.3451e-10	0	0	8.77961e-07	2.22359e-07	0	0
FALSE	High	[H].AVSEGTKAVTK.[Y]		1	1	52	Q99877	Q99877 [111-121]		0	1090.61	0	111	High	9.24	652.3	166.6	166.6	5.81797e-10	1.49711e-10	0	0	9.61772e-07	2.47488e-07	0	0
FALSE	High	[A].RVITEEEKNFK.[A]		1	1	8	P26373	P26373 [167-177]		0	1392.75	0	167	High	9.23	656.4	409.1	409.1	5.87053e-10	1.54856e-10	0	0	9.70462e-07	2.55993e-07	0	0
FALSE	High	[L].RVQEAVESMVK.[S]		1	1	4	Q96C01	Q96C01 [8-18]		0	1275.67	0	8	High	9.22	684.5	351.1	351.1	6.00112e-10	1.60033e-10	0	0	9.9205e-07	2.64552e-07	0	0
FALSE	High	[N].RVIEGDVVSALNK.[A]		1	1	7	P48059	P48059 [257-269]		0	1399.79	0	257	High	9.2	650.9	360.9	360.9	6.28913e-10	1.70362e-10	0	0	1.03966e-06	2.81627e-07	0	0
FALSE	High	[G].LIYEETRGVLK.[V]		1	1	8	P62805	P62805 [50-60]		0	1320.75	0	50	High	9.15	680.6	222.1	222.1	7.08547e-10	1.97881e-10	0	0	1.1713e-06	3.27118e-07	0	0
FALSE	High	[I].RTIELDGKTIK.[L]		1	1	2	P62820	P62820 [51-61]		0	1273.75	0	51	High	9.15	678.3	385.2	385.2	7.13048e-10	2.03361e-10	0	0	1.17875e-06	3.36178e-07	0	0
FALSE	High	[F].STQDHAAAAIAK.[A]		1	1	2	P23526	P23526 [83-94]		0	1183.61	0	83	High	9.14	692.8	482	482	7.26171e-10	2.14173e-10	0	0	1.20044e-06	3.54051e-07	0	0
FALSE	High	[N].VTFEDQQKINK.[F]		1	1	2	Q9NQP4	Q9NQP4 [15-25]		0	1349.71	0	15	High	9.12	667.5	246.6	246.6	7.55522e-10	2.19754e-10	0	0	1.24896e-06	3.63277e-07	0	0
FALSE	High	[E].AVLTHSGFPAK.[V]		1	1	6	Q8IUR0	Q8IUR0 [149-159]		0	1127.62	0	149	High	9.11	694.1	394.6	394.6	7.75127e-10	2.36414e-10	0	0	1.28137e-06	3.90817e-07	0	0
FALSE	High	[I].HVLEAQDLIAK.[D]		1	1	8	Q9BSJ8	Q9BSJ8 [652-662]		0	1236.69	0	652	High	9.11	685.2	401.2	401.2	7.75127e-10	2.41747e-10	0	0	1.28137e-06	3.99635e-07	0	0
FALSE	High	[L].GTADVHFER.[K]		1	1	9	Q86V81	Q86V81 [147-155]		0	1031.49	0	147	High	9.1	706.4	332.4	332.4	7.88527e-10	2.47108e-10	0	0	1.30352e-06	4.08496e-07	0	0
FALSE	High	[A].VVVGVYRPPPK.[V]		1	1	23	P22087	P22087 [308-318]		0	1210.73	0	308	High	9.1	655	262.4	262.4	7.98931e-10	2.52466e-10	0	0	1.32072e-06	4.17353e-07	0	0
FALSE	High	[L].ATQEGEWKALK.[R]		1	1	5	P78316	P78316 [841-851]		0	1260.66	0	841	High	9.04	689.3	350.1	350.1	9.15154e-10	2.58838e-10	0	0	1.51285e-06	4.27886e-07	0	0
FALSE	High	[E].SSAHWPIFK.[W]		1	1	11	P55884	P55884 [422-430]		0	1072.56	0	422	High	9	664.5	463.2	463.2	1.00088e-09	2.65905e-10	0	0	1.65456e-06	4.39569e-07	0	0
FALSE	High	[M].SALTDKAIVKK.[E]		1	1	4	P53816	P53816 [52-62]		0	1173.72	0	52	High	8.98	679.9	412.8	412.8	1.04271e-09	2.73233e-10	0	0	1.72371e-06	4.51683e-07	0	0
FALSE	High	[I].SVFDVKSGSAVHK.[M]		1	1	7	Q969X6	Q969X6 [169-181]		0	1360.72	0	169	High	8.92	689.1	437.8	437.8	1.21157e-09	3.05e-10	0	0	2.00286e-06	5.04197e-07	0	0
FALSE	High	[L].LEKGLDGAKKAVGGL.[G]		1	1	3	P81605	P81605 [66-80]		0	1455.85	0	66	High	8.91	678	341	341	1.21773e-09	3.13222e-10	0	0	2.01303e-06	5.1779e-07	0	0
FALSE	High	[G].RVFSGLVSTGLK.[V]		1	1	8	P13639	P13639 [415-426]		0	1263.74	0	415	High	8.91	661.5	312.6	312.6	1.22793e-09	3.21389e-10	0	0	2.0299e-06	5.31291e-07	0	0
FALSE	High	[G].RVLDVGFVGR.[W]		1	1	11	Q9BSF4	Q9BSF4 [162-171]		0	1117.65	0	162	High	8.91	660.9	281	281	1.229e-09	3.29421e-10	0	0	2.03166e-06	5.44569e-07	0	0
FALSE	High	[L].ASFEVEKTKK.[-]		1	1	3	Q8WZA0	Q8WZA0 [181-190]		0	1166.64	0	181	High	8.91	625.2	336.3	336.3	1.23068e-09	3.45095e-10	0	0	2.03444e-06	5.70479e-07	0	0
FALSE	High	[P].RTQHIQQPRK.[-]		1	1	2	P51397	P51397 [93-102]		0	1291.73	0	93	High	8.91	614.8	326.7	326.7	1.23068e-09	3.37327e-10	0	0	2.03444e-06	5.57638e-07	0	0
FALSE	High	[H].RVISLEDFMEK.[L]	1xOxidation [M9]	1	1	10	Q9H488	Q9H488 [101-111]		0	1382.7	0	101	High	8.9	677.9	425	425	1.25121e-09	3.52907e-10	0	0	2.06839e-06	5.83392e-07	0	0
FALSE	High	[E].GSYNKVFLAK.[G]		1	1	7	P48556	P48556 [239-248]		0	1126.63	0	239	High	8.89	674.6	419.9	419.9	1.30067e-09	3.61007e-10	0	0	2.15015e-06	5.96783e-07	0	0
FALSE	High	[A].HSLLPLAEK.[Q]		1	1	3	Q86VI3	Q86VI3 [1428-1436]		0	1007.59	0	1428	High	8.83	666.3	365.8	365.8	1.4709e-09	3.70413e-10	0	0	2.43155e-06	6.12332e-07	0	0
FALSE	High	[C].TVNPKESILK.[R]		1	1	4	P06400	P06400 [408-417]		0	1128.66	0	408	High	8.8	650.2	240.8	240.8	1.59296e-09	3.89772e-10	0	0	2.63333e-06	6.44334e-07	0	0
FALSE	High	[P].HSIDGRVVEPK.[R]		1	1	3	P22626	P22626 [84-94]		0	1236.67	0	84	High	8.79	677.6	366.8	366.8	1.62849e-09	4.10078e-10	0	0	2.69206e-06	6.77903e-07	0	0
FALSE	High	[L].KVLDHKDRVLK.[L]		1	1	2	Q9H0E3	Q9H0E3 [1018-1028]		0	1350.82	0	1018	High	8.79	732.7	423.8	423.8	1.63562e-09	4.29835e-10	0	0	2.70385e-06	7.10562e-07	0	0
FALSE	High	[P].RLLSPPLRPR.[L]		1	1	11	O75882	O75882 [51-60]		0	1204.76	0	51	High	8.76	680.8	298.4	298.4	1.72409e-09	4.40189e-10	0	0	2.8501e-06	7.27678e-07	0	0
FALSE	High	[Y].ASLMHSFILK.[A]	1xOxidation [M4]	1	1	18	Q9NP97	Q9NP97 [43-52]		0	1162.63	0	43	High	8.72	671.1	307.7	307.7	1.90272e-09	4.62038e-10	0	0	3.14539e-06	7.63797e-07	0	0
FALSE	High	[T].HSVFVNVSK.[G]		1	1	2	Q9Y3A5	Q9Y3A5 [54-62]		0	1016.55	0	54	High	8.69	680.9	371.9	371.9	2.06343e-09	4.97175e-10	0	0	3.41107e-06	8.21882e-07	0	0
FALSE	High	[A].ASMSAFDPLKNQDEINK.[N]	1xOxidation [M3]	1	1	3	Q92734	Q92734 [163-179]		0	1923.91	0	163	High	8.68	616.3	551.8	551.8	2.07879e-09	5.09248e-10	0	0	3.43646e-06	8.41841e-07	0	0
FALSE	High	[A].KTDSDIIAKMK.[G]	1xOxidation [M10]	1	1	2	P09012	P09012 [88-98]		0	1265.68	0	88	High	8.67	692.9	306.1	306.1	2.14959e-09	5.33915e-10	0	0	3.5535e-06	8.82618e-07	0	0
FALSE	High	[G].GTIEKSKLITK.[L]		1	1	3	Q6ZS30	Q6ZS30 [754-764]		0	1217.75	0	754	High	8.67	662.1	304.7	304.7	2.14959e-09	5.21675e-10	0	0	3.5535e-06	8.62384e-07	0	0
FALSE	High	[S].VTIKEGSQLK.[Q]		1	1	10	P55769	P55769 [104-113]		0	1102.65	0	104	High	8.65	677.6	226.4	226.4	2.22388e-09	5.46527e-10	0	0	3.67631e-06	9.03466e-07	0	0
FALSE	High	[S].GSGKVTFPK.[M]		1	1	1	Q09666	Q09666 [5652-5660]		0	920.52	0	5652	High	8.65	654.9	234.5	234.5	2.22388e-09	5.58951e-10	0	0	3.67631e-06	9.24006e-07	0	0
FALSE	High	[H].RIHWESASLLR.[S]		1	1	38	P01024	P01024 [1310-1320]		0	1367.75	0	1310	High	8.64	693.6	310.5	310.5	2.29451e-09	5.83875e-10	0	0	3.79307e-06	9.65206e-07	0	0
FALSE	High	[A].KGSSNSYAIKK.[K]		1	1	4	P46782	P46782 [182-192]		0	1182.65	0	182	High	8.58	688.3	402.6	402.6	2.61917e-09	6.1291e-10	0	0	4.32976e-06	1.0132e-06	0	0
FALSE	High	[G].AVYDRPGASPK.[R]		1	1	3	Q12769	Q12769 [1149-1159]		0	1160.61	0	1149	High	8.51	666.6	219.9	219.9	3.07996e-09	6.45012e-10	0	0	5.09148e-06	1.06627e-06	0	0
FALSE	High	[S].KQQASQVLVRK.[R]		1	1	15	P07225	P07225 [29-39]		0	1284.77	0	29	High	8.5	657.4	283.6	283.6	3.17518e-09	6.6283e-10	0	0	5.2489e-06	1.09573e-06	0	0
FALSE	High	[Q].ASLDKFLSH.[V]		1	1	2	P09105	P09105 [124-132]		0	1017.54	0	124	High	8.49	673.6	291.9	291.9	3.22629e-09	6.98363e-10	0	0	5.33339e-06	1.15447e-06	0	0
FALSE	High	[E].KLLNYAPLEK.[-]		1	1	7	P62875	P62875 [58-67]		0	1188.7	0	58	High	8.43	585.4	254.4	254.4	3.67538e-09	7.18895e-10	0	0	6.07577e-06	1.18841e-06	0	0
FALSE	High	[L].GKDAVEDLESVGKGAVH.[D]		1	1	2	P81605	P81605 [84-100]		0	1710.87	0	84	High	8.42	636.7	564.6	564.6	3.83604e-09	7.40245e-10	0	0	6.34136e-06	1.2237e-06	0	0
FALSE	High	[E].DVQPPGLKVWSDPFGRK.[-]		1	1	8	Q8N5G0	Q8N5G0 [51-67]		0	1926.02	0	51	High	8.4	529.1	500.2	500.2	3.98602e-09	7.62325e-10	0	0	6.58928e-06	1.2602e-06	0	0
FALSE	High	[E].RVINEEYKIWK.[K]		1	1	4	Q09028	Q09028 [15-25]		0	1477.82	0	15	High	8.36	602.6	461.6	461.6	4.36689e-09	8.10155e-10	0	0	7.21889e-06	1.33927e-06	0	0
FALSE	High	[V].ATQAVEDVLNIAK.[R]		1	1	2	Q4G0N4	Q4G0N4 [327-339]		0	1371.75	0	327	High	8.32	637.1	430.7	430.7	4.79145e-09	8.36697e-10	0	0	7.92073e-06	1.38315e-06	0	0
FALSE	High	[A].GSVDGRVSVEK.[I]		1	1	1	Q8IUG5	Q8IUG5 [682-692]		0	1132.6	0	682	High	8.31	670.8	223.3	223.3	4.94532e-09	9.15887e-10	0	0	8.17508e-06	1.51405e-06	0	0
FALSE	High	[N].HGYENPTYK.[Y]		1	1	3	Q06481	Q06481 [748-756]		0	1108.51	0	748	High	8.3	653.7	377.5	377.5	4.95832e-09	9.42136e-10	0	0	8.19658e-06	1.55745e-06	0	0
FALSE	High	[E].ATAGIIGVNRK.[G]		1	1	8	Q00610	Q00610 [311-321]		0	1099.66	0	311	High	8.3	625.9	193.2	193.2	4.96181e-09	9.68069e-10	0	0	8.20235e-06	1.60032e-06	0	0
FALSE	High	[F].RAFHPDLEFVGK.[F]		1	1	13	O95864	O95864 [73-84]		0	1415.74	0	73	High	8.3	617.9	457	457	4.98121e-09	9.93795e-10	0	0	8.23442e-06	1.64284e-06	0	0
FALSE	High	[L].GTVDVTPFIKK.[C]		1	1	22	O60502	O60502 [782-792]		0	1204.69	0	782	High	8.29	632.7	345.4	345.4	5.15578e-09	1.0203e-09	0	0	8.52299e-06	1.68667e-06	0	0
FALSE	High	[K].RVLEYLAVRQLK.[N]		1	1	2	Q86WA8	Q86WA8 [352-363]		0	1487.91	0	352	High	8.27	607.5	402.8	402.8	5.31102e-09	1.10076e-09	0	0	8.77961e-06	1.81966e-06	0	0
FALSE	High	[L].VTYDLIKDALLK.[A]		1	1	2	P55851	P55851 [195-206]		0	1391.81	0	195	High	8.27	604.1	389.1	389.1	5.31102e-09	1.04746e-09	0	0	8.77961e-06	1.73156e-06	0	0
FALSE	High	[K].ATISDEEIERQLK.[A]		1	1	4	Q9UQN3	Q9UQN3 [196-208]		0	1531.8	0	196	High	8.26	620.8	452.9	452.9	5.45871e-09	1.15456e-09	0	0	9.02377e-06	1.9086e-06	0	0
FALSE	High	[D].SVQVPRNLVGK.[V]		1	1	1	P51116	P51116 [295-305]		0	1196.71	0	295	High	8.26	604.9	371	371	5.51356e-09	1.20747e-09	0	0	9.11442e-06	1.99607e-06	0	0
FALSE	High	[L].KSFLSQGQVLK.[L]		1	1	2	P48047	P48047 [162-172]		0	1234.72	0	162	High	8.26	637	256.9	256.9	5.53137e-09	1.25957e-09	0	0	9.14387e-06	2.08219e-06	0	0
FALSE	High	[G].SSFGSGAGSSSFSR.[T]		1	1	12	P05787	P05787 [441-454]		0	1320.58	0	441	High	8.25	635.9	403.3	403.3	5.5857e-09	1.28547e-09	0	0	9.23368e-06	2.12502e-06	0	0
FALSE	High	[C].TAFHDNEETFLK.[K]		1	1	5	P02768	P02768 [149-160]		0	1451.68	0	149	High	8.25	643	437.3	437.3	5.6749e-09	1.38711e-09	0	0	9.38114e-06	2.29303e-06	0	0
FALSE	High	[K].ATQKGDPVAILK.[R]		1	1	5	Q9P2E9	Q9P2E9 [688-699]		0	1240.73	0	688	High	8.25	633.6	392.1	392.1	5.6749e-09	1.36188e-09	0	0	9.38114e-06	2.25133e-06	0	0
FALSE	High	[G].KAFNQGKIFK.[-]		1	1	8	P26641	P26641 [428-437]		0	1180.68	0	428	High	8.24	596.6	295.6	295.6	5.81705e-09	1.43811e-09	0	0	9.61612e-06	2.37734e-06	0	0
FALSE	High	[Q].TVTDYGKDLMEK.[V]	1xOxidation [M10]	1	1	5	P02652	P02652 [40-51]		0	1415.67	0	40	High	8.23	630.9	342.4	342.4	5.88108e-09	1.46365e-09	0	0	9.72197e-06	2.41955e-06	0	0
FALSE	High	[G].ASILVKDYILK.[R]		1	1	3	O15084	O15084 [607-617]		0	1262.77	0	607	High	8.22	600.8	298.7	298.7	5.98668e-09	1.48949e-09	0	0	9.89654e-06	2.46228e-06	0	0
FALSE	High	[F].SVENKWSLLAK.[M]		1	1	15	P15954	P15954 [30-40]		0	1274.71	0	30	High	8.22	608.5	342.7	342.7	6.00117e-09	1.51513e-09	0	0	9.92049e-06	2.50465e-06	0	0
FALSE	High	[T].TTAKEQSIVEK.[F]		1	1	1	Q86U44	Q86U44 [253-263]		0	1233.67	0	253	High	8.21	618.7	293.2	293.2	6.19312e-09	1.59256e-09	0	0	1.02378e-05	2.63265e-06	0	0
FALSE	High	[M].ATSYFGKQFLR.[Q]		1	1	7	Q9NYZ1	Q9NYZ1 [186-196]		0	1317.69	0	186	High	8.2	643	370.5	370.5	6.28919e-09	1.64429e-09	0	0	1.03966e-05	2.71818e-06	0	0
FALSE	High	[S].STYDLMSSAYLSTKDQYPYLK.[S]	1xOxidation [M6]	1	1	2	Q99541	Q99541 [24-44]		0	2490.17	0	24	High	8.19	630	630	630	6.53057e-09	1.69708e-09	0	0	1.07956e-05	2.80544e-06	0	0
FALSE	High	[H].AVVVGVYRPPPK.[V]		1	1	6	P22087	P22087 [307-318]		0	1281.77	0	307	High	8.18	603	272.8	272.8	6.56914e-09	1.72356e-09	0	0	1.08594e-05	2.84921e-06	0	0
FALSE	High	[F].YVGEIIGKRGIIGYDV.[-]		1	1	6	O75964	O75964 [88-103]		0	1751.97	0	88	High	8.15	562.2	378.6	378.6	7.06053e-09	1.75241e-09	0	0	1.16717e-05	2.8969e-06	0	0
FALSE	High	[F].YSVNVDYSKLKKERPDF.[-]		1	1	1	O00483	O00483 [65-81]		0	2088.08	0	65	High	8.15	526.6	388.9	388.9	7.07992e-09	1.78105e-09	0	0	1.17037e-05	2.94425e-06	0	0
FALSE	High	[L].GVIIAKKYFFK.[K]		1	1	16	Q96D42	Q96D42 [312-322]		0	1313.8	0	312	High	8.1	610.5	218.8	218.8	7.88315e-09	1.81368e-09	0	0	1.30315e-05	2.99819e-06	0	0
FALSE	High	[I].GTIFAELATKK.[P]		1	1	11	P06493	P06493 [191-201]		0	1178.68	0	191	High	8.1	612.2	268.1	268.1	7.9894e-09	1.84653e-09	0	0	1.32072e-05	3.05249e-06	0	0
FALSE	High	[T].SGPGSRISSSSF.[S]		1	1	2	P05787	P05787 [27-38]		0	1168.56	0	27	High	8.09	615.9	323.6	323.6	8.06852e-09	1.87945e-09	0	0	1.3338e-05	3.10691e-06	0	0
FALSE	High	[Q].SVLGKVNEIAK.[H]		1	1	5	Q13561	Q13561 [285-295]		0	1157.69	0	285	High	8.09	618.6	226	226	8.07229e-09	1.91204e-09	0	0	1.33442e-05	3.16079e-06	0	0
FALSE	High	[V].GRVGSTSENITQK.[V]		1	1	2	O00571	O00571 [406-418]		0	1376.71	0	406	High	8.09	658.6	399.7	399.7	8.11287e-09	1.94451e-09	0	0	1.34113e-05	3.21446e-06	0	0
FALSE	High	[S].SRAVVVKKIETRDGKLVSESSDVLPK.[-]		1	1	5	P05787	P05787 [458-483]		0	2840.62	0	458	High	8.08	522.1	486.5	486.5	8.40827e-09	1.97817e-09	0	0	1.38996e-05	3.27011e-06	0	0
FALSE	High	[S].SAYLSTKDQYPYLK.[S]		1	1	16	Q99541	Q99541 [31-44]		0	1676.85	0	31	High	8.07	637.2	403.6	403.6	8.41745e-09	2.01154e-09	0	0	1.39148e-05	3.32527e-06	0	0
FALSE	High	[T].GTLDYILQR.[C]		1	1	11	Q9C0B1	Q9C0B1 [329-337]		0	1078.59	0	329	High	8.07	609.1	176	176	8.53682e-09	2.04517e-09	0	0	1.41121e-05	3.38087e-06	0	0
FALSE	High	[E].AVQTAAKELLK.[F]		1	1	9	Q9ULA0	Q9ULA0 [13-23]		0	1171.7	0	13	High	8.05	610.2	319.8	319.8	8.85137e-09	2.14761e-09	0	0	1.46321e-05	3.5502e-06	0	0
FALSE	High	[H].SQNPRFYHK.[-]		1	1	5	Q13227	Q13227 [319-327]		0	1176.59	0	319	High	8.05	607.3	274.4	274.4	8.87879e-09	2.1816e-09	0	0	1.46774e-05	3.6064e-06	0	0
FALSE	High	[R].KTIDYNPSVIK.[Y]		1	1	2	Q9C0J8	Q9C0J8 [55-65]		0	1277.71	0	55	High	8.03	607.7	374.5	374.5	9.3027e-09	2.21739e-09	0	0	1.53781e-05	3.66555e-06	0	0
FALSE	High	[A].ATASAIEAMKK.[A]	1xOxidation [M9]	1	1	1	Q9H2D6	Q9H2D6 [2154-2164]		0	1136.6	0	2154	High	8.01	640.3	224.2	224.2	9.70298e-09	2.25482e-09	0	0	1.60398e-05	3.72742e-06	0	0
FALSE	High	[A].KSIDFPLTK.[V]		1	1	8	O75844	O75844 [243-251]		0	1048.6	0	243	High	8.01	600.6	257.3	257.3	9.75579e-09	2.32908e-09	0	0	1.61271e-05	3.85019e-06	0	0
FALSE	High	[K].SVNELIYKR.[G]		1	1	3	P18124	P18124 [149-157]		0	1121.63	0	149	High	8.01	615.5	255.5	255.5	9.75579e-09	2.29214e-09	0	0	1.61271e-05	3.78911e-06	0	0
FALSE	High	[Y].VTEKVLAAVYK.[A]		1	1	4	P04075	P04075 [205-215]		0	1220.72	0	205	High	8.01	603.7	335.1	335.1	9.76347e-09	2.36571e-09	0	0	1.61398e-05	3.91073e-06	0	0
FALSE	High	[W].SVVGDEVVLINR.[S]		1	1	5	Q92667	Q92667 [874-885]		0	1299.73	0	874	High	8.01	602.7	330.3	330.3	9.81296e-09	2.43813e-09	0	0	1.62216e-05	4.03046e-06	0	0
FALSE	High	[E].ATVGKATGFLK.[N]		1	1	1	P53396	P53396 [93-103]		0	1092.64	0	93	High	7.99	612.8	326.3	326.3	1.02016e-08	2.47582e-09	0	0	1.68641e-05	4.09276e-06	0	0
FALSE	High	[V].KQLELEEAVLK.[F]		1	1	4	Q5T5S1	Q5T5S1 [351-361]		0	1299.75	0	351	High	7.99	611.8	330.7	330.7	1.02016e-08	2.51314e-09	0	0	1.68641e-05	4.15446e-06	0	0
FALSE	High	[D].AVYGQKEIHR.[K]		1	1	2	Q13283	Q13283 [54-63]		0	1200.65	0	54	High	7.98	685.6	278.6	278.6	1.03775e-08	2.55095e-09	0	0	1.71548e-05	4.21696e-06	0	0
FALSE	High	[E].NSFDPSKITRK.[K]		1	1	6	Q13352	Q13352 [16-26]		0	1292.7	0	16	High	7.98	643.7	345.3	345.3	1.04459e-08	2.58873e-09	0	0	1.72679e-05	4.2794e-06	0	0
FALSE	High	[A].RTAYLDLLR.[L]		1	1	2	Q99424	Q99424 [606-614]		0	1120.65	0	606	High	7.95	608.2	255.4	255.4	1.11282e-08	2.70789e-09	0	0	1.83958e-05	4.47639e-06	0	0
FALSE	High	[I].ATITDKELLK.[K]		1	1	7	Q8IWZ3	Q8IWZ3 [1395-1404]		0	1131.66	0	1395	High	7.95	603.9	247.7	247.7	1.11282e-08	2.74742e-09	0	0	1.83958e-05	4.54174e-06	0	0
FALSE	High	[R].GTYEQDGRFEK.[R]		1	1	1	Q96N95	Q96N95 [230-240]		0	1329.61	0	230	High	7.95	615.6	320.4	320.4	1.12764e-08	2.82624e-09	0	0	1.86408e-05	4.67203e-06	0	0
FALSE	High	[I].SVYDHQGIFK.[R]		1	1	13	Q96E22	Q96E22 [133-142]		0	1193.59	0	133	High	7.94	636.1	415.9	415.9	1.1417e-08	2.86601e-09	0	0	1.88732e-05	4.73778e-06	0	0
FALSE	High	[Q].HVIETLIGK.[K]		1	1	16	P48643	P48643 [505-513]		0	1009.6	0	505	High	7.93	609.5	259.9	259.9	1.1865e-08	2.94759e-09	0	0	1.96138e-05	4.87263e-06	0	0
FALSE	High	[L].HTLEPLIPR.[H]		1	1	5	Q13418	Q13418 [309-317]		0	1075.63	0	309	High	7.92	643.2	281.3	281.3	1.20442e-08	2.98913e-09	0	0	1.991e-05	4.94129e-06	0	0
FALSE	High	[T].STIGPEGVHQK.[G]		1	1	12	Q8IXS6	Q8IXS6 [157-167]		0	1152.6	0	157	High	7.92	618.7	319.2	319.2	1.21026e-08	3.03055e-09	0	0	2.00064e-05	5.00977e-06	0	0
FALSE	High	[F].LLPAGWILSHLETYRRPE.[-]		1	1	1	P10176	P10176 [52-69]		0	2151.17	0	52	High	7.9	435.4	429.2	429.2	1.26469e-08	3.11645e-09	0	0	2.09063e-05	5.15176e-06	0	0
FALSE	High	[T].ATQLLKLAH.[K]		1	1	2	P62424	P62424 [92-100]		0	994.604	0	92	High	7.9	606.4	243	243	1.2678e-08	3.15932e-09	0	0	2.09576e-05	5.22264e-06	0	0
FALSE	High	[A].TTFEHFYQH.[Y]		1	1	4	Q8IWT3	Q8IWT3 [1591-1599]		0	1209.53	0	1591	High	7.89	600.2	400.9	400.9	1.3007e-08	3.28883e-09	0	0	2.15014e-05	5.43673e-06	0	0
FALSE	High	[D].PNLDPLMNPHIRVGPS.[-]	1xOxidation [M7]	1	1	2	O95159	O95159 [295-310]		0	1772.91	0	295	High	7.88	393.1	393.1	393.1	1.31209e-08	3.37505e-09	0	0	2.16898e-05	5.57926e-06	0	0
FALSE	High	[K].LVSESSDVLPK.[-]		1	1	34	P05787	P05787 [473-483]		0	1173.64	0	473	High	7.88	416.5	176.1	176.1	1.33033e-08	3.41841e-09	0	0	2.19913e-05	5.65093e-06	0	0
FALSE	High	[T].RLPLISGFYK.[L]		1	1	3	P78527	P78527 [659-668]		0	1193.7	0	659	High	7.87	621.9	345	345	1.34795e-08	3.46215e-09	0	0	2.22826e-05	5.72324e-06	0	0
FALSE	High	[T].SVTDVKFAPK.[H]		1	1	2	Q96EE3	Q96EE3 [115-124]		0	1091.61	0	115	High	7.86	639.9	281.7	281.7	1.37216e-08	3.55049e-09	0	0	2.26827e-05	5.86926e-06	0	0
FALSE	High	[S].ATVKEQIVK.[Q]		1	1	1	Q9Y2V7	Q9Y2V7 [606-614]		0	1015.61	0	606	High	7.85	607.3	285.8	285.8	1.41947e-08	3.63999e-09	0	0	2.34649e-05	6.01721e-06	0	0
FALSE	High	[G].STHGTFLNK.[T]		1	1	1	Q9BWU0	Q9BWU0 [238-246]		0	1004.52	0	238	High	7.85	624.7	286.4	286.4	1.41947e-08	3.6849e-09	0	0	2.34649e-05	6.09146e-06	0	0
FALSE	High	[L].VVLYHYVAVNNPKKQE.[-]		1	1	1	P0C6T2	P0C6T2 [22-37]		0	1901.03	0	22	High	7.83	392.4	373.1	373.1	1.47962e-08	3.73199e-09	0	0	2.44591e-05	6.16929e-06	0	0
FALSE	High	[S].ATLEVAGQLIHK.[N]		1	1	4	P05362	P05362 [373-384]		0	1279.74	0	373	High	7.83	610.8	334.7	334.7	1.48891e-08	3.77906e-09	0	0	2.46128e-05	6.24711e-06	0	0
FALSE	High	[V].STASVHTLR.[Q]		1	1	1	Q9NP71	Q9NP71 [787-795]		0	971.527	0	787	High	7.82	605	243.1	243.1	1.52391e-08	3.87492e-09	0	0	2.51912e-05	6.40556e-06	0	0
FALSE	High	[L].ATETVRSILK.[I]		1	1	1	P50991	P50991 [522-531]		0	1117.66	0	522	High	7.8	614.4	253.3	253.3	1.593e-08	4.02127e-09	0	0	2.63333e-05	6.64749e-06	0	0
FALSE	High	[K].KSFKLSGFSFK.[K]		1	1	10	P29966	P29966 [162-172]		0	1275.71	0	162	High	7.78	645.8	175.2	175.2	1.66179e-08	4.12277e-09	0	0	2.74704e-05	6.81528e-06	0	0
FALSE	High	[Q].SLPPGLAVKELK.[-]		1	1	91	P63173	P63173 [59-70]		0	1251.77	0	59	High	7.77	425.3	165.8	165.8	1.68851e-08	4.17486e-09	0	0	2.79121e-05	6.90139e-06	0	0
FALSE	High	[M].ASAELQGKYQK.[L]		1	1	1	Q6ZMI0	Q6ZMI0 [2-12]		0	1222.64	0	2	High	7.75	624	270.7	270.7	1.75831e-08	4.38719e-09	0	0	2.90659e-05	7.25238e-06	0	0
FALSE	High	[L].STKDQYPYLK.[S]		1	1	5	Q99541	Q99541 [35-44]		0	1242.64	0	35	High	7.75	630.6	413.6	413.6	1.77663e-08	4.54591e-09	0	0	2.93687e-05	7.51475e-06	0	0
FALSE	High	[R].AITGASLADIMAK.[R]		1	1	1	P83731	P83731 [81-93]		0	1261.68	0	81	High	7.75	621.4	372.5	372.5	1.78946e-08	4.59867e-09	0	0	2.95809e-05	7.60197e-06	0	0
FALSE	High	[P].RVVDFDETWNK.[L]		1	1	8	Q13617	Q13617 [6-16]		0	1408.69	0	6	High	7.74	610.8	410	410	1.82242e-08	4.65231e-09	0	0	3.01257e-05	7.69064e-06	0	0
FALSE	High	[P].GTGKTLIGK.[C]		1	1	2	Q6PIW4	Q6PIW4 [444-452]		0	874.536	0	444	High	7.72	607.1	188.2	188.2	1.89117e-08	4.81674e-09	0	0	3.12622e-05	7.96245e-06	0	0
[truncated: 7,050 more rows]
