# Supplementary material for: The nuclear export protein XPO1 provides a peptide ligand for natural killer cells
Source: Sci Adv. 2024 Aug 23;10(34):eado6566. doi: 10.1126/sciadv.ado6566 (PMC11343027; doi:10.1126/sciadv.ado6566)
Supplement: Supplementary file 2 — Tables S1, S2, and S8 [file sciadv.ado6566_tables_s1_s2_and_s8.zip › sciadv.ado6566_table_s2.xlsx]

## Sheet: Evaluation
PrecursorId	Peptide	Charge	Huh7	Huh7_C*0102
_SAMPEGYVQER_.2	SAMPEGYVQER	2	19940.7	38578.3
_ATYGKLTLK_.2	ATYGKLTLK	2	4558.18	14316.3
_ITLGM[+16]DELYK_.2	ITLGM[+16]DELYK	2	Filtered	565491
_SAM[+16]PEGYVQER_.2	SAM[+16]PEGYVQER	2	Filtered	351447
_ITLGMDELYK_.2	ITLGMDELYK	2	Filtered	20763.1
_AGITLGM[+16]DELYK_.2	AGITLGM[+16]DELYK	2	Filtered	7706.83
_AAGITLGM[+16]DELYK_.2	AAGITLGM[+16]DELYK	2	Filtered	Filtered
_RLFIGGIPK_.2	RLFIGGIPK	2	135938	107785
_ATATIATLQK_.2	ATATIATLQK	2	20358.5	4582.14
_SM[+16]FPAAPAPK_.2	SM[+16]FPAAPAPK	2	792.714	Filtered
_TIYNDEFYTK_.2	TIYNDEFYTK	2	Filtered	2111.11
_KPPPPPPPP_.2	KPPPPPPPP	2	124804	235326
_RLM[+16]HIQPPK_.3	RLM[+16]HIQPPK	3	12691.8	5584.44
_GTPGPVFVELPVD_.2	GTPGPVFVELPVD	2	16849.4	14344.3
_AVQGDVGSFVLK_.2	AVQGDVGSFVLK	2	985.328	2064.71
_DFRLSY_.2	DFRLSY	2	1522.59	Filtered
_SVFGLKVSK_.2	SVFGLKVSK	2	2968.56	9185.65
_RIALPLATSK_.2	RIALPLATSK	2	1079.21	Filtered
_GSVELPIVGK_.2	GSVELPIVGK	2	36514.3	134127
_SVELPIVGK_.2	SVELPIVGK	2	37073.6	131375
_GTFTNQIHK_.2	GTFTNQIHK	2	1521.22	3192.32
_DDVAQIYDK_.2	DDVAQIYDK	2	9325.68	24172.1
_GVM[+16]PPQFKK_.2	GVM[+16]PPQFKK	2	22986.4	20637.6
_IVEPPENIQEK_.2	IVEPPENIQEK	2	7880.4	16519.2
_GVMPPQFKK_.2	GVMPPQFKK	2	1177.87	857.569
_QELLYVVPFV_.2	QELLYVVPFV	2	1203.67	Filtered
_LGLLQKAVEGL_.2	LGLLQKAVEGL	2	476.441	Filtered
_SVVGNFQEK_.2	SVVGNFQEK	2	76018.3	154175
_ATFDISLVVPK_.2	ATFDISLVVPK	2	236.795	Filtered
_PPSPPPPPP_.2	PPSPPPPPP	2	942007	2.28401e+06
_PSPPPPPPP_.2	PSPPPPPPP	2	925177	2.23487e+06
_PVPPPPPPP_.2	PVPPPPPPP	2	325128	948923
_GTLEDVYNR_.2	GTLEDVYNR	2	428340	971807
_TLPDWKRSL_.2	TLPDWKRSL	2	1153.99	8857.97
_M[+16]VFGAPVPK_.2	M[+16]VFGAPVPK	2	1031.41	2860.05
_ETFSC[+57]NKIKD_.2	ETFSC[+57]NKIKD	2	Filtered	Filtered
_GQFSQAEALLM[+16]K_.2	GQFSQAEALLM[+16]K	2	66089.9	131172
_SQAEALLM[+16]K_.2	SQAEALLM[+16]K	2	6439.22	Filtered
_GQFSQAEALLMK_.2	GQFSQAEALLMK	2	4097.64	Filtered
_RLNDTIKSLK_.3	RLNDTIKSLK	3	6928.81	Filtered
_AVLDPALSPQR_.2	AVLDPALSPQR	2	107642	202817
_LPKLKPD_.2	LPKLKPD	2	3325.74	2419.54
_VTDLTKVHK_.2	VTDLTKVHK	2	831.198	1672.95
_SVARLSQKFPK_.3	SVARLSQKFPK	3	3379.46	Filtered
_QTALVELLK_.2	QTALVELLK	2	2856.38	Filtered
_SVARLSQKFPK_.2	SVARLSQKFPK	2	1834.84	Filtered
_LTPDETYVPK_.2	LTPDETYVPK	2	543.044	Filtered
_SALTPDETYVPK_.2	SALTPDETYVPK	2	Filtered	Filtered
_GTFNPEKGKQK_.3	GTFNPEKGKQK	3	1927.49	1925.49
_VVPPFLQPEV_.2	VVPPFLQPEV	2	186912	650609
_YQEPVLGPVRGPFPIIV_.2	YQEPVLGPVRGPFPIIV	2	6358.81	12846.6
_NIPPLTQTPV_.2	NIPPLTQTPV	2	23724.7	114437
_SLPQNIPPLTQTPV_.2	SLPQNIPPLTQTPV	2	26486.4	12385.9
_VVPPFLQPE_.2	VVPPFLQPE	2	7133.17	45759.5
_RELEEL_.2	RELEEL	2	9707.53	23500.7
_HQPHQPLPPT_.2	HQPHQPLPPT	2	19996.2	8266.84
_PVVVPPFLQPEV_.2	PVVVPPFLQPEV	2	1376.77	5498.51
_PVRGPFPIIV_.2	PVRGPFPIIV	2	855.803	Filtered
_AQNYDIPNLAK_.2	AQNYDIPNLAK	2	3426.7	Filtered
_LAQNYDIPNLAKKL_.3	LAQNYDIPNLAKKL	3	Filtered	Filtered
_LAQNYDIPNLAKKLEEIKKDLDAKKKPPSA_.6	LAQNYDIPNLAKKLEEIKKDLDAKKKPPSA	6	Filtered	Filtered
_KNILFVITK_.2	KNILFVITK	2	9474.5	Filtered
_GAGSSEPVTGLD_.2	GAGSSEPVTGLD	2	57207.5	274250
_SSEPVTGLDAK_.2	SSEPVTGLDAK	2	41199	127847
_GSSEPVTGLDAK_.2	GSSEPVTGLDAK	2	29275.3	89579.9
_SEPVTGLDAK_.2	SEPVTGLDAK	2	16669.7	51055.5
_AGSSEPVTGLDAK_.2	AGSSEPVTGLDAK	2	18426.8	Filtered
_PVTGLDAK_.2	PVTGLDAK	2	Filtered	3604.62
_EATFGVDESNAK_.2	EATFGVDESNAK	2	3183.36	10511.1
_ILAGVENSK_.2	ILAGVENSK	2	3172.27	15752.6
_LAGVENSK_.2	LAGVENSK	2	4161.07	14360.6
_PVISGGPYEYR_.2	PVISGGPYEYR	2	70994.9	294865
_TPVISGGPYEY_.2	TPVISGGPYEY	2	2995.2	16702.5
_PVITGAPYEYR_.2	PVITGAPYEYR	2	28636.3	175270
_TPVITGAPYEY_.2	TPVITGAPYEY	2	5250.92	62712.7
_TPVITGAPYE_.2	TPVITGAPYE	2	Filtered	Filtered
_GLDAASYYAPVR_.2	GLDAASYYAPVR	2	37079.5	156170
_AASYYAPVR_.2	AASYYAPVR	2	49979.3	158731
_LDAASYYAPVR_.2	LDAASYYAPVR	2	3215.73	11597.4
_VTPADFSEWSK_.2	VTPADFSEWSK	2	173737	1.00606e+06
_DVTPADFSEWSK_.2	DVTPADFSEWSK	2	120463	1.39299e+06
_FSEWSK_.2	FSEWSK	2	12371.6	38439.5
_DFSEWSK_.2	DFSEWSK	2	3561.41	20027.7
_TPADFSEWSK_.2	TPADFSEWSK	2	Filtered	6784.75
_PADFSEWSK_.2	PADFSEWSK	2	862.713	Filtered
_TFIIDPGGVIR_.2	TFIIDPGGVIR	2	26719	336134
_FIIDPGGVIR_.2	FIIDPGGVIR	2	24290.4	253788
_TFIIDPAAVIR_.2	TFIIDPAAVIR	2	1.65163e+06	1.39503e+07
_IIDPAAVIR_.2	IIDPAAVIR	2	3948.65	5075.02
_FIIDPAAVIR_.2	FIIDPAAVIR	2	1903.22	Filtered
_GTFIIDPAAVI_.2	GTFIIDPAAVI	2	Filtered	Filtered
_FLQFGAQGSPFLK_.2	FLQFGAQGSPFLK	2	11249.9	60954.5
_LQFGAQGSPFLK_.2	LQFGAQGSPFLK	2	3362.37	23749
_AQGSPFLK_.2	AQGSPFLK	2	4070.84	14253.8
_FGAQGSPFLK_.2	FGAQGSPFLK	2	1567.39	3131.96
_QFGAQGSPFLK_.2	QFGAQGSPFLK	2	548.279	Filtered
_QGSPFLK_.2	QGSPFLK	2	522.491	Filtered
_M[+16]IPLLLAAL_.2	M[+16]IPLLLAAL	2	1055.5	25843.6
_SISDVGFGM[+16]LK_.2	SISDVGFGM[+16]LK	2	67759.4	90739.3
_ATPAAQESGTIPK_.2	ATPAAQESGTIPK	2	4085.87	3486.42
_GVITEATIK_.2	GVITEATIK	2	13114.5	15488
_SISDVGFGMLK_.2	SISDVGFGMLK	2	6212.27	Filtered
_PNNIFGNRNLL_.2	PNNIFGNRNLL	2	3308.19	Filtered
_GTLGVITEATIK_.2	GTLGVITEATIK	2	2093.53	Filtered
_AAQESGTIPK_.2	AAQESGTIPK	2	Filtered	Filtered
_AQESGTIPK_.2	AQESGTIPK	2	Filtered	551.487
_KVIGKGSFGK_.2	KVIGKGSFGK	2	3763.79	2066.74
_SLINWDDLINK_.2	SLINWDDLINK	2	10051	Filtered
_VSGPNDLRH_.2	VSGPNDLRH	2	2192.52	Filtered
_KVLQKKAILK_.3	KVLQKKAILK	3	463.844	Filtered
_SVFFGGLSIK_.2	SVFFGGLSIK	2	22568.5	31108.3
_GTGIVGVFVK_.2	GTGIVGVFVK	2	6201.17	Filtered
_STLREALTH_.2	STLREALTH	2	4271.46	9669.16
_ATDLTFLEK_.2	ATDLTFLEK	2	3698.99	8644.37
_GTIDFTPGSELLITK_.2	GTIDFTPGSELLITK	2	1517.12	Filtered
_RTFTWLVGK_.2	RTFTWLVGK	2	1012.17	Filtered
_GQLQQPTTGAASGGYIK_.2	GQLQQPTTGAASGGYIK	2	7255.89	7882.17
_TTGAASGGYIK_.2	TTGAASGGYIK	2	851.766	Filtered
_ASADLSPYVR_.2	ASADLSPYVR	2	8645.4	16477.7
_ITYDTPFKR_.3	ITYDTPFKR	3	30359.3	20741.2
_ITYDTPFKR_.2	ITYDTPFKR	2	11568.1	7243.9
_KVVDSLYNK_.2	KVVDSLYNK	2	79688.7	57524.1
_KTYHALSNLPK_.3	KTYHALSNLPK	3	7449.58	2127.12
_KTYHALSNLPK_.2	KTYHALSNLPK	2	5607.31	Filtered
_GQAAELGGLLK_.2	GQAAELGGLLK	2	1836.32	Filtered
_LLIDYFEKK_.3	LLIDYFEKK	3	1232.21	Filtered
_DTLLATLK_.2	DTLLATLK	2	49636.1	19771.3
_HSM[+16]DTLLATLK_.2	HSM[+16]DTLLATLK	2	19610.9	12620.8
_RVLNKLGGVK_.2	RVLNKLGGVK	2	1321.17	Filtered
_HSM[+16]DTLLATLK_.3	HSM[+16]DTLLATLK	3	1867.24	Filtered
_STPSDYTLSFLK_.2	STPSDYTLSFLK	2	3483.63	Filtered
_SVPVAVVPSK_.2	SVPVAVVPSK	2	6844.35	17312.2
_ASPPGDLQNPK_.2	ASPPGDLQNPK	2	55851.1	40335.9
_ASHILTALREK_.2	ASHILTALREK	2	669.178	Filtered
_GTLLGTVDK_.2	GTLLGTVDK	2	12980.3	26151.3
_FSPNRVIGL_.2	FSPNRVIGL	2	Filtered	8133.5
_IALNEKLVNL_.2	IALNEKLVNL	2	430.338	Filtered
_VNQVPKIVPDDF_.2	VNQVPKIVPDDF	2	210.237	Filtered
_ASSSRAGVALPF_.3	ASSSRAGVALPF	3	5514.61	Filtered
_GTASVNLSNVLK_.2	GTASVNLSNVLK	2	1350.03	Filtered
_RVVDDELATRFLK_.3	RVVDDELATRFLK	3	1152.5	Filtered
_IVQETSFEK_.2	IVQETSFEK	2	2742.79	Filtered
_DIYRTLHPK_.2	DIYRTLHPK	2	15634.5	22552.1
_KKKTNNPIK_.2	KKKTNNPIK	2	17002.2	14597.9
_RIYNELKQIYK_.3	RIYNELKQIYK	3	44147.8	Filtered
_RIYNELKQIYK_.2	RIYNELKQIYK	2	579.4	Filtered
_NVIESKAYVGR_.2	NVIESKAYVGR	2	10657.6	15130.2
_ERPQPQTL_.2	ERPQPQTL	2	1789.46	2598.21
_KILPNYHHLK_.3	KILPNYHHLK	3	1012.29	Filtered
_KILPNYHHLK_.2	KILPNYHHLK	2	91.9104	Filtered
_KVIYDFIEK_.2	KVIYDFIEK	2	4100.28	Filtered
_ATDFAPGFQK_.2	ATDFAPGFQK	2	16037.7	28012.8
_AIIGKQGQHIK_.3	AIIGKQGQHIK	3	3838.81	1922.59
_AIIGKQGQHIK_.2	AIIGKQGQHIK	2	1792.82	Filtered
_SIM[+16]EGGGQILR_.2	SIM[+16]EGGGQILR	2	1271.4	Filtered
_KTLGPILKK_.2	KTLGPILKK	2	11660.7	9709.31
_KVFAGYYTK_.2	KVFAGYYTK	2	101598	90269.2
_KIIAPLVTR_.2	KIIAPLVTR	2	48451.5	23632.1
_VIFAGGPEEVLK_.2	VIFAGGPEEVLK	2	1496.32	Filtered
_AVSDTVPERK_.2	AVSDTVPERK	2	Filtered	1973.63
_SVNVDYSKLKK_.3	SVNVDYSKLKK	3	34232.6	45014.9
_SVNVDYSKLKK_.2	SVNVDYSKLKK	2	24122.7	30748.5
_RNNPEPWNK_.2	RNNPEPWNK	2	4356.74	3678.42
_SVNVDYSKLK_.2	SVNVDYSKLK	2	5452.02	7839.23
_YSVNVDYSKLKKERPDF_.3	YSVNVDYSKLKKERPDF	3	3579	Filtered
_SVNVDYSKLK_.3	SVNVDYSKLK	3	1192.44	1120.2
_KLGPNDQYK_.2	KLGPNDQYK	2	1084.64	Filtered
_SVNVDYSKLKKERPDF_.3	SVNVDYSKLKKERPDF	3	288.978	Filtered
_YSVNVDYSK_.2	YSVNVDYSK	2	69.0958	Filtered
_AM[+16]LDTVVFK_.2	AM[+16]LDTVVFK	2	918762	2.66701e+06
_AAM[+16]LDTVVFK_.2	AAM[+16]LDTVVFK	2	641636	2.30045e+06
_LDTVVFK_.2	LDTVVFK	2	282626	235360
_AAMLDTVVFK_.2	AAMLDTVVFK	2	131101	107848
_VVVDPIQSVK_.2	VVVDPIQSVK	2	126440	233238
_AMLDTVVFK_.2	AMLDTVVFK	2	92549.4	78048.4
_M[+16]PQSGTGVSV_.2	M[+16]PQSGTGVSV	2	11955.5	14248
_VVDPIQSVK_.2	VVDPIQSVK	2	1706.91	Filtered
_KMLLNLHK_.2	KMLLNLHK	2	Filtered	Filtered
_M[+16]LDTVVFK_.2	M[+16]LDTVVFK	2	Filtered	Filtered
_GVFPENFTER_.2	GVFPENFTER	2	49961	79409.5
_ATNYITRNK_.2	ATNYITRNK	2	20029	42873.1
_RIHGSPLQK_.2	RIHGSPLQK	2	15006.7	13052.9
_VGSTSENITQK_.2	VGSTSENITQK	2	54493.1	68884.3
_GRVGSTSENITQK_.2	GRVGSTSENITQK	2	25738.5	32238.3
_LAPTRELAV_.2	LAPTRELAV	2	4043	61055.5
_RVGSTSENITQK_.2	RVGSTSENITQK	2	16949.3	27273.3
_GRVGSTSENITQK_.3	GRVGSTSENITQK	3	16438.9	19142.3
_IVEQDTM[+16]PPK_.2	IVEQDTM[+16]PPK	2	8384.11	27867.7
_RVGSTSENITQK_.3	RVGSTSENITQK	3	14527.7	19379.4
_VGRVGSTSENITQK_.3	VGRVGSTSENITQK	3	9530.31	7812.79
_AVGRVGSTSENITQK_.3	AVGRVGSTSENITQK	3	1522.17	1568.42
_HAIPIIKEK_.2	HAIPIIKEK	2	Filtered	Filtered
_IGLDFC[+57]KYL_.2	IGLDFC[+57]KYL	2	Filtered	Filtered
_VGRVGSTSENITQK_.2	VGRVGSTSENITQK	2	Filtered	2875.87
_AVGRVGSTSENITQK_.2	AVGRVGSTSENITQK	2	298.365	Filtered
_AVISGEALGIK_.2	AVISGEALGIK	2	57027	69523.6
_KAAEVLKVQK_.2	KAAEVLKVQK	2	1326.56	Filtered
_STLHHVLQR_.2	STLHHVLQR	2	991.577	Filtered
_SVFVATFLR_.2	SVFVATFLR	2	94041.6	279866
_VM[+16]FQRRYYK_.3	VM[+16]FQRRYYK	3	8475.22	Filtered
_VMFQRRYYK_.3	VMFQRRYYK	3	5218.6	Filtered
_VM[+16]FQRRYYK_.2	VM[+16]FQRRYYK	2	1924.97	Filtered
_ATAYLPM[+16]LEK_.2	ATAYLPM[+16]LEK	2	6205.34	12338.4
_GTNFTKLEK_.2	GTNFTKLEK	2	5354.12	12988.2
_STNNWVLIK_.2	STNNWVLIK	2	24344.7	41969
_AQM[+16]LDVAIRVK_.3	AQM[+16]LDVAIRVK	3	366.009	Filtered
_SAGLFQNPK_.2	SAGLFQNPK	2	21574.7	28198.5
_RSAGLFQNPK_.2	RSAGLFQNPK	2	22246	13928.1
_ASIDQIFSR_.2	ASIDQIFSR	2	19709.7	25024.8
_GQYGNPLNK_.2	GQYGNPLNK	2	1.37343e+06	3.44496e+06
_GQYGNPLNKY_.2	GQYGNPLNKY	2	23080.6	40065.9
_KTTTVKFNR_.2	KTTTVKFNR	2	3236.26	2714.2
_KVSEQGLIEILKK_.3	KVSEQGLIEILKK	3	1965.44	Filtered
_GTLPYVAPELLK_.2	GTLPYVAPELLK	2	4382.36	Filtered
_VSDPSSPQYGK_.2	VSDPSSPQYGK	2	63214.5	99807.7
_AVFPKPLITR_.3	AVFPKPLITR	3	1667.53	Filtered
_RVPDGFENR_.2	RVPDGFENR	2	14013.3	15532.6
_GSYSTQASAAAATAELLK_.2	GSYSTQASAAAATAELLK	2	68330.3	125708
_SAAAATAELLK_.2	SAAAATAELLK	2	41482.4	67548.1
_ASAAAATAELLK_.2	ASAAAATAELLK	2	29353.6	43287.9
_STQASAAAATAELLK_.2	STQASAAAATAELLK	2	20402.6	20750.1
_GSYSTQASAAAATAELLK_.3	GSYSTQASAAAATAELLK	3	3657.9	Filtered
_GSLKPHDYPK_.3	GSLKPHDYPK	3	20220	18257.5
_GSLKPHDYPK_.2	GSLKPHDYPK	2	14414.3	15235.4
_SAFQHLGWVK_.3	SAFQHLGWVK	3	3531.71	Filtered
_SAFQHLGWVK_.2	SAFQHLGWVK	2	2527.1	Filtered
_VVQRVEIHK_.2	VVQRVEIHK	2	3746.64	10963
_AQQKFKINK_.2	AQQKFKINK	2	8841.68	8655.37
_TQNPELFRK_.2	TQNPELFRK	2	1306.16	Filtered
_RAYPHVFTK_.2	RAYPHVFTK	2	14145.8	2160.35
_IYTWGTEEFERSKRKNPAAYENDK_.5	IYTWGTEEFERSKRKNPAAYENDK	5	Filtered	Filtered
_WGTEEFERSKRKNPAAYENDK_.4	WGTEEFERSKRKNPAAYENDK	4	Filtered	Filtered
_IYTWGTEEFERSKRKNPAAYENDK_.4	IYTWGTEEFERSKRKNPAAYENDK	4	Filtered	Filtered
_FTRILKHGAKDKDD_.3	FTRILKHGAKDKDD	3	Filtered	Filtered
_ILDWVPYINGKFKKDN_.3	ILDWVPYINGKFKKDN	3	1497.67	Filtered
_WVPYINGKFKKDN_.3	WVPYINGKFKKDN	3	12628.3	Filtered
_DWVPYINGKFKKDN_.3	DWVPYINGKFKKDN	3	7239.99	Filtered
_ILDWVPYINGKFKKDN_.4	ILDWVPYINGKFKKDN	4	2242.7	Filtered
_WVPYINGKFKKDN_.2	WVPYINGKFKKDN	2	5545.41	Filtered
_WVPYINGKF_.2	WVPYINGKF	2	4644.86	Filtered
_WVPYINGKFKKDN_.4	WVPYINGKFKKDN	4	4337.54	Filtered
_ATPTSPIKK_.2	ATPTSPIKK	2	23266.2	25965.3
_RTYDETYQR_.2	RTYDETYQR	2	7143.35	7472.94
_RTYDETYQR_.3	RTYDETYQR	3	4255.64	5289.08
_STPTVTSAAGLQK_.2	STPTVTSAAGLQK	2	1725.28	Filtered
_VVM[+16]TPVPLFSK_.2	VVM[+16]TPVPLFSK	2	48586.4	187830
_STLGGRLQAK_.2	STLGGRLQAK	2	12761.9	17532.9
_SVIGAREER_.2	SVIGAREER	2	1382.58	1376.83
_KLLDWIEGK_.2	KLLDWIEGK	2	652.66	Filtered
_TVQEHLIEK_.2	TVQEHLIEK	2	1.33031e+06	14748.7
_FPHLQDAQV_.2	FPHLQDAQV	2	12540.6	13760.1
_KLISTLIYK_.2	KLISTLIYK	2	9242.99	4629.15
_NAPLVHATL_.2	NAPLVHATL	2	1327.44	20632
_DLQPQQVHTF_.2	DLQPQQVHTF	2	255.87	Filtered
_GSVAFDYRK_.2	GSVAFDYRK	2	78762.1	64341.8
_AVQKKTFTK_.2	AVQKKTFTK	2	7634.05	22089
_RAVSASALR_.2	RAVSASALR	2	5715.32	1260.69
_ATYYHYFSK_.3	ATYYHYFSK	3	579.477	Filtered
_AVNDIAEQLLK_.2	AVNDIAEQLLK	2	199.42	Filtered
_GTSDGRILK_.2	GTSDGRILK	2	Filtered	3978.27
_GVAPQPPLK_.2	GVAPQPPLK	2	32395.2	65830.6
_LLILEKI_.2	LLILEKI	2	14921.6	85347
_ASILVKDYILK_.2	ASILVKDYILK	2	5240.49	Filtered
_ASILVKDYILK_.3	ASILVKDYILK	3	2193.37	Filtered
_TVYEGPFASR_.2	TVYEGPFASR	2	39198	97243
_VVSAAQAGLLR_.2	VVSAAQAGLLR	2	825.856	Filtered
_RIIEETLALK_.2	RIIEETLALK	2	38083.8	41352.5
_RIIEETLAL_.2	RIIEETLAL	2	7144.35	30088.1
_LFPRHTNASA_.2	LFPRHTNASA	2	Filtered	13772.3
_TAIKSLSIEIG_.2	TAIKSLSIEIG	2	11424.6	38771
_SQFDSTTGFLGK_.2	SQFDSTTGFLGK	2	4643.48	12375.2
_SLSIEIGHEVK_.2	SLSIEIGHEVK	2	3662.01	Filtered
_M[+16]TSVHPPIRSP_.2	M[+16]TSVHPPIRSP	2	183015	215819
_SIEERQLLK_.2	SIEERQLLK	2	3414.08	1696.23
_KSIEERQLLK_.3	KSIEERQLLK	3	2322.41	337.856
_VIIDTLITK_.2	VIIDTLITK	2	1441.5	Filtered
_STIM[+16]LDNIVRK_.3	STIM[+16]LDNIVRK	3	2086.2	Filtered
_STIM[+16]LDNIVRK_.2	STIM[+16]LDNIVRK	2	1221.55	Filtered
_KSIEERQLLK_.2	KSIEERQLLK	2	1082.52	Filtered
_RM[+16]ISHSELRK_.3	RM[+16]ISHSELRK	3	36946.4	13576.1
_SLFSFTSPAVK_.2	SLFSFTSPAVK	2	3506.55	17309.6
_ALLDGSNVVFK_.2	ALLDGSNVVFK	2	31645.6	100402
_AALDWVTKK_.2	AALDWVTKK	2	3555.12	7186.36
_SILHYIADK_.2	SILHYIADK	2	2053.04	Filtered
_VKDQVILKV_.2	VKDQVILKV	2	5448.71	4695.74
_KVFKQIFSK_.2	KVFKQIFSK	2	28458.1	Filtered
_KVFKQIFSK_.3	KVFKQIFSK	3	15848.4	Filtered
_SVLNSEEIHYVIK_.3	SVLNSEEIHYVIK	3	1981.23	Filtered
_IVM[+16]EPFFKR_.3	IVM[+16]EPFFKR	3	Filtered	1810.2
_VAIGFKTKL_.2	VAIGFKTKL	2	5076.74	Filtered
_FQWSEQRD_.2	FQWSEQRD	2	3296.95	Filtered
_WFQWSEQRD_.2	WFQWSEQRD	2	1327.59	Filtered
_IGGLLLVVALGP_.2	IGGLLLVVALGP	2	869.482	Filtered
_IGFKTKL_.2	IGFKTKL	2	725.274	Filtered
_ASAIPAYSK_.2	ASAIPAYSK	2	56359.5	57114.2
_SGATIRIFK_.2	SGATIRIFK	2	8336.66	4305.11
_SVISTDPLKR_.2	SVISTDPLKR	2	143698	214342
_SVISTDPLK_.2	SVISTDPLK	2	52764	75378.9
_EREELLVFLFF_.2	EREELLVFLFF	2	Filtered	Filtered
_ATYQDKRYTNK_.3	ATYQDKRYTNK	3	2487.59	3609.31
_SVYSWDIVVQR_.2	SVYSWDIVVQR	2	5090.55	Filtered
_RVGSKLFFDK_.3	RVGSKLFFDK	3	1363.02	Filtered
_STYYGSFVTR_.2	STYYGSFVTR	2	102616	286712
_SLAEILLKK_.2	SLAEILLKK	2	19679.8	16330.4
_GSLAEILLK_.2	GSLAEILLK	2	6866.38	25213.2
_RIIDLVLQK_.2	RIIDLVLQK	2	9903.22	Filtered
_GSLAEILLKK_.2	GSLAEILLKK	2	1909.23	2662.92
_KILDQYRQK_.2	KILDQYRQK	2	3402.84	Filtered
_KILDQYRQK_.3	KILDQYRQK	3	4265.63	Filtered
_SSYYSVLLQK_.2	SSYYSVLLQK	2	593.13	Filtered
_SGVDLREVEHFLK_.3	SGVDLREVEHFLK	3	1200.62	Filtered
_VVGPVGAGK_.2	VVGPVGAGK	2	92696.5	105187
_AVVGPVGAGK_.2	AVVGPVGAGK	2	18004.4	19106.3
_ATVLFGIAR_.2	ATVLFGIAR	2	15257.7	12948.9
_KVIQPIFLGK_.2	KVIQPIFLGK	2	3248.36	Filtered
_ASQILILKDGKM[+16]VQK_.3	ASQILILKDGKM[+16]VQK	3	2348.82	Filtered
_ILFGKKYEK_.2	ILFGKKYEK	2	608.715	Filtered
_ATSVITIVK_.2	ATSVITIVK	2	119334	423970
_SVITIVKSK_.2	SVITIVKSK	2	61753.3	68809.8
_GLGPLVPGK_.2	GLGPLVPGK	2	3112.89	6180.02
_SVITIVK_.2	SVITIVK	2	Filtered	Filtered
_RIFEPPPPK_.2	RIFEPPPPK	2	87058.2	179888
_VVFVIDPGFAK_.2	VVFVIDPGFAK	2	10253.6	64506.8
_VIDPGFAK_.2	VIDPGFAK	2	4716.14	5743.4
_ISAGLPPLK_.2	ISAGLPPLK	2	256.512	Filtered
_ATLDQFYDK_.2	ATLDQFYDK	2	44357.6	107274
_ATQPWNRIQRR_.3	ATQPWNRIQRR	3	4433.96	Filtered
_ATQPWNRIQR_.3	ATQPWNRIQR	3	4089.65	Filtered
_GSSPEQVVRPK_.2	GSSPEQVVRPK	2	6573.89	8810.16
_VTADVINAAEK_.2	VTADVINAAEK	2	7902.34	14970.1
_GTIQVITQGTSLK_.2	GTIQVITQGTSLK	2	1506.69	Filtered
_SVLREHIDK_.2	SVLREHIDK	2	2500.16	1541.09
_ASFFNSLLSK_.2	ASFFNSLLSK	2	2344.91	Filtered
_RLNHYVLYK_.3	RLNHYVLYK	3	24967.2	1382.76
_RALDLVAAK_.2	RALDLVAAK	2	9005.9	13293.6
_SLYDQAEKLVSK_.3	SLYDQAEKLVSK	3	3702.27	Filtered
_SLYDQAEKLVSK_.2	SLYDQAEKLVSK	2	1786.57	Filtered
_RLNHYVLYK_.2	RLNHYVLYK	2	1018.08	Filtered
_SMNANTITK_.2	SMNANTITK	2	1121.02	Filtered
_QSLEHSWIK_.2	QSLEHSWIK	2	806.411	Filtered
_FVQDLVRAL_.2	FVQDLVRAL	2	331.623	Filtered
_KTIDPKVAFPR_.3	KTIDPKVAFPR	3	60818.4	42622.4
_RLFVGSIPK_.2	RLFVGSIPK	2	2.06237e+06	2.70603e+06
_STVGSAISRK_.2	STVGSAISRK	2	35700.8	38825.8
_STVGSAISR_.2	STVGSAISR	2	34900.4	35335.2
_KSFEDRVGTIK_.3	KSFEDRVGTIK	3	21254.6	14945.1
_KSFEDRVGTIK_.2	KSFEDRVGTIK	2	13555.2	9147.45
_VTQSDLYKK_.2	VTQSDLYKK	2	3886.48	4274.96
_ATFKSFEDRVGTIK_.3	ATFKSFEDRVGTIK	3	21045.9	Filtered
_ATFKSFEDRVGTIK_.4	ATFKSFEDRVGTIK	4	7432.16	Filtered
_ATFKSFEDRVGTIK_.2	ATFKSFEDRVGTIK	2	5317	Filtered
_KVTQSDLYK_.2	KVTQSDLYK	2	3316.16	Filtered
_RVLDPSKFLK_.3	RVLDPSKFLK	3	110912	37064
_SVKEDVHLK_.2	SVKEDVHLK	2	631.322	1955.46
_GVIDLVFEK_.2	GVIDLVFEK	2	25704	Filtered
_RVLDPSKFLK_.2	RVLDPSKFLK	2	6754.48	Filtered
_STFRVDTAVIK_.2	STFRVDTAVIK	2	840.179	Filtered
_LVSPEQPPK_.2	LVSPEQPPK	2	32536.3	51235.9
_GISETRIEK_.2	GISETRIEK	2	10261.7	15049.8
_AFVLEGK_.2	AFVLEGK	2	2334.01	Filtered
_KIIAFVLEGK_.2	KIIAFVLEGK	2	997.641	Filtered
_GLAPNTPGK_.2	GLAPNTPGK	2	14312.9	27628.4
_RFYDRRFLK_.3	RFYDRRFLK	3	13411.4	Filtered
_RFYDRRFLK_.2	RFYDRRFLK	2	5252.1	Filtered
_YETIDKELIDHSPKATPDN_.3	YETIDKELIDHSPKATPDN	3	Filtered	Filtered
_GTPLETIQK_.2	GTPLETIQK	2	113657	232734
_GTPLETIQKK_.2	GTPLETIQKK	2	61185.3	116599
_VSFSDVFFK_.2	VSFSDVFFK	2	32459	180675
_SVSFSDVFFK_.2	SVSFSDVFFK	2	5081.66	16368.3
_AEYYLESLNK_.2	AEYYLESLNK	2	2380.6	Filtered
_YLESLNKDKKHH_.3	YLESLNKDKKHH	3	Filtered	Filtered
_YLESLNKDKKHH_.2	YLESLNKDKKHH	2	Filtered	Filtered
_VVAVGAEYYLESLNKDKKHH_.4	VVAVGAEYYLESLNKDKKHH	4	Filtered	Filtered
_WIYLIKQHNEDILEYKRRNGLE_.4	WIYLIKQHNEDILEYKRRNGLE	4	Filtered	Filtered
_GSQGVRDFIEK_.2	GSQGVRDFIEK	2	13108.2	12444
_GSQGVRDFIEK_.3	GSQGVRDFIEK	3	1308.98	Filtered
_SVFTNERFPLR_.3	SVFTNERFPLR	3	36946.3	16781.2
_VVDYPNSAK_.2	VVDYPNSAK	2	12539.1	20020.2
_AILDLPEGEHQYK_.3	AILDLPEGEHQYK	3	8965.2	14293.7
_GTINNLIHVK_.2	GTINNLIHVK	2	6903.53	Filtered
_GTINNLIHVKK_.3	GTINNLIHVKK	3	1990.04	Filtered
_AILDLPEGEHQYK_.2	AILDLPEGEHQYK	2	601.084	Filtered
_GTINNLIHVKK_.2	GTINNLIHVKK	2	496.228	Filtered
_AVYGM[+16]LNLTPK_.2	AVYGM[+16]LNLTPK	2	18995.8	29579.6
_ALSDEAYRSL_.2	ALSDEAYRSL	2	9989.75	99460.8
_IQGNQKNGSV_.2	IQGNQKNGSV	2	1891.1	3743.56
_VTDETFLEK_.2	VTDETFLEK	2	2582.12	6544.25
_IIIAEVVNK_.2	IIIAEVVNK	2	234.174	Filtered
_SSQTLLSVLK_.2	SSQTLLSVLK	2	4630.33	Filtered
_SVIDTSTIVRK_.3	SVIDTSTIVRK	3	38894.6	39751.9
_SVIDTSTIVRK_.2	SVIDTSTIVRK	2	24405.9	27248.1
_HPIEPVLITA_.2	HPIEPVLITA	2	650.474	Filtered
_STAAFFLLR_.2	STAAFFLLR	2	2291.24	Filtered
_ATDFGEALVR_.2	ATDFGEALVR	2	12100.2	12024.9
_LVYESDQNKDGK_.2	LVYESDQNKDGK	2	1574.22	3747.41
_TVTFLWKVSAI_.2	TVTFLWKVSAI	2	3650.73	Filtered
_GTLTQNEM[+16]IFK_.2	GTLTQNEM[+16]IFK	2	2293.37	3394.79
_RTQDIHIFR_.3	RTQDIHIFR	3	1361.21	Filtered
_TIQSGEQPYK_.2	TIQSGEQPYK	2	271581	679472
_LTIQSGEQPYK_.2	LTIQSGEQPYK	2	82533.5	129317
_IQSGEQPYK_.2	IQSGEQPYK	2	19454	32094.9
_KVWIPDDLRK_.3	KVWIPDDLRK	3	5975.93	Filtered
_SVESIISPK_.2	SVESIISPK	2	38329.6	199007
_SSVESIISPK_.2	SSVESIISPK	2	14812.8	45012.6
_TAADLVNAI_.2	TAADLVNAI	2	97927.7	173781
_STSATVKVQGVPAAPNRP_.2	STSATVKVQGVPAAPNRP	2	3763.03	5541.25
_PLPPPM[+16]KI_.2	PLPPPM[+16]KI	2	1465.52	2299.53
_SLNSIHSSPGPK_.2	SLNSIHSSPGPK	2	1009.97	Filtered
_GVIPYFPYSK_.2	GVIPYFPYSK	2	632217	2.36201e+06
_SILSIVHVK_.2	SILSIVHVK	2	4774.05	Filtered
_AVIPEKQLVEK_.3	AVIPEKQLVEK	3	34390.9	32048.1
_AVIPEKQLVEK_.2	AVIPEKQLVEK	2	10551.7	1506.54
_ATM[+16]PKKGILKK_.3	ATM[+16]PKKGILKK	3	8058.53	4790.48
_ATM[+16]PKKGILKK_.2	ATM[+16]PKKGILKK	2	1786.9	1646.22
_ATMPKKGILKK_.3	ATMPKKGILKK	3	2891.72	Filtered
_ATMPKKGILKK_.2	ATMPKKGILKK	2	663.568	Filtered
_ATMPKKGILK_.2	ATMPKKGILK	2	359.699	Filtered
_GTLDSVLRY_.2	GTLDSVLRY	2	104403	348382
_ITFPVRSGKGK_.2	ITFPVRSGKGK	2	1415.37	Filtered
_RIQQIIEGK_.2	RIQQIIEGK	2	146393	239980
_SAVGGGYTAK_.2	SAVGGGYTAK	2	Filtered	3521.79
_FTSGSPEETAFR_.2	FTSGSPEETAFR	2	Filtered	Filtered
_AVINEDPNAK_.2	AVINEDPNAK	2	24684.5	47884.2
_SLFGSGYSK_.2	SLFGSGYSK	2	3387.96	5155.65
_AVFTIVFTQK_.2	AVFTIVFTQK	2	3777.27	Filtered
_TIVFTQK_.2	TIVFTQK	2	3293.77	Filtered
_GTPEKPLYH_.2	GTPEKPLYH	2	34272.5	44863.9
_STSQTFIYK_.2	STSQTFIYK	2	27881.7	37343
_KVQEM[+16]NYIQK_.2	KVQEM[+16]NYIQK	2	31386.3	54622.5
_KVQEM[+16]NYIQK_.3	KVQEM[+16]NYIQK	3	19864.3	36247.6
_KVQEMNYIQK_.2	KVQEMNYIQK	2	4630.49	4311.14
_AVPEIM[+16]DRIYK_.3	AVPEIM[+16]DRIYK	3	1871.14	2804.42
_IIYVDNKAINK_.3	IIYVDNKAINK	3	2067.81	1600.88
_KVQEMNYIQK_.3	KVQEMNYIQK	3	2282	Filtered
_AVPEIMDRIYK_.2	AVPEIMDRIYK	2	3753.58	Filtered
_AVIDIPGADTLDK_.2	AVIDIPGADTLDK	2	1536.62	Filtered
_AVPEIM[+16]DRIYK_.2	AVPEIM[+16]DRIYK	2	2316.41	Filtered
_AVPEIMDRIYK_.3	AVPEIMDRIYK	3	3791.89	Filtered
_IIYVDNKAINK_.2	IIYVDNKAINK	2	2792.19	Filtered
_KLFDHAVSK_.2	KLFDHAVSK	2	1038.93	Filtered
_VVVPPLPGK_.2	VVVPPLPGK	2	7227.32	19347.4
_RVKTNLPIFK_.3	RVKTNLPIFK	3	5915.16	Filtered
_KVVVPPLPGK_.2	KVVVPPLPGK	2	895.749	Filtered
_VSGSIQVLK_.2	VSGSIQVLK	2	91955.1	82017.6
_GTVDVTPFIKK_.3	GTVDVTPFIKK	3	33794.7	58199.6
_GTVDVTPFIKK_.2	GTVDVTPFIKK	2	24439.4	43578.3
_GTVDVTPFIK_.2	GTVDVTPFIK	2	11913	35394
_SVGTEIFVGK_.2	SVGTEIFVGK	2	2801.29	Filtered
_TVTEEILEK_.2	TVTEEILEK	2	237.264	Filtered
_AIFQEGIQQK_.2	AIFQEGIQQK	2	7250.61	15172.9
_ATAETEGYLR_.2	ATAETEGYLR	2	5857.03	12896.7
_GTFASVEQFWR_.2	GTFASVEQFWR	2	2315.71	Filtered
_SGAQPILSK_.2	SGAQPILSK	2	13495.4	22950.4
_VGPFAPGITEKAPEEKK_.4	VGPFAPGITEKAPEEKK	4	10872.6	2139.2
_VGPFAPGITEKAPEEKK_.3	VGPFAPGITEKAPEEKK	3	6276.36	Filtered
_AVSGAQPILSK_.2	AVSGAQPILSK	2	3798.01	Filtered
_HAYEHSLGK_.2	HAYEHSLGK	2	881.301	Filtered
_VGPFAPGITEKAPEEK_.3	VGPFAPGITEKAPEEK	3	1446.72	Filtered
_GSSHLDYPK_.2	GSSHLDYPK	2	568.297	1399.2
_AVLKELLQK_.2	AVLKELLQK	2	4626.3	Filtered
_ATTSVITIVK_.2	ATTSVITIVK	2	113876	335128
_AVYEHWVPR_.3	AVYEHWVPR	3	15971.7	19509.8
_AVYEHWVPREK_.3	AVYEHWVPREK	3	9818.85	Filtered
_AVYEHWVPREK_.2	AVYEHWVPREK	2	1998.09	Filtered
_AVYEHWVPR_.2	AVYEHWVPR	2	908.839	Filtered
_QSFDPFADATK_.2	QSFDPFADATK	2	3482.94	Filtered
_VAFENAFER_.2	VAFENAFER	2	3253.31	11171.4
_ATQKEQLLR_.2	ATQKEQLLR	2	984.184	1031.51
_SQFTEIFIK_.2	SQFTEIFIK	2	6631.67	Filtered
_TEIFIK_.2	TEIFIK	2	448.966	Filtered
_AVSEGTKAVTK_.2	AVSEGTKAVTK	2	131850	788479
_SVYVYKVLK_.2	SVYVYKVLK	2	84519.6	59575
_VSEGTKAVTK_.2	VSEGTKAVTK	2	1791.28	9781.82
_SEGTKAVTK_.2	SEGTKAVTK	2	1743.88	9173.3
_ITSREIQTAVR_.3	ITSREIQTAVR	3	1823.74	Filtered
_RLLLPGELAK_.2	RLLLPGELAK	2	4685.6	Filtered
_LLPPPM[+16]KEL_.2	LLPPPM[+16]KEL	2	179973	1.97412e+06
_QTIESINLLK_.2	QTIESINLLK	2	8027.72	12870.2
_LLPPPMKEL_.2	LLPPPMKEL	2	Filtered	13319.4
_KSPDSDVAATLK_.2	KSPDSDVAATLK	2	180.631	Filtered
_GSWASLVQK_.2	GSWASLVQK	2	40425.5	43144.3
_GILKEM[+16]FAK_.2	GILKEM[+16]FAK	2	12937.8	Filtered
_GILKEMFAK_.2	GILKEMFAK	2	6377.34	Filtered
_AAYAWPFYK_.2	AAYAWPFYK	2	3181.26	Filtered
_ELM[+16]PPPPPK_.2	ELM[+16]PPPPPK	2	30060.8	61159.9
_ELMPPPPPK_.2	ELMPPPPPK	2	16595.7	1195.55
_KTQEPFSVRNK_.3	KTQEPFSVRNK	3	11657.4	9383.67
_AVATFAQAR_.2	AVATFAQAR	2	3654.39	3747.23
_KTQEPFSVRNK_.2	KTQEPFSVRNK	2	3568.53	1827.1
_AQARPPGIYK_.2	AQARPPGIYK	2	1946.95	Filtered
_TVSETFM[+16]SK_.2	TVSETFM[+16]SK	2	16434.3	30954.4
_QVSEDSGRLFK_.3	QVSEDSGRLFK	3	1595.63	2743.69
_KLAERFLAK_.2	KLAERFLAK	2	3636.25	Filtered
_QVSEDSGRLFK_.2	QVSEDSGRLFK	2	2149.27	Filtered
_ATNASVFKY_.2	ATNASVFKY	2	2503.29	Filtered
_SVGEITGHNK_.2	SVGEITGHNK	2	7778.71	15381.9
_AVFLWDSGSSVGEITGHNK_.3	AVFLWDSGSSVGEITGHNK	3	1496.23	Filtered
_YIYDGKTGEK_.2	YIYDGKTGEK	2	673.399	Filtered
_KTQAISISK_.2	KTQAISISK	2	1691.34	Filtered
_VTVKGPILK_.2	VTVKGPILK	2	203944	223501
_VSSPKLAPK_.2	VSSPKLAPK	2	32153.7	40820.2
_KTFSEVLAEK_.2	KTFSEVLAEK	2	22729.2	51926.1
_KTFSEVLAEK_.3	KTFSEVLAEK	3	3634.49	8501.04
_SEVLAEK_.2	SEVLAEK	2	Filtered	405.754
_GSSANIPPLK_.2	GSSANIPPLK	2	13223.2	Filtered
_RTFPFSLQY_.2	RTFPFSLQY	2	19906	3944.85
_KTQSSLDADKKF_.2	KTQSSLDADKKF	2	5230.62	8214.2
_ATAQVNPLYK_.2	ATAQVNPLYK	2	3407.84	6464.71
_KAPGFRPPL_.2	KAPGFRPPL	2	4091.93	82114.6
_ATTLPIRNK_.2	ATTLPIRNK	2	16687.5	23547.5
_ATITDKEM[+16]LK_.2	ATITDKEM[+16]LK	2	2462.71	4972.26
_ATYPM[+16]PTAK_.2	ATYPM[+16]PTAK	2	1401.18	4627.13
_VRYLVK_.2	VRYLVK	2	4733.86	Filtered
_ATITDKEM[+16]LKK_.3	ATITDKEM[+16]LKK	3	Filtered	Filtered
_ATITDKEMLK_.2	ATITDKEMLK	2	1320.75	Filtered
_ATITDKEMLKK_.3	ATITDKEMLKK	3	795.753	Filtered
_DIRPEIHENYRING_.3	DIRPEIHENYRING	3	2789.02	Filtered
_IRPEIHENYRING_.3	IRPEIHENYRING	3	981.431	Filtered
_M[+16]TILQTYFR_.2	M[+16]TILQTYFR	2	1602.62	Filtered
_LGPKRMLD_.2	LGPKRMLD	2	5938.02	37983.7
_GGFFKGLGPK_.2	GGFFKGLGPK	2	1653.38	Filtered
_SSFFDKFFK_.2	SSFFDKFFK	2	1242.83	Filtered
_GFFKGLGPK_.2	GFFKGLGPK	2	407.251	Filtered
_RAYGPGLEK_.2	RAYGPGLEK	2	20336.4	28106.6
_VRFVPQEM[+16]_.2	VRFVPQEM[+16]	2	4770.79	10309
_LGFKPFDLVI_.2	LGFKPFDLVI	2	856.912	Filtered
_LVIPFAVRK_.2	LVIPFAVRK	2	4960.59	Filtered
_SIFSPEGKFKTK_.3	SIFSPEGKFKTK	3	14310.5	3151.58
_SIFSPEGKFKTK_.2	SIFSPEGKFKTK	2	723.825	Filtered
_NLPERSVPL_.2	NLPERSVPL	2	11044.2	89048.5
_AVHQQILSNK_.2	AVHQQILSNK	2	4259.19	6834.52
_SGAFLPLKK_.2	SGAFLPLKK	2	2821.32	Filtered
_ASGAFLPLK_.2	ASGAFLPLK	2	1413.84	1200.56
_ATYPDVNNSIK_.2	ATYPDVNNSIK	2	5464.06	11242.7
_RISKEVIRK_.3	RISKEVIRK	3	2317	Filtered
_ATFHTPFSH_.2	ATFHTPFSH	2	Filtered	624.552
_VVLGQFLVLK_.2	VVLGQFLVLK	2	88703.4	89945.9
_STLSPEEQKER_.2	STLSPEEQKER	2	2173.21	2631.25
_GTVVNALGK_.2	GTVVNALGK	2	3981.45	3870.48
_KVIDRILYK_.2	KVIDRILYK	2	1854.16	Filtered
_KVIDRILYK_.3	KVIDRILYK	3	1442.82	Filtered
_STSLLGQKK_.2	STSLLGQKK	2	2865.44	Filtered
_GTVTKVIPK_.2	GTVTKVIPK	2	2100.84	5657.49
_AYNITPLR_.2	AYNITPLR	2	3109.27	Filtered
_QTM[+16]AYNITPLR_.2	QTM[+16]AYNITPLR	2	160.661	1172.35
_ERATNIEVL_.2	ERATNIEVL	2	Filtered	6482.01
_SQYNGNLQDLK_.2	SQYNGNLQDLK	2	977.606	Filtered
_GVM[+16]ADGVAPVFKK_.3	GVM[+16]ADGVAPVFKK	3	19465	9390.19
_GVM[+16]ADGVAPVFKK_.2	GVM[+16]ADGVAPVFKK	2	12900.7	6940.15
_ADGVAPVFKK_.2	ADGVAPVFKK	2	6580.14	Filtered
_GVMADGVAPVFKK_.2	GVMADGVAPVFKK	2	1200.06	Filtered
_VM[+16]ADGVAPVFKK_.3	VM[+16]ADGVAPVFKK	3	727.619	Filtered
_LYAM[+16]KVLKK_.2	LYAM[+16]KVLKK	2	7036.88	45750
_SVLDYFSER_.2	SVLDYFSER	2	602222	3.75028e+06
_SVYGGGGIHEY_.2	SVYGGGGIHEY	2	42530	77279
_ATAAVIFLH_.2	ATAAVIFLH	2	2357.1	3787
_QTYVGITEK_.2	QTYVGITEK	2	76945.8	208301
_STFNFHPNVR_.3	STFNFHPNVR	3	15759	9599.35
_SVHLQPITR_.2	SVHLQPITR	2	8202.98	8502.96
_AIFEIVLNR_.2	AIFEIVLNR	2	7662.94	Filtered
_STFNFHPNVR_.2	STFNFHPNVR	2	3054.9	Filtered
_LAPRQVLD_.2	LAPRQVLD	2	Filtered	3609.79
_ELRKAEKAIVVEHEE_.3	ELRKAEKAIVVEHEE	3	36166.1	50736.3
_SVFFPESGLAK_.2	SVFFPESGLAK	2	784.391	Filtered
_GTVLPVIEK_.2	GTVLPVIEK	2	24810.9	38031.2
_VTNPDIAAKK_.2	VTNPDIAAKK	2	8432.52	12152.9
_TTISAEKVKKK_.3	TTISAEKVKKK	3	6230.88	4955.55
_VTNPDIAAK_.2	VTNPDIAAK	2	3496.66	5016.5
_TTISAEKVKKK_.2	TTISAEKVKKK	2	3253.8	4489.32
_VTNPDIAAKKK_.3	VTNPDIAAKKK	3	2460.33	2453.07
_KIFESRFEK_.3	KIFESRFEK	3	10976.5	Filtered
_STYSEQDPLLK_.2	STYSEQDPLLK	2	1923.37	4496.52
_KIFESRFEK_.2	KIFESRFEK	2	5929.12	Filtered
_LKRTC[+57]IFK_.2	LKRTC[+57]IFK	2	4175.32	Filtered
_KSFDTSLIRK_.3	KSFDTSLIRK	3	74508.7	47688.4
_KSFDTSLIRK_.2	KSFDTSLIRK	2	25947.2	13173.5
_KSFDTSLIR_.2	KSFDTSLIR	2	2792.25	Filtered
_TQYYDHISK_.2	TQYYDHISK	2	136.772	Filtered
_KSIDFPLTK_.2	KSIDFPLTK	2	68859.1	124556
_KLFNGEFTK_.2	KLFNGEFTK	2	22084.2	3809.75
_ITYTPSDGTQK_.2	ITYTPSDGTQK	2	17882.7	23153.9
_RLLSPPLRPR_.3	RLLSPPLRPR	3	206012	38266.8
_LLLLLLLL_.2	LLLLLLLL	2	1886.56	6670.6
_VTDGPGNYK_.2	VTDGPGNYK	2	8303.09	30104.5
_LLLLLLL_.2	LLLLLLL	2	1070.18	Filtered
_ATSGYALLH_.2	ATSGYALLH	2	1160.75	Filtered
_TEARLRRR_.2	TEARLRRR	2	421.014	Filtered
_SQQM[+16]PIVYK_.2	SQQM[+16]PIVYK	2	137.635	Filtered
_AVGLVLPAK_.2	AVGLVLPAK	2	29802.7	95732.9
_NEAFPETKLDKKKYPYWPHQPIENL_.4	NEAFPETKLDKKKYPYWPHQPIENL	4	Filtered	Filtered
_AEIIPQNQKAIASSLKSWNETLTSRL_.4	AEIIPQNQKAIASSLKSWNETLTSRL	4	Filtered	Filtered
_GSFKQLTVK_.2	GSFKQLTVK	2	49769.7	76459.4
_YVGEIIGKRGIIGYDV_.3	YVGEIIGKRGIIGYDV	3	39433.9	Filtered
_YVGEIIGKRGIIGYDV_.2	YVGEIIGKRGIIGYDV	2	37142.1	Filtered
_FYVGEIIGKRGIIGYDV_.3	FYVGEIIGKRGIIGYDV	3	8895.37	Filtered
_YVGEIIGKRGIIG_.2	YVGEIIGKRGIIG	2	23286.3	Filtered
_FYVGEIIGKRGIIG_.3	FYVGEIIGKRGIIG	3	2073.52	Filtered
_YVGEIIGKRGIIG_.3	YVGEIIGKRGIIG	3	2876.18	Filtered
_IVNSAQTGSFK_.2	IVNSAQTGSFK	2	2820.91	Filtered
_FYVGEIIGKRGIIGYDV_.2	FYVGEIIGKRGIIGYDV	2	474.615	Filtered
_YVGEIIGKRG_.2	YVGEIIGKRG	2	927.144	Filtered
_YVGEIIGKRGIIGY_.2	YVGEIIGKRGIIGY	2	915.842	Filtered
_AVTYSKPRLATF_.3	AVTYSKPRLATF	3	18124.7	Filtered
_GTM[+16]M[+16]KIFDR_.2	GTM[+16]M[+16]KIFDR	2	1867.52	Filtered
_RIDDAM[+16]KELQK_.3	RIDDAM[+16]KELQK	3	1053.99	1200.17
_RIQKVIFSK_.2	RIQKVIFSK	2	281.78	Filtered
_LSDAGKVVC[+57]QC[+57]GY_.2	LSDAGKVVC[+57]QC[+57]GY	2	81305.8	640789
_KERGGVAIK_.2	KERGGVAIK	2	14785.3	10692.3
_KM[+16]LEVLVVK_.2	KM[+16]LEVLVVK	2	8823.14	19617.3
_ATKQPSILSK_.2	ATKQPSILSK	2	7028.17	11451.8
_GTFQQM[+16]WISK_.2	GTFQQM[+16]WISK	2	7871.01	9833.92
_QTYEKFLHR_.3	QTYEKFLHR	3	1050.59	Filtered
_ASYGRDAFAK_.2	ASYGRDAFAK	2	1039.81	Filtered
_ATARNLLGK_.2	ATARNLLGK	2	4761.78	7272.05
_ALYSGVHKK_.2	ALYSGVHKK	2	83294.8	112376
_TTITGASESVGK_.2	TTITGASESVGK	2	7002.79	4750.43
_KARENIPTD_.2	KARENIPTD	2	72554.5	200266
_AVSKDIANWQK_.2	AVSKDIANWQK	2	27068.3	20528.5
_AVSKDIANWQK_.3	AVSKDIANWQK	3	25094.1	23110.3
_AILEKSRLK_.2	AILEKSRLK	2	2983.48	Filtered
_AAELETDIRAK_.2	AAELETDIRAK	2	532.231	Filtered
_KIINGIVQK_.2	KIINGIVQK	2	3564.56	Filtered
_SVILTGEYISK_.2	SVILTGEYISK	2	7386.74	19339
_AVIPSSIVLPSQK_.2	AVIPSSIVLPSQK	2	5026.99	Filtered
_SVEERSFVEK_.2	SVEERSFVEK	2	859.149	Filtered
_AVFSGLPAVEK_.2	AVFSGLPAVEK	2	7704.31	13588.9
_ATFSSSHRY_.2	ATFSSSHRY	2	117685	119070
_TGM[+16]PPSFSK_.2	TGM[+16]PPSFSK	2	40396.1	70610
_ATFSSSHRYHK_.3	ATFSSSHRYHK	3	31087.7	15367.2
_ASFDGRISVY_.2	ASFDGRISVY	2	15665.2	22762.8
_ATFSSSHRYHK_.2	ATFSSSHRYHK	2	12201.2	8870.24
_TSAFM[+16]PVLK_.2	TSAFM[+16]PVLK	2	2955.34	5711.28
_SIM[+16]GGSTDGLRQK_.2	SIM[+16]GGSTDGLRQK	2	3011.01	4721.08
_ATFSSSHRYHKL_.3	ATFSSSHRYHKL	3	1434.04	Filtered
_AQHSIVLPLK_.2	AQHSIVLPLK	2	Filtered	Filtered
_SIHGRPVTK_.2	SIHGRPVTK	2	17590.2	29895
_SIQRKLQEK_.2	SIQRKLQEK	2	10203.5	8768.56
_SIQRKLQEK_.3	SIQRKLQEK	3	7413.43	5927.77
_ATLESIQRK_.2	ATLESIQRK	2	5613.86	8892.89
_NTPSGFNHL_.2	NTPSGFNHL	2	Filtered	6246.58
_SVYPVAGGPTFK_.2	SVYPVAGGPTFK	2	4721.19	13211.9
_AGM[+16]ALGIQK_.2	AGM[+16]ALGIQK	2	307128	933940
_AGMALGIQK_.2	AGMALGIQK	2	180378	58669.1
_AVDTAYVAK_.2	AVDTAYVAK	2	37697.6	43588.8
_M[+16]ALGIQK_.2	M[+16]ALGIQK	2	611.094	Filtered
_MALGIQK_.2	MALGIQK	2	691.713	Filtered
_GVVPFSQRK_.2	GVVPFSQRK	2	27059.2	26277.8
_ETGEVIPPM[+16]KEFPDQHH_.3	ETGEVIPPM[+16]KEFPDQHH	3	7967.3	Filtered
_ETGEVIPPMKEFPDQHH_.3	ETGEVIPPMKEFPDQHH	3	1249.18	Filtered
_PNLDPLM[+16]NPHIRVGPS_.3	PNLDPLM[+16]NPHIRVGPS	3	12151.5	32324.7
_SVVSGSEMSGK_.2	SVVSGSEMSGK	2	14844.9	14621.3
_GQFYFLIRK_.2	GQFYFLIRK	2	Filtered	Filtered
_GQFYFLIRK_.3	GQFYFLIRK	3	Filtered	Filtered
_AVILPPLSPYFK_.2	AVILPPLSPYFK	2	2.55589e+06	9.63015e+06
_TPYNYPVPV_.2	TPYNYPVPV	2	2815.34	7251.95
_PQGPSLEWLKKL_.3	PQGPSLEWLKKL	3	Filtered	Filtered
_RTINVYPNFRPTPK_.3	RTINVYPNFRPTPK	3	13525.8	1483.75
_NVYPNFRPTPK_.3	NVYPNFRPTPK	3	7311.72	7173.01
_LIFIYYIIK_.2	LIFIYYIIK	2	23553.7	26705.4
_RTINVYPNFRPTPK_.4	RTINVYPNFRPTPK	4	4517.2	Filtered
_NVYPNFRPTPK_.2	NVYPNFRPTPK	2	3790.09	Filtered
_QLLDM[+16]SSTFNK_.2	QLLDM[+16]SSTFNK	2	620.316	Filtered
_IVVPPLPEK_.2	IVVPPLPEK	2	19879.7	42817.2
_RVADRLYGVYK_.3	RVADRLYGVYK	3	23953.8	Filtered
_HIVVPPLPEK_.2	HIVVPPLPEK	2	1236.37	Filtered
_STTEELHKYQK_.3	STTEELHKYQK	3	2261.03	2234.59
_STTEELHKYQK_.2	STTEELHKYQK	2	716.924	856.417
_SVFEVDGKKNK_.2	SVFEVDGKKNK	2	2969.53	6665.19
_GSQWRPLLK_.2	GSQWRPLLK	2	1972.81	Filtered
_AIM[+16]PYGVYK_.2	AIM[+16]PYGVYK	2	38128.2	36528.9
_AVAGDFALINK_.2	AVAGDFALINK	2	15568.2	30831.4
_AIMPYGVYK_.2	AIMPYGVYK	2	8538.12	Filtered
_QVTELLLRK_.2	QVTELLLRK	2	2716.75	Filtered
_KTETPIVSK_.2	KTETPIVSK	2	95853.4	152796
_GIYPPGSPGK_.2	GIYPPGSPGK	2	197437	347318
_KTYGEIFEK_.2	KTYGEIFEK	2	870381	1.20295e+06
_KTYGEIFEKF_.2	KTYGEIFEKF	2	2419.11	Filtered
_KTYGEIFEKF_.3	KTYGEIFEKF	3	1292.25	Filtered
_KSQSAFDLK_.2	KSQSAFDLK	2	3440.66	Filtered
_ITLVEDVLAKL_.2	ITLVEDVLAKL	2	11438.2	205762
_FTAPSTVGK_.2	FTAPSTVGK	2	25303.4	36681.4
_YVFPKPFNR_.3	YVFPKPFNR	3	6984.9	Filtered
_YVFPKPFNR_.2	YVFPKPFNR	2	1315.22	Filtered
_SSSTVSYLK_.2	SSSTVSYLK	2	10769.5	12143.6
_TSPFPSKEL_.2	TSPFPSKEL	2	2380.48	13234.8
_SVALAFVGGSKV_.2	SVALAFVGGSKV	2	2775.59	Filtered
_ELLNALTK_.2	ELLNALTK	2	2262.41	Filtered
_SSSTVSYLKK_.2	SSSTVSYLKK	2	484.756	Filtered
_VTQGGKVIWGK_.2	VTQGGKVIWGK	2	2068.17	1891.92
_RVYGEPHRR_.3	RVYGEPHRR	3	3837.13	576.339
_RVFAAESIIKR_.3	RVFAAESIIKR	3	12232.6	Filtered
_AAESIIKR_.2	AAESIIKR	2	1292.18	Filtered
_M[+16]LPEKLRPL_.2	M[+16]LPEKLRPL	2	Filtered	103712
_AAVEALGAK_.2	AAVEALGAK	2	993.148	5691.88
_VQPNGKIFKK_.2	VQPNGKIFKK	2	9053.62	5557.11
_GTISEVWDY_.2	GTISEVWDY	2	830.871	Filtered
_STLPGQSLIDK_.2	STLPGQSLIDK	2	52741.1	131924
_AVM[+16]KDVVLIRK_.3	AVM[+16]KDVVLIRK	3	3369.8	2614.97
_ASYDEVRGK_.2	ASYDEVRGK	2	556.073	1655.71
_KETPRSVPGF_.2	KETPRSVPGF	2	Filtered	Filtered
_RTPSDVKEL_.2	RTPSDVKEL	2	228922	906068
_KDLSTIEPLKK_.2	KDLSTIEPLKK	2	279.706	Filtered
_SVFGGLVNYFK_.2	SVFGGLVNYFK	2	61003.6	Filtered
_GVYGDVHRVK_.3	GVYGDVHRVK	3	14270.6	9490.71
_GVYGDVHRVK_.2	GVYGDVHRVK	2	9329.79	6920.35
_GTVLPGQSPVLR_.2	GTVLPGQSPVLR	2	4664.14	3190.72
_IQYSNHRELK_.3	IQYSNHRELK	3	4360.13	Filtered
_IQYSNHRELK_.2	IQYSNHRELK	2	992.093	Filtered
_SVFSKYFER_.2	SVFSKYFER	2	9068.2	Filtered
_RVQGFQVEY_.2	RVQGFQVEY	2	731581	1.59124e+06
_LQNEPLPERL_.2	LQNEPLPERL	2	401903	583646
_GTSPTAETILK_.2	GTSPTAETILK	2	7240.6	8253.43
_LQNEPLPER_.2	LQNEPLPER	2	6065.89	12480.8
_RIIDEVVNK_.2	RIIDEVVNK	2	39341.7	47511.5
_KIQGDDWEPRPL_.2	KIQGDDWEPRPL	2	Filtered	1609.34
_ATYYGAFIKK_.2	ATYYGAFIKK	2	63429.9	81318.5
_ATYYGAFIKK_.3	ATYYGAFIKK	3	29775.6	27633.3
_ATYYGAFIK_.2	ATYYGAFIK	2	11479.6	11656.5
_KSFGELVHK_.2	KSFGELVHK	2	6991.77	Filtered
_YGAFIKK_.2	YGAFIKK	2	2678.12	Filtered
_TGQLAAIKVM_.2	TGQLAAIKVM	2	768.667	Filtered
_STVGAGAYAYK_.2	STVGAGAYAYK	2	324731	707645
_SSLPTVGVFAK_.2	SSLPTVGVFAK	2	106510	334439
_ASSGASGGKIDNSVLVL_.2	ASSGASGGKIDNSVLVL	2	5775.82	4486.67
_AAFPGLGQVPK_.2	AAFPGLGQVPK	2	58521	164968
_RAFHPDLEFVGK_.3	RAFHPDLEFVGK	3	59509.7	6897.58
_SVPTFSWEEIQK_.2	SVPTFSWEEIQK	2	4630.48	Filtered
_RAFHPDLEFVGK_.2	RAFHPDLEFVGK	2	2301.09	Filtered
_ASANWWNHR_.3	ASANWWNHR	3	1374.32	Filtered
_ASANWWNHR_.2	ASANWWNHR	2	732.892	Filtered
_M[+16]VIDLEKQIEK_.3	M[+16]VIDLEKQIEK	3	2720.96	1673.48
_MVIDLEKQIEK_.3	MVIDLEKQIEK	3	1382.93	Filtered
_SSLPGVFKK_.2	SSLPGVFKK	2	103307	188716
_KVFAENKEIQK_.2	KVFAENKEIQK	2	2186.99	Filtered
_QTYEEALYK_.2	QTYEEALYK	2	2174.02	819.826
_KTQNFLIQK_.2	KTQNFLIQK	2	882.845	Filtered
_IVDDHTPWVK_.2	IVDDHTPWVK	2	1	Filtered
_ATFLDPRYK_.2	ATFLDPRYK	2	102513	152875
_TSIQPGAPK_.2	TSIQPGAPK	2	13307.6	15978.7
_ATAAELLKH_.2	ATAAELLKH	2	3675.62	823.332
_SVLHAQGVIHR_.3	SVLHAQGVIHR	3	3266.92	Filtered
_SVLHAQGVIHR_.2	SVLHAQGVIHR	2	1419.19	Filtered
_GTFVNTELVGK_.2	GTFVNTELVGK	2	10068	23494.3
_KVAIKIISK_.2	KVAIKIISK	2	7515.28	Filtered
_VNTELVGK_.2	VNTELVGK	2	417.786	Filtered
_STAASSALGFSK_.2	STAASSALGFSK	2	7599.68	9092.11
_SVADLAESIM[+16]K_.2	SVADLAESIM[+16]K	2	113020	391706
_GSLFLRTPK_.2	GSLFLRTPK	2	127432	195126
_SVADLAESIMK_.2	SVADLAESIMK	2	48452.5	29888.3
_FLRTPK_.2	FLRTPK	2	12959	5453.19
_ALVDVIEDK_.2	ALVDVIEDK	2	5271.18	10559.6
_KTLHPDLGTDK_.3	KTLHPDLGTDK	3	2279.53	Filtered
_DLADELALVDVIEDK_.2	DLADELALVDVIEDK	2	1360.78	Filtered
_VTLTSEEEARLK_.2	VTLTSEEEARLK	2	554.233	Filtered
_LVQRNVNIFK_.3	LVQRNVNIFK	3	295.132	Filtered
_SIYDEFVRR_.3	SIYDEFVRR	3	58770.8	60464.4
_AVVDVPFGGAK_.2	AVVDVPFGGAK	2	14724	Filtered
_VSYGRLTFK_.2	VSYGRLTFK	2	1484.91	Filtered
_SVQESLERK_.2	SVQESLERK	2	1411.92	1612.03
_SIPEKNRPL_.2	SIPEKNRPL	2	98500.9	603679
_ESPDIKYPLRL_.3	ESPDIKYPLRL	3	5663.49	Filtered
_FQRSTPAITL_.2	FQRSTPAITL	2	3606.44	Filtered
_IRDHLPPPEEEPLVL_.3	IRDHLPPPEEEPLVL	3	2689.52	Filtered
_YTLDQTYAK_.2	YTLDQTYAK	2	8091.12	12601.1
_ALFLTLTTK_.2	ALFLTLTTK	2	174181	477447
_ETFRTTIEK_.2	ETFRTTIEK	2	8519.55	13120.2
_KVYPGEQYTY_.2	KVYPGEQYTY	2	8241.66	8400.6
_ETFRTTIEK_.3	ETFRTTIEK	3	1258.1	1710.78
_RQKDVDKEFY_.2	RQKDVDKEFY	2	535.755	Filtered
_GTVTPPPRLVK_.3	GTVTPPPRLVK	3	43024.7	68537.1
_GTVTPPPRLVK_.2	GTVTPPPRLVK	2	23583.7	32756.6
_STFDSPAHWAQK_.3	STFDSPAHWAQK	3	19932.2	19846
_STFDSPAHWAQK_.2	STFDSPAHWAQK	2	14185.9	14673.8
_KIPVAIKEL_.2	KIPVAIKEL	2	4437.4	13830.7
_STAENAEYLR_.2	STAENAEYLR	2	3700.1	2571.31
_KITDFGLAK_.2	KITDFGLAK	2	3515.39	Filtered
_SSM[+16]VGVNLPQK_.2	SSM[+16]VGVNLPQK	2	4919.84	10275.2
_ATEPVIAFYEK_.2	ATEPVIAFYEK	2	1491.5	Filtered
_LAPQQARSL_.2	LAPQQARSL	2	218032	1.93691e+06
_STATDVFWAK_.2	STATDVFWAK	2	403224	1.09681e+06
_TATDVFWAK_.2	TATDVFWAK	2	51742.7	163051
_FLAPQQARSL_.2	FLAPQQARSL	2	3145.79	27843.6
_PQQARSL_.2	PQQARSL	2	Filtered	14341.8
_SM[+16]LEKIYIHPR_.3	SM[+16]LEKIYIHPR	3	6377.24	Filtered
_TDVFWAK_.2	TDVFWAK	2	3540.37	Filtered
_ASLLQAGYK_.2	ASLLQAGYK	2	1177.55	Filtered
_SIFTPETNPRAGLEK_.3	SIFTPETNPRAGLEK	3	740.163	Filtered
_SGGPLIVHK_.2	SGGPLIVHK	2	1841.88	924.537
_ATYPKIWVK_.2	ATYPKIWVK	2	10838.3	Filtered
_LGLLPHSFTPTTQL_.2	LGLLPHSFTPTTQL	2	Filtered	Filtered
_RLQSKVTAK_.2	RLQSKVTAK	2	4199.68	Filtered
_RQTSILIQK_.2	RQTSILIQK	2	203062	267636
_NVIGTVTSGK_.2	NVIGTVTSGK	2	180150	146286
_VIGTVTSGK_.2	VIGTVTSGK	2	119268	53800.5
_SVLGQLGITK_.2	SVLGQLGITK	2	155091	246752
_TTVKVPM[+16]M[+16]K_.2	TTVKVPM[+16]M[+16]K	2	2534.37	Filtered
_TTVKVPMM[+16]K_.2	TTVKVPMM[+16]K	2	Filtered	64170.5
_ATALHFLGR_.2	ATALHFLGR	2	2975.46	Filtered
_AVYDQSATALH_.2	AVYDQSATALH	2	858.41	Filtered
_QVKGPTQEFK_.2	QVKGPTQEFK	2	4278.58	6406.44
_GSYKVVVQK_.2	GSYKVVVQK	2	3525.01	7428.92
_QVKGPTQEFK_.3	QVKGPTQEFK	3	3036.72	5006.26
_ATNIVKWITK_.2	ATNIVKWITK	2	980.046	Filtered
_ATNIVKWITK_.3	ATNIVKWITK	3	Filtered	Filtered
_ATFGTQVVEK_.2	ATFGTQVVEK	2	163059	531285
_KEPPKNGI_.2	KEPPKNGI	2	24269.7	51347.7
_SVPYVIVPLK_.2	SVPYVIVPLK	2	2179.75	Filtered
_RIHWESASLLR_.3	RIHWESASLLR	3	49608.3	Filtered
_TDFIPSFR_.2	TDFIPSFR	2	4002.13	Filtered
_VTVTVHDFPGK_.3	VTVTVHDFPGK	3	Filtered	1541.7
_ATISIKSYPDK_.3	ATISIKSYPDK	3	33766.3	39365.1
_ATISIKSYPDK_.2	ATISIKSYPDK	2	20198.2	22453.9
_GSAEAELMSVVPVFYVFHYLE_.3	GSAEAELMSVVPVFYVFHYLE	3	4001.04	Filtered
_ITVENVFVK_.2	ITVENVFVK	2	2961	Filtered
_AVDSAVYGVQR_.2	AVDSAVYGVQR	2	1246.66	Filtered
_IDHIGIIS_.2	IDHIGIIS	2	Filtered	Filtered
_KKC[+57]C[+57]YDGAC[+57]V_.2	KKC[+57]C[+57]YDGAC[+57]V	2	Filtered	Filtered
_KLISEEDLLRK_.3	KLISEEDLLRK	3	9156.46	2179.67
_SSYDTVISR_.2	SSYDTVISR	2	17626.6	47098.1
_KTIDMELVKRK_.3	KTIDMELVKRK	3	3920.95	Filtered
_KTIDM[+16]ELVKRK_.3	KTIDM[+16]ELVKRK	3	1026.38	Filtered
_KTIDMELVKRK_.2	KTIDMELVKRK	2	360.058	Filtered
_KTIDM[+16]ELVKRK_.2	KTIDM[+16]ELVKRK	2	Filtered	Filtered
_SVDPKNYPK_.2	SVDPKNYPK	2	386605	319020
_DPKNYPK_.2	DPKNYPK	2	32526.4	21618.6
_VDPKNYPK_.2	VDPKNYPK	2	23037.6	13232.9
_YVHDAPVRSL_.3	YVHDAPVRSL	3	2059.75	5955.42
_RTITADTFRK_.3	RTITADTFRK	3	7947.35	4931.43
_EVQLVESGGGLVQPGG_.2	EVQLVESGGGLVQPGG	2	1642.51	113079
_EVQLVESGGGLVQPG_.2	EVQLVESGGGLVQPG	2	Filtered	49205.1
_EVQLVESGGGLVQ_.2	EVQLVESGGGLVQ	2	Filtered	10908.4
_EVQLVESGGGL_.2	EVQLVESGGGL	2	Filtered	4130.52
_GSFGDNLVTR_.2	GSFGDNLVTR	2	57462.3	103690
_ALSTALSEK_.2	ALSTALSEK	2	2601.89	10121.8
_SASSVTVTR_.2	SASSVTVTR	2	Filtered	852.856
_STLSEKAKP_.2	STLSEKAKP	2	82213.2	176178
_SQFEGSALGK_.2	SQFEGSALGK	2	8841.97	10576.2
_ATEHLSTLSEK_.2	ATEHLSTLSEK	2	10188.1	8320.12
_ATEHLSTLSEK_.3	ATEHLSTLSEK	3	9049.13	5253
_VTQEFWDNLEK_.2	VTQEFWDNLEK	2	6380.07	3939.19
_SALEEYTKK_.2	SALEEYTKK	2	9073.29	2209.89
_VSFLSALEEYTKK_.3	VSFLSALEEYTKK	3	3567.53	Filtered
_ALGKQLNLK_.2	ALGKQLNLK	2	2288.84	Filtered
_SALGKQLNLK_.2	SALGKQLNLK	2	700.159	Filtered
_VTDYGKDLM[+16]EK_.2	VTDYGKDLM[+16]EK	2	48735.6	63627.3
_VTDYGKDLM[+16]EK_.3	VTDYGKDLM[+16]EK	3	32700.7	42077.6
_TVTDYGKDLM[+16]EK_.3	TVTDYGKDLM[+16]EK	3	24643.4	31836.5
_FVELGTQPATQ_.2	FVELGTQPATQ	2	20816.8	12565.8
_VELGTQPATQ_.2	VELGTQPATQ	2	22360.9	7558.05
_TVTDYGKDLM[+16]EK_.2	TVTDYGKDLM[+16]EK	2	19498.4	25116.8
_SQYFQTVTDYGKDLM[+16]EK_.3	SQYFQTVTDYGKDLM[+16]EK	3	2880.18	10505.4
_LQAEAKSYFEK_.2	LQAEAKSYFEK	2	7756.6	3856.21
_VTDYGKDLMEK_.3	VTDYGKDLMEK	3	8306.15	1029.93
_TDYGKDLM[+16]EK_.2	TDYGKDLM[+16]EK	2	3441.45	3502.29
_TVTDYGKDLMEK_.2	TVTDYGKDLMEK	2	7185.25	Filtered
_LQAEAKSYFEK_.3	LQAEAKSYFEK	3	5076.74	Filtered
_VTDYGKDLMEK_.2	VTDYGKDLMEK	2	5202.67	Filtered
_YGKDLM[+16]EK_.2	YGKDLM[+16]EK	2	1722.95	Filtered
_TVTDYGKDLMEK_.3	TVTDYGKDLMEK	3	6406.26	Filtered
_KTAAQNLYEK_.2	KTAAQNLYEK	2	1371.81	Filtered
_QPRVLLVVA_.2	QPRVLLVVA	2	106388	41750.3
_WDLDPEVRPTSAVAA_.2	WDLDPEVRPTSAVAA	2	35866.2	Filtered
_NIPTNLRVL_.2	NIPTNLRVL	2	92352.8	108871
_RM[+16]VSWSFHK_.3	RM[+16]VSWSFHK	3	90150.2	15184.4
_SILENLRSK_.2	SILENLRSK	2	54302	16916.7
_RM[+16]VSWSFHK_.2	RM[+16]VSWSFHK	2	20526.9	2230.02
_RMVSWSFHK_.3	RMVSWSFHK	3	7488.43	Filtered
_GVYYQGGTYSK_.2	GVYYQGGTYSK	2	173494	263865
_GSGNGWTVFQK_.2	GSGNGWTVFQK	2	212.475	Filtered
_STM[+16]DHARHGFLPR_.4	STM[+16]DHARHGFLPR	4	3103.37	Filtered
_YQIGDSWEK_.2	YQIGDSWEK	2	19778	53107.6
_SVYEQHESTPLR_.3	SVYEQHESTPLR	3	23373.9	38696.8
_YVVGETWEK_.2	YVVGETWEK	2	12236.3	26075.3
_GTFYQIGDSWEK_.2	GTFYQIGDSWEK	2	8097.81	37095.3
_SVYEQHESTPLR_.2	SVYEQHESTPLR	2	2638.93	4433.98
_GTSYVVGETWEK_.2	GTSYVVGETWEK	2	1872.81	10041.1
_HVLDPTPVAR_.2	HVLDPTPVAR	2	87487.7	118590
_AVM[+16]DDFAAFVEK_.2	AVM[+16]DDFAAFVEK	2	18099.1	243376
_KTYETTLEK_.2	KTYETTLEK	2	23835.9	60698.5
_FPKAEFAEV_.2	FPKAEFAEV	2	8514.61	20762.1
_DDFAAFVEK_.2	DDFAAFVEK	2	6954.6	11929.7
_AVARLSQRFPK_.3	AVARLSQRFPK	3	1043.99	Filtered
_TAFHDNEETFLK_.3	TAFHDNEETFLK	3	839.768	Filtered
_QTALVELVK_.2	QTALVELVK	2	Filtered	Filtered
_AVM[+16]KNFGTR_.2	AVM[+16]KNFGTR	2	14887.6	14164.5
_ATYKEVSKM[+16]VK_.3	ATYKEVSKM[+16]VK	3	3922.52	3686.22
_RTFQAITVTK_.2	RTFQAITVTK	2	7552.94	Filtered
_VIADFSGLLEK_.2	VIADFSGLLEK	2	1374.03	Filtered
_ATYKEVSKMVK_.3	ATYKEVSKMVK	3	1690.58	Filtered
_ATYKEVSKM[+16]VK_.2	ATYKEVSKM[+16]VK	2	1640.64	Filtered
_AQNSVIIVDK_.2	AQNSVIIVDK	2	37001.9	94883.4
_SVIIVDK_.2	SVIIVDK	2	1448.3	Filtered
_EPLSYTRFSLA_.2	EPLSYTRFSLA	2	757.508	Filtered
_LTHDVELNLDYER_.3	LTHDVELNLDYER	3	Filtered	Filtered
_RAPNHAVV_.2	RAPNHAVV	2	3090.42	13119.6
_TIFENLANK_.2	TIFENLANK	2	3351.38	1777.05
_STIFENLANK_.2	STIFENLANK	2	430.395	Filtered
_ASDLTWDNLK_.2	ASDLTWDNLK	2	394.148	Filtered
_NSDPNINQFFK_.2	NSDPNINQFFK	2	23831.1	65196.3
_TTQLSLSFK_.2	TTQLSLSFK	2	5366.62	7794.36
_FLITQLKM[+16]L_.2	FLITQLKM[+16]L	2	32898.8	5801.32
_ITSPVVTQK_.2	ITSPVVTQK	2	102845	153553
_TPNRATFVV_.2	TPNRATFVV	2	29745.9	26722.7
_AM[+16]IEVNINK_.2	AM[+16]IEVNINK	2	12738.7	27491.5
_AMIEVNINK_.2	AMIEVNINK	2	12925.8	Filtered
_ASINLNAINK_.2	ASINLNAINK	2	19754.4	24125.2
_GVVGIKVDK_.2	GVVGIKVDK	2	14994.9	18935.8
_RALQASALK_.2	RALQASALK	2	12316.5	14218.2
_AIM[+16]ENANVLAR_.2	AIM[+16]ENANVLAR	2	6631.28	12679
_AQYKKDGADFAK_.3	AQYKKDGADFAK	3	6575.47	4466.39
_VTEKVLAAVYK_.2	VTEKVLAAVYK	2	4759.27	4701.7
_VTEKVLAAVYK_.3	VTEKVLAAVYK	3	1731.74	690.506
_AQYKKDGADFAK_.2	AQYKKDGADFAK	2	1281.14	906.202
_AIM[+16]ENANVL_.2	AIM[+16]ENANVL	2	Filtered	23851.6
_GGVVGIKVDK_.2	GGVVGIKVDK	2	1312.98	Filtered
_AIMENANVLAR_.2	AIMENANVLAR	2	1520.93	Filtered
_VGIKVDK_.2	VGIKVDK	2	1872.18	Filtered
_SALKAWGGK_.2	SALKAWGGK	2	1544.51	Filtered
_QVVAGTNYFIK_.2	QVVAGTNYFIK	2	1324.64	Filtered
_VVAGTNYFIK_.2	VVAGTNYFIK	2	1523.04	Filtered
_SQVVAGTNYFIK_.2	SQVVAGTNYFIK	2	453.724	Filtered
_ATIIDILTK_.2	ATIIDILTK	2	122817	1.36145e+06
_ATAYGSTVSK_.2	ATAYGSTVSK	2	288894	1.37569e+06
_SAFGYVFPK_.2	SAFGYVFPK	2	177289	752399
_QVPTFTIPK_.2	QVPTFTIPK	2	104287	238560
_TVLSQVYSK_.2	TVLSQVYSK	2	119493	165967
_SSPITLQAL_.2	SSPITLQAL	2	13538.9	429973
_RVSTAFVYTK_.2	RVSTAFVYTK	2	70292.8	69514.7
_KFLDMLIK_.2	KFLDMLIK	2	43825.9	50347
_TVSQFTLPK_.2	TVSQFTLPK	2	27401	59316.1
_TAYGSTVSK_.2	TAYGSTVSK	2	13262.7	107107
_SIPVKVLADK_.2	SIPVKVLADK	2	27779.4	29874.9
_ASYKADTVAK_.2	ASYKADTVAK	2	23063	34963.9
_KSFDRHFEK_.2	KSFDRHFEK	2	26833.7	7888.84
_GIAASITAK_.2	GIAASITAK	2	14882.1	38771.5
_ATAYGSTVSKR_.2	ATAYGSTVSKR	2	19486.5	17251.1
_GISPLALIK_.2	GISPLALIK	2	12298.2	18000.7
_ATWSASLKNK_.2	ATWSASLKNK	2	15918.5	12639.6
_VSTAFVYTK_.2	VSTAFVYTK	2	11719.8	14984.9
_ATALSLSNK_.2	ATALSLSNK	2	11287.9	19399.6
_ATM[+16]TFKYNR_.3	ATM[+16]TFKYNR	3	10822.8	18711
_GVLYDYVNK_.2	GVLYDYVNK	2	9614.79	23528.2
_ASVHLDSKK_.2	ASVHLDSKK	2	7568.03	26338
_SSQVEQFLH_.2	SSQVEQFLH	2	8364.28	10106.1
_SISAALEHK_.2	SISAALEHK	2	6661.38	12443.2
_TTVM[+16]NPYM[+16]K_.2	TTVM[+16]NPYM[+16]K	2	8830.79	8202.91
_ATM[+16]TFKYNR_.2	ATM[+16]TFKYNR	2	5211.62	9903.34
_LTLDIQNKK_.2	LTLDIQNKK	2	7114.77	5529.98
_ATAYGSTVSKR_.3	ATAYGSTVSKR	3	6938.29	3459.58
_NIIDEIIEK_.2	NIIDEIIEK	2	4801.01	5778.24
_KSISAALEH_.2	KSISAALEH	2	4868.53	5379.85
_NIYSSDKFYK_.3	NIYSSDKFYK	3	4650.41	3812.43
_GTYQEWKDK_.2	GTYQEWKDK	2	2539.12	4133.32
_RVTQEFHM[+16]K_.3	RVTQEFHM[+16]K	3	4096.23	2390.85
_RVTQEFHM[+16]K_.2	RVTQEFHM[+16]K	2	1229.23	1099.66
_KVEDIPLAR_.2	KVEDIPLAR	2	17588.3	Filtered
_SQVEQFLHR_.2	SQVEQFLHR	2	17455.7	Filtered
_SVIDALQYK_.2	SVIDALQYK	2	5119.98	Filtered
_TVM[+16]DFRKFSR_.3	TVM[+16]DFRKFSR	3	7546.71	Filtered
_KSFDRHFEK_.3	KSFDRHFEK	3	8581.94	Filtered
_NIYSSDKFYK_.2	NIYSSDKFYK	2	6713.87	Filtered
_YGFNPEGKALLK_.3	YGFNPEGKALLK	3	4199.54	Filtered
_SSASLAHMK_.2	SSASLAHMK	2	5290.9	1735.49
_GQVPDGVSK_.2	GQVPDGVSK	2	3004.88	Filtered
_STHILQWLK_.3	STHILQWLK	3	2365.26	Filtered
_PVKVLADK_.2	PVKVLADK	2	693.413	Filtered
_AVLKTLQELK_.3	AVLKTLQELK	3	694.798	Filtered
_GTYQEWKDK_.3	GTYQEWKDK	3	654.193	631
_RIPSVQINF_.2	RIPSVQINF	2	Filtered	Filtered
_IPRLQAEA_.2	IPRLQAEA	2	4270.28	Filtered
_AVLKTLQELKK_.2	AVLKTLQELKK	2	3882.49	Filtered
_TFKYNR_.2	TFKYNR	2	1408.98	Filtered
_ATMTFKYNR_.2	ATMTFKYNR	2	1215.85	Filtered
_YGFNPEGKALLK_.2	YGFNPEGKALLK	2	951.76	Filtered
_AVLKTLQELK_.2	AVLKTLQELK	2	Filtered	Filtered
_HTIEVPTFGK_.2	HTIEVPTFGK	2	555.595	Filtered
_SVEKLIKDLK_.3	SVEKLIKDLK	3	511.52	Filtered
_RIPSVQINFK_.2	RIPSVQINFK	2	365.214	Filtered
_ASLAHMKAK_.2	ASLAHMKAK	2	385.372	Filtered
_SVHLDSKKK_.2	SVHLDSKKK	2	Filtered	788.223
_TVM[+16]DFRKFSR_.2	TVM[+16]DFRKFSR	2	Filtered	Filtered
_QYTLDAK_.2	QYTLDAK	2	371.17	Filtered
_GSFDKFKEK_.2	GSFDKFKEK	2	3923.02	3098.32
_VTAQIALQPALK_.2	VTAQIALQPALK	2	555.266	Filtered
_VVFPFPVNK_.2	VVFPFPVNK	2	126210	128805
_AVVFPFPVNK_.2	AVVFPFPVNK	2	29869.4	24336.2
_VIPPKAKSL_.2	VIPPKAKSL	2	19518.3	9978.51
_VVFPFPVNKR_.3	VVFPFPVNKR	3	1274.04	Filtered
_KAAKVVILK_.2	KAAKVVILK	2	1479.41	Filtered
_STGVFTTM[+16]EK_.2	STGVFTTM[+16]EK	2	24218.3	36539.6
_KVIPELNGK_.2	KVIPELNGK	2	10245.2	8756.95
_FQYDSTHGK_.2	FQYDSTHGK	2	6255.89	4856.87
_STFDAGAGIALNDHFVK_.3	STFDAGAGIALNDHFVK	3	7282.83	Filtered
_LISWYDNEFGYSNR_.2	LISWYDNEFGYSNR	2	1213.7	Filtered
_STGVFTTMEK_.2	STGVFTTMEK	2	2981.52	Filtered
_DAGAGIALNDHFVK_.2	DAGAGIALNDHFVK	2	809.996	Filtered
_YDNEFGYSNRVVD_.2	YDNEFGYSNRVVD	2	601.803	Filtered
_VPTANVSVVDLTC[+57]R_.2	VPTANVSVVDLTC[+57]R	2	Filtered	2204.78
_FVM[+16]GVNHEK_.2	FVM[+16]GVNHEK	2	538.94	Filtered
_STFDAGAGIALNDHFVK_.2	STFDAGAGIALNDHFVK	2	301.46	Filtered
_AAPAYSRAL_.2	AAPAYSRAL	2	275837	2.59386e+06
_AVAAPAYSR_.2	AVAAPAYSR	2	9276.01	16023.2
_GTLTVEAPM[+16]PK_.2	GTLTVEAPM[+16]PK	2	5316.97	23335.1
_RTVDLSSHLAK_.3	RTVDLSSHLAK	3	11980	16032.1
_RTVDLSSHLAK_.2	RTVDLSSHLAK	2	1808.82	1870.78
_RVTYPAKAK_.2	RVTYPAKAK	2	45185.1	53626.5
_SVASAAAVLSH_.2	SVASAAAVLSH	2	12026.4	14543.1
_SVASRATVLQK_.2	SVASRATVLQK	2	12857.2	15127.6
_ASAAAVLSH_.2	ASAAAVLSH	2	5147.55	5898.96
_AGNRM[+16]LAQQAVKRTAH_.4	AGNRM[+16]LAQQAVKRTAH	4	6933.76	1880.13
_LAQQAVKRTAH_.3	LAQQAVKRTAH	3	2344.99	1960.39
_AGNRM[+16]LAQQAVKRTAH_.3	AGNRM[+16]LAQQAVKRTAH	3	1045.19	974.497
_VLLPKKTESHHKAKGK_.4	VLLPKKTESHHKAKGK	4	1307.39	Filtered
_VLLPKKTESHHKAKG_.4	VLLPKKTESHHKAKG	4	Filtered	Filtered
_AVLEVPVPVR_.2	AVLEVPVPVR	2	4425.03	Filtered
_SVFQQGM[+16]KNK_.2	SVFQQGM[+16]KNK	2	23556.9	26529.1
_AVAGDASESALLK_.2	AVAGDASESALLK	2	7754.73	10283.2
_RAAVPDAVGK_.2	RAAVPDAVGK	2	6439.92	6312.48
_SVFQQGM[+16]KNK_.3	SVFQQGM[+16]KNK	3	5930.14	5654.82
_AVFQANQENLPILK_.2	AVFQANQENLPILK	2	1523.92	Filtered
_SVFQQGMKNK_.2	SVFQQGMKNK	2	4638.33	Filtered
_LELGGLGERVLG_.2	LELGGLGERVLG	2	718.995	Filtered
_TSPQQKLII_.2	TSPQQKLII	2	147.722	Filtered
_QQNGYENPTYK_.2	QQNGYENPTYK	2	3300.73	1780.43
_LVFFAEDVGSNK_.2	LVFFAEDVGSNK	2	2014.94	Filtered
_NGYENPTYK_.2	NGYENPTYK	2	1538.39	Filtered
_FAEDVGSNK_.2	FAEDVGSNK	2	1480.4	Filtered
_M[+16]QQNGYENPTYK_.2	M[+16]QQNGYENPTYK	2	985.271	Filtered
_SVQGIIIYR_.2	SVQGIIIYR	2	1.38753e+06	6.3387e+06
_QGIIIYR_.2	QGIIIYR	2	4773.75	21148.4
_KVATTVISK_.2	KVATTVISK	2	3272.09	1279.72
_RVPLASQGL_.2	RVPLASQGL	2	Filtered	Filtered
_AVIKEKIEEK_.3	AVIKEKIEEK	3	2475.6	1374.66
_AVIKEKIEEK_.2	AVIKEKIEEK	2	1286.26	Filtered
_GVPAQPLGPR_.2	GVPAQPLGPR	2	17823.9	43796
_GIETPLPKK_.2	GIETPLPKK	2	1094.04	2764.28
_ATLEVAGQLIHK_.2	ATLEVAGQLIHK	2	550.923	Filtered
_STYLYNRQRK_.3	STYLYNRQRK	3	2314.56	Filtered
_VTVNVLSPR_.2	VTVNVLSPR	2	Filtered	Filtered
_ATLEVAGQLIHK_.3	ATLEVAGQLIHK	3	Filtered	Filtered
_M[+16]RYVASYLL_.2	M[+16]RYVASYLL	2	168382	223812
_KVISELNGK_.2	KVISELNGK	2	20965.2	46228.6
_M[+16]RYVASYL_.2	M[+16]RYVASYL	2	10749.9	Filtered
_MRYVASYL_.2	MRYVASYL	2	1077.52	Filtered
_VIAQGIGKL_.2	VIAQGIGKL	2	307.048	Filtered
_SVPHSIINGYK_.2	SVPHSIINGYK	2	9367.34	Filtered
_SVPHSIINGYK_.3	SVPHSIINGYK	3	5716.24	Filtered
_ASFLPSESGPYGYSNPKILK_.3	ASFLPSESGPYGYSNPKILK	3	4936.1	Filtered
_YGYSNPKILK_.2	YGYSNPKILK	2	4519.62	Filtered
_SIFEQGPAEM[+16]M[+16]K_.2	SIFEQGPAEM[+16]M[+16]K	2	47623.8	97709
_SIFEQGPAEM[+16]M[+16]KK_.3	SIFEQGPAEM[+16]M[+16]KK	3	2933.61	5192.94
_SIFEQGPAEM[+16]MK_.2	SIFEQGPAEM[+16]MK	2	2888.64	Filtered
_SIFEQGPAEMM[+16]K_.2	SIFEQGPAEMM[+16]K	2	2729.05	Filtered
_AVTTVVNPK_.2	AVTTVVNPK	2	70919.9	180071
_VVNPKYEGK_.2	VVNPKYEGK	2	99247.5	106605
_IGFGSFVEK_.2	IGFGSFVEK	2	28670.4	69869.3
_VNPKYEGK_.2	VNPKYEGK	2	15468.3	12902.5
_TVVNPKYEGK_.2	TVVNPKYEGK	2	4116.87	22949.7
_EVFNELVGK_.2	EVFNELVGK	2	3994.33	11638
_NPKYEGK_.2	NPKYEGK	2	5152.03	3094.54
_VTEEFQPVYK_.2	VTEEFQPVYK	2	2460.67	7646.49
_VTTVVNPKYEGK_.3	VTTVVNPKYEGK	3	3810.32	1038.53
_SAVTTVVNPK_.2	SAVTTVVNPK	2	2267.3	3834.61
_RIGFGSFVEK_.2	RIGFGSFVEK	2	12840.3	Filtered
_TVM[+16]PYISTTPAK_.2	TVM[+16]PYISTTPAK	2	5994.61	7860.92
_TVVNPKYEGK_.3	TVVNPKYEGK	3	4161.56	Filtered
_VTTVVNPKYEGK_.2	VTTVVNPKYEGK	2	1076.94	Filtered
_TVMPYISTTPAK_.2	TVMPYISTTPAK	2	5303.4	Filtered
_AVTTVVNPKYEGK_.3	AVTTVVNPKYEGK	3	2709.6	Filtered
_RIGFGSFVEK_.3	RIGFGSFVEK	3	1886	Filtered
_SVYAGAGGSGSRISVSR_.3	SVYAGAGGSGSRISVSR	3	29442.1	45441.4
_KVIDDTNITR_.2	KVIDDTNITR	2	8781.49	11413
_GAGGSGSRISVS_.2	GAGGSGSRISVS	2	3418.1	7789.22
_YAGAGGSGSRISVS_.2	YAGAGGSGSRISVS	2	1400.29	9385.68
_SVYAGAGGSGSR_.2	SVYAGAGGSGSR	2	1694.73	16309.6
_SSNSMQTIQK_.2	SSNSMQTIQK	2	6157.84	3745.73
_SVSRSTSFR_.2	SVSRSTSFR	2	2242.75	2727.14
_TRRIVDGKVVSETNDTKVLRH_.5	TRRIVDGKVVSETNDTKVLRH	5	15680	Filtered
_QAPSYGARPV_.2	QAPSYGARPV	2	Filtered	16647.4
_LQLETEIEALK_.2	LQLETEIEALK	2	1919.29	Filtered
_YGARPVSSAASVYAGAGGSGSRISVS_.3	YGARPVSSAASVYAGAGGSGSRISVS	3	1386.91	Filtered
_SVQAPSYGARPVS_.2	SVQAPSYGARPVS	2	1780.81	Filtered
_STFSTNYRSL_.2	STFSTNYRSL	2	Filtered	2746.95
_LQIDNARLAADDF_.2	LQIDNARLAADDF	2	1892.45	Filtered
_SSAASVYAGAGGSGSRISVS_.2	SSAASVYAGAGGSGSRISVS	2	1517.16	Filtered
_TRRIVDGKVVSETNDTKVLRH_.4	TRRIVDGKVVSETNDTKVLRH	4	1870.94	Filtered
_KVIDDTNITRL_.2	KVIDDTNITRL	2	1377.33	Filtered
_SYGARPVSSAASVYAGAGGSGSRISVS_.3	SYGARPVSSAASVYAGAGGSGSRISVS	3	1290.33	Filtered
_SVQAPSYGARPVSSAA_.2	SVQAPSYGARPVSSAA	2	902.161	Filtered
_KVIDDTNITRL_.3	KVIDDTNITRL	3	636.355	Filtered
_SVYAGAGGSGSRIS_.2	SVYAGAGGSGSRIS	2	735.179	Filtered
_RIVDGKVVSETNDTKVL_.3	RIVDGKVVSETNDTKVL	3	Filtered	Filtered
_VYAGAGGSGSRISVS_.2	VYAGAGGSGSRISVS	2	191.625	Filtered
_LVSESSDVLPK_.2	LVSESSDVLPK	2	1.79724e+06	2.41328e+06
_SSFGSGAGSSSFSR_.2	SSFGSGAGSSSFSR	2	856218	1.07413e+06
_SSFGSGAGSSSFSRTSSSRAVVVK_.3	SSFGSGAGSSSFSRTSSSRAVVVK	3	749784	305453
_RISSSSFSR_.2	RISSSSFSR	2	203897	308594
_SSFGSGAGSSSFSRTSSSRAVVVK_.4	SSFGSGAGSSSFSRTSSSRAVVVK	4	217305	83922.7
_RTSSSRAVVVK_.3	RTSSSRAVVVK	3	159921	124631
_VSESSDVLPK_.2	VSESSDVLPK	2	107964	159192
_SSSRAVVVK_.2	SSSRAVVVK	2	107878	225504
_SLGSSFGSGAGSSSFSR_.2	SLGSSFGSGAGSSSFSR	2	46439.2	56467.1
_AVVVKKIETRDGK_.3	AVVVKKIETRDGK	3	44727.3	17354.3
_VVKKIETRDGK_.2	VVKKIETRDGK	2	23979.4	29422
_VVKKIETRDGK_.3	VVKKIETRDGK	3	27099.7	20552.2
_SFGSGAGSSSFSRTSSS_.2	SFGSGAGSSSFSRTSSS	2	19012.3	27965.6
_SSFGSGAGSSSFSRTSSS_.2	SSFGSGAGSSSFSRTSSS	2	31574	9638.01
_KSYKVSTSGPR_.3	KSYKVSTSGPR	3	9974.65	16755.5
_YSLGSSFGSGAGSSSFSR_.2	YSLGSSFGSGAGSSSFSR	2	17147.8	11195.9
_YTSGPGSRISS_.2	YTSGPGSRISS	2	8093.99	24792
_TSSSRAVVVK_.2	TSSSRAVVVK	2	15123.6	18078
_FGSGAGSSSFSRTSSS_.2	FGSGAGSSSFSRTSSS	2	10695.2	18575.3
_LGSSFGSGAGSSSFSR_.2	LGSSFGSGAGSSSFSR	2	11811	12942.4
_SGPRAFSS_.2	SGPRAFSS	2	3884.83	35022.1
_KSYKVSTSGPR_.2	KSYKVSTSGPR	2	5900.47	12170.5
_ITAVTVNQSL_.2	ITAVTVNQSL	2	1637.28	40717.5
_SSFGSGAGSSSFSRTSSSR_.3	SSFGSGAGSSSFSRTSSSR	3	12942.7	8566
_SLGSSFGSGAGSSSFSRTSSS_.2	SLGSSFGSGAGSSSFSRTSSS	2	7462.82	17266.3
_STSGPRAFS_.2	STSGPRAFS	2	3631.19	19988.6
_HTKTTSGYAGGLS_.2	HTKTTSGYAGGLS	2	8902.32	13085.8
_SSSRAVVVKK_.2	SSSRAVVVKK	2	9049.68	15946.9
_AVVVKKIETRDGK_.2	AVVVKKIETRDGK	2	6769.48	2933.58
_GSSFGSGAGSSSFSR_.2	GSSFGSGAGSSSFSR	2	5931.04	4161.13
_YTSGPGSRISSSS_.2	YTSGPGSRISSSS	2	2155.74	6443
_YTSGPGSRIS_.2	YTSGPGSRIS	2	2680.04	3802.08
_RTSSSRAVVVK_.2	RTSSSRAVVVK	2	3272.03	3371.4
_SGPGSRISSSSF_.2	SGPGSRISSSSF	2	714.699	9026
_YTSGPGSRISSSSF_.2	YTSGPGSRISSSSF	2	1508.21	3362.8
_SYTSGPGSRISSSSF_.2	SYTSGPGSRISSSSF	2	1195.86	2861.28
_SSFGSGAGSSSFSRTSSSRAVVVKKIETRDGKLVSESSDVLPK_.6	SSFGSGAGSSSFSRTSSSRAVVVKKIETRDGKLVSESSDVLPK	6	1.01489e+06	Filtered
_SSFGSGAGSSSFSRTSSSRAVVVKKIETRDGKLVSESSDVLPK_.7	SSFGSGAGSSSFSRTSSSRAVVVKKIETRDGKLVSESSDVLPK	7	317473	Filtered
_SSFGSGAGSSSFSRTSSSRAVVVKKIETRD_.5	SSFGSGAGSSSFSRTSSSRAVVVKKIETRD	5	15498	Filtered
_TVNQSLLSPL_.2	TVNQSLLSPL	2	Filtered	46298.6
_SSFGSGAGSSSFSRTSSSRAVVVKKIETRDGK_.5	SSFGSGAGSSSFSRTSSSRAVVVKKIETRDGK	5	9248.26	Filtered
_TSGPRAFSS_.2	TSGPRAFSS	2	Filtered	17632.3
_STSGPRAFSS_.2	STSGPRAFSS	2	Filtered	14508.9
_RSYTSGPGSRISSSSFSR_.4	RSYTSGPGSRISSSSFSR	4	4052.68	Filtered
_SSFGSGAGSSSFSRTSSSRAVVVKKIETRD_.4	SSFGSGAGSSSFSRTSSSRAVVVKKIETRD	4	7074.83	Filtered
_GKLVSESSDVLPK_.3	GKLVSESSDVLPK	3	6200.72	Filtered
_TRDGKLVSESSDVLP_.3	TRDGKLVSESSDVLP	3	3765.97	Filtered
_YTSGPGSRISSS_.2	YTSGPGSRISSS	2	Filtered	5727.11
_RSYTSGPGSRISSSSFSR_.3	RSYTSGPGSRISSSSFSR	3	2449.39	Filtered
_VVVKKIETRDGK_.3	VVVKKIETRDGK	3	2057.01	Filtered
_KLVSESSDVLPK_.3	KLVSESSDVLPK	3	1601.47	Filtered
_SYTSGPGSRISSSS_.2	SYTSGPGSRISSSS	2	Filtered	2294.61
_GSGAGSSSFSRTSSS_.2	GSGAGSSSFSRTSSS	2	604.62	Filtered
_VSTSGPRAFSS_.2	VSTSGPRAFSS	2	Filtered	1231.38
_SSFGSGAGSSSFSRTSSSRAVVVKKIETRDGKLVSESSDVLPK_.5	SSFGSGAGSSSFSRTSSSRAVVVKKIETRDGKLVSESSDVLPK	5	Filtered	Filtered
_SAYGGLTSPGLSYSLGSSFGSGAGSSSFSRTSSSRAVVVKKIETRDGKLVSESSDVLPK_.7	SAYGGLTSPGLSYSLGSSFGSGAGSSSFSRTSSSRAVVVKKIETRDGKLVSESSDVLPK	7	Filtered	Filtered
_GKLVSESSDVLPK_.2	GKLVSESSDVLPK	2	11438.3	Filtered
_SGMQNMSIHTK_.2	SGMQNMSIHTK	2	12109	Filtered
_AVVVKKIETRDG_.2	AVVVKKIETRDG	2	7145.33	Filtered
_YTSGPGSRISSSSFSRVG_.3	YTSGPGSRISSSSFSRVG	3	6944.95	Filtered
_RSLDM[+16]DSIIAEVK_.2	RSLDM[+16]DSIIAEVK	2	3695.15	Filtered
_SGPGSRISSSSFS_.2	SGPGSRISSSSFS	2	Filtered	8575.1
_RAVVVKKIETRDGKLVSESSDVLPK_.5	RAVVVKKIETRDGKLVSESSDVLPK	5	Filtered	Filtered
_ALDIEIATYRK_.3	ALDIEIATYRK	3	752.175	Filtered
_FGSGAGSSSFSR_.2	FGSGAGSSSFSR	2	794.55	Filtered
_YTSGPGSRISSSSFS_.2	YTSGPGSRISSSSFS	2	Filtered	1525.26
_SSFGSGAGSSSFSRTSSSRAVVVKKIETRDGK_.4	SSFGSGAGSSSFSRTSSSRAVVVKKIETRDGK	4	535.235	Filtered
_IETRDGKLVSESSDVLPK_.3	IETRDGKLVSESSDVLPK	3	146.431	Filtered
_STDLLNALK_.2	STDLLNALK	2	541.441	Filtered
_IGSQRYKL_.2	IGSQRYKL	2	74600.8	30050.5
_GVLGGYIQKK_.2	GVLGGYIQKK	2	31523.7	29081.6
_TVNPKESILK_.2	TVNPKESILK	2	22550.8	35015.8
_TVNPKESILK_.3	TVNPKESILK	3	10069.6	13340.7
_YLSPVRSPK_.2	YLSPVRSPK	2	4637.79	5811.03
_SVDGVLGGYIQK_.2	SVDGVLGGYIQK	2	3375.22	Filtered
_FTALC[+57]QKLKI_.3	FTALC[+57]QKLKI	3	1792.71	Filtered
_GVLGGYIQK_.2	GVLGGYIQK	2	4478.93	Filtered
_FTALC[+57]QKLKI_.2	FTALC[+57]QKLKI	2	729.872	Filtered
_GTIFAELATKK_.2	GTIFAELATKK	2	128021	83626.9
_GTIFAELATKK_.3	GTIFAELATKK	3	18362.1	5301.82
_KLADFGLAR_.2	KLADFGLAR	2	13013.9	Filtered
_ATSKVALVY_.2	ATSKVALVY	2	70997.4	107245
_SVFAGVGER_.2	SVFAGVGER	2	7635.62	18207.6
_GLFGGAGVGK_.2	GLFGGAGVGK	2	6318.1	8858.4
_LGRIPSAVGYQPTL_.2	LGRIPSAVGYQPTL	2	1804	Filtered
_YM[+16]VGPIEEAVAKADKLAEEHSS_.4	YM[+16]VGPIEEAVAKADKLAEEHSS	4	Filtered	Filtered
_AVISPGFDVFAK_.2	AVISPGFDVFAK	2	4523.76	8975.55
_TIAPALVSK_.2	TIAPALVSK	2	86457.5	259365
_KTIAPALVSK_.2	KTIAPALVSK	2	11537.2	26717.2
_VTNPKRIAK_.2	VTNPKRIAK	2	4349.82	4742.54
_GNPTVEVDLFTSK_.2	GNPTVEVDLFTSK	2	2351.56	11000.4
_RIGAEVYHNLK_.3	RIGAEVYHNLK	3	6734.08	Filtered
_YNQLLR_.2	YNQLLR	2	2182.2	Filtered
_AAVPSGASTGIYEALELR_.2	AAVPSGASTGIYEALELR	2	772.245	Filtered
_KTIAPALVSKK_.3	KTIAPALVSKK	3	1218.45	Filtered
_AM[+16]LPYDQYLHR_.3	AM[+16]LPYDQYLHR	3	4153.91	3921.47
_RSAPGGGSKVPQK_.3	RSAPGGGSKVPQK	3	7155.31	4471.71
_RSM[+16]PPSFGY_.2	RSM[+16]PPSFGY	2	74179.2	115187
_GIVEGGQVLK_.2	GIVEGGQVLK	2	2185.58	11078.6
_LTPITIFM[+16]_.2	LTPITIFM[+16]	2	31490.4	Filtered
_IVEGGQVLK_.2	IVEGGQVLK	2	Filtered	1698.43
_VFVM[+16]YR_.2	VFVM[+16]YR	2	898.872	Filtered
_GVNGVGKILK_.2	GVNGVGKILK	2	13167.3	15039.4
_ATTAILIAR_.2	ATTAILIAR	2	3828.41	8746.63
_WTTGTIISSQRF_.2	WTTGTIISSQRF	2	1270.87	Filtered
_M[+16]TLGDIVFK_.2	M[+16]TLGDIVFK	2	59128.8	186137
_NTM[+16]TLGDIVFK_.2	NTM[+16]TLGDIVFK	2	32388.4	164463
_MTLGDIVFK_.2	MTLGDIVFK	2	30654.2	17873.2
_TLGDIVFK_.2	TLGDIVFK	2	19460.8	Filtered
_NTMTLGDIVFK_.2	NTMTLGDIVFK	2	6397.16	Filtered
_TVVQLEGDNK_.2	TVVQLEGDNK	2	260.799	Filtered
_KQQASQVLVRK_.3	KQQASQVLVRK	3	327421	688815
_KQQASQVLVRK_.2	KQQASQVLVRK	2	130196	331533
_QASQVLVRK_.2	QASQVLVRK	2	25596.8	73279.5
_ASQVLVRK_.2	ASQVLVRK	2	10509.1	8823.86
_QQASQVLVRK_.3	QQASQVLVRK	3	8274.96	4642.68
_QQASQVLVRK_.2	QQASQVLVRK	2	3377.28	1881.76
_KVHSFPTLK_.2	KVHSFPTLK	2	Filtered	Filtered
_RILEFFGLKK_.3	RILEFFGLKK	3	Filtered	Filtered
_AQLQAELRSLK_.3	AQLQAELRSLK	3	16586.3	23944.2
_AQLQAELRSLK_.2	AQLQAELRSLK	2	5531.33	Filtered
_ETVILGLLK_.2	ETVILGLLK	2	1846.3	Filtered
_STFEPNKEGDFVLR_.3	STFEPNKEGDFVLR	3	603.451	Filtered
_SVYYNEATGGK_.2	SVYYNEATGGK	2	184029	399860
_STAIQELFK_.2	STAIQELFK	2	18635.5	35596.8
_SGM[+16]GTLLISK_.2	SGM[+16]GTLLISK	2	18830.8	9449.04
_HSLGGGTGSGM[+16]GTLLISK_.3	HSLGGGTGSGM[+16]GTLLISK	3	9737.07	8031.4
_NTFSVVPSPK_.2	NTFSVVPSPK	2	7792.41	10782.4
_GTGSGM[+16]GTLLISK_.2	GTGSGM[+16]GTLLISK	2	7875.2	8813.75
_FFM[+16]PGFAPL_.2	FFM[+16]PGFAPL	2	1058.83	33143.4
_GGTGSGM[+16]GTLLISK_.2	GGTGSGM[+16]GTLLISK	2	3918.4	3470.28
_GSGM[+16]GTLLISK_.2	GSGM[+16]GTLLISK	2	4483.27	Filtered
_RSGPFGQIFR_.3	RSGPFGQIFR	3	4569.56	Filtered
_YLTVAAVFR_.2	YLTVAAVFR	2	1875.4	Filtered
_GGGTGSGM[+16]GTLLISK_.2	GGGTGSGM[+16]GTLLISK	2	3765.12	Filtered
_SLGGGTGSGM[+16]GTLLISK_.2	SLGGGTGSGM[+16]GTLLISK	2	3056.32	1971.85
_IGNSTAIQELFK_.2	IGNSTAIQELFK	2	1910.05	Filtered
_AILVDLEPGTMDSVR_.2	AILVDLEPGTMDSVR	2	1056.51	Filtered
_IGNSTAIQELFKR_.3	IGNSTAIQELFKR	3	Filtered	Filtered
_GVHGGLINK_.2	GVHGGLINK	2	149372	214077
_GVHGGLINKK_.2	GVHGGLINKK	2	3884.35	2461.24
_YVNGLTLGGQK_.2	YVNGLTLGGQK	2	1282.13	Filtered
_KVIDPVAPR_.2	KVIDPVAPR	2	10576.2	22813.5
_VTYEHLITK_.2	VTYEHLITK	2	7442.61	11833.8
_AVQELLQLK_.2	AVQELLQLK	2	2624.33	6478.41
_SIIETLRQK_.2	SIIETLRQK	2	37115.3	15127.9
_KIM[+16]KDILEK_.3	KIM[+16]KDILEK	3	17574.9	13737.3
_KIM[+16]KDILEK_.2	KIM[+16]KDILEK	2	4131.51	Filtered
_KIM[+16]KDILEKK_.3	KIM[+16]KDILEKK	3	2658.24	Filtered
_KIMKDILEKK_.3	KIMKDILEKK	3	1226.1	Filtered
_KIM[+16]KDILEKK_.2	KIM[+16]KDILEKK	2	628.17	Filtered
_IGNLNTLVVK_.2	IGNLNTLVVK	2	65518.1	66913.3
_RVFIGNLNTLVVK_.3	RVFIGNLNTLVVK	3	35096	21211.4
_EHPSPSPLLS_.2	EHPSPSPLLS	2	936.927	13125.4
_RVFIGNLNTLVVK_.2	RVFIGNLNTLVVK	2	3451.61	Filtered
_RVPPPPPIAR_.2	RVPPPPPIAR	2	2685.17	Filtered
_ASFPGISTGPM[+16]K_.2	ASFPGISTGPM[+16]K	2	15207.4	34797
_ASFPGISTGPM[+16]KK_.3	ASFPGISTGPM[+16]KK	3	8597.25	21260.2
_ASFPGISTGPM[+16]KK_.2	ASFPGISTGPM[+16]KK	2	8200	16924.4
_ATGDLLIGR_.2	ATGDLLIGR	2	3771.24	Filtered
_LM[+16]PYC[+57]KSLDIFTV_.2	LM[+16]PYC[+57]KSLDIFTV	2	9305.29	Filtered
_RTIVTTLQDSIRK_.3	RTIVTTLQDSIRK	3	17206.3	16466.8
_GTTPEDILRNK_.3	GTTPEDILRNK	3	4167.32	24955.8
_GTTPEDILRNK_.2	GTTPEDILRNK	2	2785.16	22732.5
_STIPTKQTQIF_.2	STIPTKQTQIF	2	3128.93	3940.57
_GVIAGLNVLR_.2	GVIAGLNVLR	2	1832.26	Filtered
_GVM[+16]TALIKR_.2	GVM[+16]TALIKR	2	996.146	Filtered
_LTDTSKYPK_.2	LTDTSKYPK	2	1240.67	2189.02
_ATQFENWYK_.2	ATQFENWYK	2	1342.18	Filtered
_SAFVERVRK_.2	SAFVERVRK	2	2527.07	2313.56
_LVAEKVVVITK_.2	LVAEKVVVITK	2	1945.62	Filtered
_KLM[+16]KEILDKK_.2	KLM[+16]KEILDKK	2	1719.73	Filtered
_STM[+16]GYM[+16]MAK_.2	STM[+16]GYM[+16]MAK	2	1201.34	853.499
_STM[+16]GYMM[+16]AK_.2	STM[+16]GYMM[+16]AK	2	1580.95	Filtered
_RISNLPTVKK_.3	RISNLPTVKK	3	78498.7	9105.32
_RISNLPTVKK_.2	RISNLPTVKK	2	6625.1	Filtered
_ISNLPTVKK_.2	ISNLPTVKK	2	191441	58733.4
_AILNYIASK_.2	AILNYIASK	2	11597.3	Filtered
_VVFHPKFVGK_.3	VVFHPKFVGK	3	6180.38	Filtered
_KSDPIM[+16]LLK_.2	KSDPIM[+16]LLK	2	3573.67	Filtered
_SLPLVDTHSK_.2	SLPLVDTHSK	2	2.00764e+06	3.14425e+06
_PLVDTHSK_.2	PLVDTHSK	2	448003	472720
_GVYATRSSAVRLR_.3	GVYATRSSAVRLR	3	33837.8	7759.98
_ASSPGGVYATR_.2	ASSPGGVYATR	2	5016.86	6524.74
_STRTYSLGSA_.2	STRTYSLGSA	2	1047.88	2904.98
_GVYATRSSAVR_.2	GVYATRSSAVR	2	2154.87	1868.88
_KLHEEEIQEL_.2	KLHEEEIQEL	2	Filtered	33298.8
_YVTTSTRT_.2	YVTTSTRT	2	Filtered	27761.7
_SSLNLRETNLDSLPLVDTHSK_.4	SSLNLRETNLDSLPLVDTHSK	4	6364.17	Filtered
_KLHEEEIQEL_.3	KLHEEEIQEL	3	Filtered	8491.29
_SLQEEIAFLK_.2	SLQEEIAFLK	2	Filtered	7507.2
_SLADAINTEFK_.2	SLADAINTEFK	2	2317.04	Filtered
_SSLNLRETNLDSLPLVDTHSK_.3	SSLNLRETNLDSLPLVDTHSK	3	2445.3	Filtered
_ILLAELEQLK_.2	ILLAELEQLK	2	2018.06	Filtered
_YVTTSTRTY_.2	YVTTSTRTY	2	1686.14	Filtered
_SSVPGVRLLQ_.2	SSVPGVRLLQ	2	955.242	Filtered
_SLQEEIAFLKK_.3	SLQEEIAFLKK	3	Filtered	Filtered
_SSFGGLGGGSVR_.2	SSFGGLGGGSVR	2	192906	79890.5
_ATSSFGGLGGGSVR_.2	ATSSFGGLGGGSVR	2	35225.6	21665
_GVM[+16]TPELAGVIK_.2	GVM[+16]TPELAGVIK	2	30025.4	97123.1
_GVMTPELAGVIK_.2	GVMTPELAGVIK	2	3065.97	Filtered
_GTDDHTLIR_.2	GTDDHTLIR	2	3563.19	6013.22
_SDGIYIINLK_.2	SDGIYIINLK	2	Filtered	Filtered
_KTDSDIIAKM[+16]K_.3	KTDSDIIAKM[+16]K	3	3598.43	3225.37
_KTDSDIIAK_.2	KTDSDIIAK	2	1442.47	2343.69
_RGQAFVIFK_.2	RGQAFVIFK	2	4967.21	Filtered
_KTDSDIIAKM[+16]K_.2	KTDSDIIAKM[+16]K	2	266.872	Filtered
_ASLDKFLSH_.2	ASLDKFLSH	2	8675.02	Filtered
_VGLNVFLEK_.2	VGLNVFLEK	2	8564.85	36459.7
_ASPEYVNLPINGNGKQ_.2	ASPEYVNLPINGNGKQ	2	22640.4	Filtered
_YVNLPINGNGKQ_.2	YVNLPINGNGKQ	2	19784.9	Filtered
_VNLPINGNGKQ_.2	VNLPINGNGKQ	2	17277.7	Filtered
_SPEYVNLPINGNGKQ_.2	SPEYVNLPINGNGKQ	2	9402.55	Filtered
_LASPEYVNLPINGNGKQ_.2	LASPEYVNLPINGNGKQ	2	9494.48	Filtered
_AFLASPEYVNLPINGNGKQ_.3	AFLASPEYVNLPINGNGKQ	3	785.51	Filtered
_NSNDVFVLK_.2	NSNDVFVLK	2	24418.3	64569.4
_AVFQQLFQK_.2	AVFQQLFQK	2	8778.18	11399
_HVLGKRREL_.2	HVLGKRREL	2	Filtered	Filtered
_KTYIPPKGETK_.3	KTYIPPKGETK	3	208615	261808
_KTYIPPKGETK_.2	KTYIPPKGETK	2	111195	164528
_ASVNFSEFSK_.2	ASVNFSEFSK	2	5002.85	13158.2
_KTYIPPKGETKK_.3	KTYIPPKGETKK	3	7251.71	4324.99
_SVNFSEFSK_.2	SVNFSEFSK	2	1441.62	Filtered
_ISLKQAPLVH_.2	ISLKQAPLVH	2	3140.72	Filtered
_GTDDNTLIR_.2	GTDDNTLIR	2	13083.2	8314.43
_SAYFAEKLYK_.2	SAYFAEKLYK	2	1042.4	Filtered
_FAEKLYK_.2	FAEKLYK	2	1192	Filtered
_IKGDTSGDYRKVL_.2	IKGDTSGDYRKVL	2	659.702	Filtered
_YSFIKGDTSGDYRKVL_.3	YSFIKGDTSGDYRKVL	3	114.772	Filtered
_SVDKIVIQK_.2	SVDKIVIQK	2	186797	368029
_VVMRDPNTK_.2	VVMRDPNTK	2	27019.3	15565.5
_KVDGRVVEPK_.2	KVDGRVVEPK	2	4557.84	5482.45
_DKIVIQK_.2	DKIVIQK	2	2944.86	3848.55
_SILRNPVTNK_.2	SILRNPVTNK	2	47709.7	52452.6
_SILRNPVTNK_.3	SILRNPVTNK	3	15460.6	14526.5
_KTFNPGAGLPTDK_.3	KTFNPGAGLPTDK	3	8805.72	11483.1
_KTFNPGAGLPTDK_.2	KTFNPGAGLPTDK	2	3545.23	Filtered
_KTYSTEEYHHR_.3	KTYSTEEYHHR	3	1715.42	1347.75
_LSLGVAALYK_.2	LSLGVAALYK	2	35826.3	59929.6
_FEEM[+16]RKAGIFQSVK_.4	FEEM[+16]RKAGIFQSVK	4	Filtered	Filtered
_KGKHSVKG_.2	KGKHSVKG	2	12733.2	58398.7
_SLQELFLAH_.2	SLQELFLAH	2	5410.07	Filtered
_IVYDIAQVNLK_.2	IVYDIAQVNLK	2	2974.18	Filtered
_AVDPDSGLEH_.2	AVDPDSGLEH	2	321.555	Filtered
_ASFNLNAINR_.2	ASFNLNAINR	2	5953.28	6164.64
_ASSEELFLK_.2	ASSEELFLK	2	44035	75711.6
_SVLLPLVAK_.2	SVLLPLVAK	2	2284.64	Filtered
_VLYHYVAVNNPKKQE_.3	VLYHYVAVNNPKKQE	3	3005.87	Filtered
_VLYHYVAVNNPKKQE_.2	VLYHYVAVNNPKKQE	2	796.224	Filtered
_LTFSSSETLLR_.2	LTFSSSETLLR	2	756.524	Filtered
_TSFEPHFKK_.2	TSFEPHFKK	2	2912.06	Filtered
_QVTQPTVGM[+16]NFKTPRGPV_.3	QVTQPTVGM[+16]NFKTPRGPV	3	98950.7	99095.5
_IIEVDPDTKEM[+16]_.2	IIEVDPDTKEM[+16]	2	2466.9	8915.92
_VTQPTVGM[+16]NFK_.2	VTQPTVGM[+16]NFK	2	5270.6	2645.84
_GPVRGISI_.2	GPVRGISI	2	1675.57	4611.8
_QVTQPTVGMNFKTPRGPV_.3	QVTQPTVGMNFKTPRGPV	3	10520.9	Filtered
_EEIAIIPSK_.2	EEIAIIPSK	2	2226.73	Filtered
_VTQPTVGMNFK_.2	VTQPTVGMNFK	2	1672.54	Filtered
_IIEVDPDTKEM[+16]LKL_.3	IIEVDPDTKEM[+16]LKL	3	Filtered	Filtered
_DQEIIEVDPDTKEM[+16]_.2	DQEIIEVDPDTKEM[+16]	2	Filtered	Filtered
_KAARVIIEK_.2	KAARVIIEK	2	15955.5	16899
_VIIEKYYTR_.2	VIIEKYYTR	2	2180.45	Filtered
_LGNDFHTNK_.2	LGNDFHTNK	2	2346.72	Filtered
_KLAEHFLAK_.2	KLAEHFLAK	2	418.839	Filtered
_ATLDVGGLVFK_.2	ATLDVGGLVFK	2	7099.69	50081
_VQFVTGTFIEK_.2	VQFVTGTFIEK	2	9261.19	42498.1
_VVLGSGGVGK_.2	VVLGSGGVGK	2	2559.99	4917.89
_SHLETYRRPE_.3	SHLETYRRPE	3	10389	2808.96
_IHSLPPEGKLGIM[+16]EL_.3	IHSLPPEGKLGIM[+16]EL	3	23861.8	Filtered
_IHSLPPEGKLGIM[+16]ELAVGLTS_.3	IHSLPPEGKLGIM[+16]ELAVGLTS	3	3526.05	Filtered
_SVLTPLLLR_.2	SVLTPLLLR	2	11788.2	Filtered
_LLPAGWILSHLET_.2	LLPAGWILSHLET	2	2348.03	Filtered
_PAGWILSHLET_.2	PAGWILSHLET	2	1056.94	Filtered
_IHSLPPEGKLGIM[+16]EL_.2	IHSLPPEGKLGIM[+16]EL	2	Filtered	Filtered
_IHSLPPEGKLGIMEL_.3	IHSLPPEGKLGIMEL	3	Filtered	Filtered
_PAGWILSHLETYRRPE_.4	PAGWILSHLETYRRPE	4	Filtered	Filtered
_PAGWILSHLETYRRPE_.3	PAGWILSHLETYRRPE	3	Filtered	Filtered
_VTFLLPAGWILSHLETYRRPE_.4	VTFLLPAGWILSHLETYRRPE	4	Filtered	Filtered
_SHLETYRRPE_.2	SHLETYRRPE	2	Filtered	Filtered
_VTFLLPAGWILSHLETYRRPE_.3	VTFLLPAGWILSHLETYRRPE	3	Filtered	Filtered
_PPPSPPPPP_.2	PPPSPPPPP	2	934377	2.27426e+06
_PLPPPPPPP_.2	PLPPPPPPP	2	437365	1.33766e+06
_LPPPPPPPP_.2	LPPPPPPPP	2	Filtered	325140
_IPHSLPGAVAA_.2	IPHSLPGAVAA	2	7568.94	Filtered
_RIFQEQVEK_.2	RIFQEQVEK	2	10376.7	8608.62
_ASGGGVPTDEEQATGLEREIM[+16]LAAKKGLD_.4	ASGGGVPTDEEQATGLEREIM[+16]LAAKKGLD	4	1230.43	Filtered
_STYLNNPYVRK_.2	STYLNNPYVRK	2	2274.89	Filtered
_ASYATIILSK_.2	ASYATIILSK	2	21173.1	80339.8
_ATAFYRLTRK_.2	ATAFYRLTRK	2	39716.6	59585.3
_ARIYHTIA_.2	ARIYHTIA	2	9261.56	13340.1
_YLTPLPQPNRALSF_.2	YLTPLPQPNRALSF	2	15592.9	Filtered
_YSLSGPDPSTAILHFRL_.3	YSLSGPDPSTAILHFRL	3	7711.61	Filtered
_M[+16]STATAFYR_.2	M[+16]STATAFYR	2	1958.04	Filtered
_LTPLPQPNRALSF_.2	LTPLPQPNRALSF	2	2750.91	Filtered
_M[+16]STATAFYRL_.2	M[+16]STATAFYRL	2	1023.35	Filtered
_VTLSMAYRLLK_.3	VTLSMAYRLLK	3	1031.75	Filtered
_AALAKAIEK_.2	AALAKAIEK	2	79353.9	77861.2
_KM[+16]YEEFLSK_.2	KM[+16]YEEFLSK	2	2836.84	Filtered
_ILM[+16]GSTLRK_.2	ILM[+16]GSTLRK	2	872.502	Filtered
_TIITDTELPPLK_.2	TIITDTELPPLK	2	11938.5	82533.6
_KVGEVIVTK_.2	KVGEVIVTK	2	100075	198327
_KFGADARAL_.2	KFGADARAL	2	17426.6	53696.4
_AVDAVIAELKK_.3	AVDAVIAELKK	3	8712.66	8679.3
_VEKGIIDPTKVVRTAL_.3	VEKGIIDPTKVVRTAL	3	10567	Filtered
_VEKGIIDPTKVVRTAL_.4	VEKGIIDPTKVVRTAL	4	9118.8	Filtered
_AVDAVIAELK_.2	AVDAVIAELK	2	6160.06	6760.88
_AKDVKFGADARALM[+16]LQGVDLLAD_.3	AKDVKFGADARALM[+16]LQGVDLLAD	3	2379.04	Filtered
_AKDVKFGADARALM[+16]LQGVDL_.4	AKDVKFGADARALM[+16]LQGVDL	4	840.621	Filtered
_AVIAELKK_.2	AVIAELKK	2	4695.44	Filtered
_AKDVKFGAD_.2	AKDVKFGAD	2	3231.58	Filtered
_AVDAVIAELKK_.2	AVDAVIAELKK	2	3342.3	1531.92
_AKDVKFGADARALM[+16]LQGVDLLAD_.4	AKDVKFGADARALM[+16]LQGVDLLAD	4	1402.78	Filtered
_AKDVKFGADARALM[+16]LQGVDLLA_.4	AKDVKFGADARALM[+16]LQGVDLLA	4	429.336	Filtered
_AKDVKFGADARAL_.3	AKDVKFGADARAL	3	1190.07	Filtered
_AKDVKFGADARALM[+16]LQGVDLL_.3	AKDVKFGADARALM[+16]LQGVDLL	3	839.003	Filtered
_RTLKIPAM[+16]TIAK_.3	RTLKIPAM[+16]TIAK	3	7065.35	Filtered
_AKDVKFGADARALM[+16]LQGVDLL_.4	AKDVKFGADARALM[+16]LQGVDLL	4	Filtered	Filtered
_DVKFGADARALM[+16]_.2	DVKFGADARALM[+16]	2	Filtered	Filtered
_M[+16]VEKGIIDPTKVVRTAL_.3	M[+16]VEKGIIDPTKVVRTAL	3	1985.27	Filtered
_AKDVKFGADARALM[+16]LQGVDL_.3	AKDVKFGADARALM[+16]LQGVDL	3	Filtered	Filtered
_AKDVKFGADARALM[+16]_.3	AKDVKFGADARALM[+16]	3	1383.28	Filtered
_VIIEQSWGSPK_.2	VIIEQSWGSPK	2	1190.29	Filtered
_AKDVKFGADARALM[+16]LQGVDLLA_.3	AKDVKFGADARALM[+16]LQGVDLLA	3	Filtered	Filtered
_GVEGSLIVEK_.2	GVEGSLIVEK	2	Filtered	Filtered
_AKDVKFGADARALMLQGVDL_.3	AKDVKFGADARALMLQGVDL	3	Filtered	Filtered
_VEKGIIDPTKVVRTALL_.3	VEKGIIDPTKVVRTALL	3	Filtered	Filtered
_LDAAGVASLLTTAE_.2	LDAAGVASLLTTAE	2	46.2144	Filtered
_KVYEGERPLTK_.3	KVYEGERPLTK	3	9609.17	11813
_KVYEGERPLTK_.2	KVYEGERPLTK	2	5904.62	8140.98
_GVM[+16]TKLIPR_.2	GVM[+16]TKLIPR	2	9881.03	Filtered
_KTFAPEEISAM[+16]VLTK_.3	KTFAPEEISAM[+16]VLTK	3	2329.35	Filtered
_PPPTGEEDTAEKDEL_.2	PPPTGEEDTAEKDEL	2	Filtered	3583.69
_EIDVNGILR_.2	EIDVNGILR	2	394.37	Filtered
_AVISDSYFPR_.2	AVISDSYFPR	2	65275.1	164199
_GVM[+16]TVLIKR_.2	GVM[+16]TVLIKR	2	28966.8	65727.2
_VGGSTRIPK_.2	VGGSTRIPK	2	14068.6	21510
_GVMTVLIKR_.2	GVMTVLIKR	2	17822.2	4753.24
_QIHDIVLV_.2	QIHDIVLV	2	1259.99	18202.2
_GGSTRIPK_.2	GGSTRIPK	2	2735.16	2517.29
_TVFDAKRLIGR_.3	TVFDAKRLIGR	3	61092.2	Filtered
_GTIAGLNVLR_.2	GTIAGLNVLR	2	12652.7	10759.6
_KSFYPEEVSSM[+16]VLTK_.3	KSFYPEEVSSM[+16]VLTK	3	Filtered	Filtered
_GQIPTGEGPPLVK_.2	GQIPTGEGPPLVK	2	4052.56	Filtered
_ATLQDIIRRF_.2	ATLQDIIRRF	2	24126.2	Filtered
_ATLQDIIRR_.2	ATLQDIIRR	2	1748.15	Filtered
_LLPRHLEII_.2	LLPRHLEII	2	301.786	Filtered
_ATLQDIIRRF_.3	ATLQDIIRRF	3	35505.6	Filtered
_LTYNDFINK_.2	LTYNDFINK	2	29720.9	54439.4
_TTLAFKPIKK_.3	TTLAFKPIKK	3	20548	12062.6
_TTLAFKPIKK_.2	TTLAFKPIKK	2	15212.2	8254.02
_SILNWVKFK_.2	SILNWVKFK	2	2525.71	Filtered
_SVERIYQKK_.2	SVERIYQKK	2	3078.53	1325.33
_AAISLAFSK_.2	AAISLAFSK	2	12309.7	Filtered
_KLVDVVKKK_.2	KLVDVVKKK	2	474.777	Filtered
_RVGLHKVFK_.2	RVGLHKVFK	2	276.833	Filtered
_AAFGNGALFVEK_.2	AAFGNGALFVEK	2	14685.8	17500.3
_GTADAFIVR_.2	GTADAFIVR	2	15568.7	29139.1
_RSSNVSYKYSK_.3	RSSNVSYKYSK	3	3283.4	Filtered
_RIIGVDINK_.2	RIIGVDINK	2	218492	201909
_VAPPKAHEV_.2	VAPPKAHEV	2	2453.98	15740.7
_VVADISVAK_.2	VVADISVAK	2	5168.02	16599
_ASRIIGVDINK_.3	ASRIIGVDINK	3	488.222	Filtered
_KIADM[+16]GHLK_.2	KIADM[+16]GHLK	2	24017.9	37502.5
_LVQGSILKK_.2	LVQGSILKK	2	17152.9	19830.6
_RLVQGSILK_.2	RLVQGSILK	2	5929.05	Filtered
_KIADMGHLK_.2	KIADMGHLK	2	4473.14	Filtered
_VSM[+16]LNVYLK_.2	VSM[+16]LNVYLK	2	87606.2	129269
_VSMLNVYLK_.2	VSMLNVYLK	2	5099.99	Filtered
_SSGAHGEEGSARM[+16]WKTLTFF_.3	SSGAHGEEGSARM[+16]WKTLTFF	3	Filtered	Filtered
_SSGAHGEEGSARM[+16]WKTLTF_.3	SSGAHGEEGSARM[+16]WKTLTF	3	Filtered	Filtered
_TTYKKVVFR_.2	TTYKKVVFR	2	1086.65	Filtered
_ATPSSSLPK_.2	ATPSSSLPK	2	120411	216377
_VSATPSSSLPK_.2	VSATPSSSLPK	2	3953.22	4847.28
_VEM[+16]PLPK_.2	VEM[+16]PLPK	2	3037.57	3242.87
_HVEDLLTKLK_.3	HVEDLLTKLK	3	3274.15	Filtered
_AVAEVRAENLK_.2	AVAEVRAENLK	2	2512.93	4166.41
_QTIQGILER_.2	QTIQGILER	2	1365.63	Filtered
_LDDVSLASTPK_.2	LDDVSLASTPK	2	Filtered	Filtered
_LTQIETLFK_.2	LTQIETLFK	2	3483.56	Filtered
_KALDFIASK_.2	KALDFIASK	2	4288.51	7323.4
_GTLEDQLSH_.2	GTLEDQLSH	2	904.616	Filtered
_ATLSEIKALLK_.3	ATLSEIKALLK	3	Filtered	Filtered
_KAFTPFSGPK_.2	KAFTPFSGPK	2	63156.1	69291.4
_ATWM[+16]GKIHSK_.3	ATWM[+16]GKIHSK	3	24717.2	8928.79
_ATWM[+16]GKIHSK_.2	ATWM[+16]GKIHSK	2	20545.1	9128.99
_ATWMGKIHSK_.2	ATWMGKIHSK	2	6461.79	Filtered
_ATWMGKIHSK_.3	ATWMGKIHSK	3	4051.95	Filtered
_IVEC[+57]RVFKT_.2	IVEC[+57]RVFKT	2	Filtered	5808.56
_GVIDVDTGK_.2	GVIDVDTGK	2	623.121	Filtered
_STLFSALLIK_.2	STLFSALLIK	2	27348.3	Filtered
_FSALLIK_.2	FSALLIK	2	4714.48	Filtered
_ATPEQVGKMK_.2	ATPEQVGKMK	2	4165.96	Filtered
_VVQDGITLITK_.2	VVQDGITLITK	2	9608.65	15883.8
_TVVDAKTLK_.2	TVVDAKTLK	2	9352.83	7184.98
_VVDAKTLKK_.2	VVDAKTLKK	2	5992.55	4457.18
_ETIGKKFEK_.2	ETIGKKFEK	2	1085.62	592.002
_SILQERVKK_.2	SILQERVKK	2	4725.57	Filtered
_TVVDAKTLKK_.2	TVVDAKTLKK	2	2942.36	Filtered
_SVNPAENFRVLVK_.3	SVNPAENFRVLVK	3	3587.21	Filtered
_KTWTVVDAKTLK_.3	KTWTVVDAKTLK	3	1252.8	Filtered
_STEKIYIRK_.2	STEKIYIRK	2	43648	44023.6
_QSFDKEWVAK_.3	QSFDKEWVAK	3	57927.8	60617
_QSFDKEWVAK_.2	QSFDKEWVAK	2	29206.7	29491.7
_KVNPIQGLASK_.2	KVNPIQGLASK	2	18427.6	13144.9
_DKEWVAK_.2	DKEWVAK	2	25210.7	4248.78
_YVYGPLPQSFDKE_.2	YVYGPLPQSFDKE	2	Filtered	Filtered
_SFDKEWVAK_.2	SFDKEWVAK	2	Filtered	79.9012
_KSYFSGLSK_.2	KSYFSGLSK	2	15144.8	11876
_STFQYDRFFEK_.3	STFQYDRFFEK	3	4213.86	Filtered
_STFQYDRFFEK_.2	STFQYDRFFEK	2	1175.76	Filtered
_FQYDRFFEK_.2	FQYDRFFEK	2	1284.31	Filtered
_RVPKYIFRH_.3	RVPKYIFRH	3	538.814	Filtered
_KVFEVHVRPK_.3	KVFEVHVRPK	3	3385.07	Filtered
_KVFEVHVRPK_.2	KVFEVHVRPK	2	1298.1	Filtered
_SAFKPSSAITK_.2	SAFKPSSAITK	2	Filtered	9137.07
_GIYGVLNRK_.2	GIYGVLNRK	2	243215	228433
_HIIAGAGEL_.2	HIIAGAGEL	2	11219.9	222759
_VSPVVRVAV_.2	VSPVVRVAV	2	7403.32	138469
_RVFSGLVSTGLK_.2	RVFSGLVSTGLK	2	26944.7	10691.3
_RIM[+16]GPNYTPGK_.3	RIM[+16]GPNYTPGK	3	7884.21	26852.1
_RIM[+16]GPNYTPGK_.2	RIM[+16]GPNYTPGK	2	4701.04	19004.4
_RVFSGLVSTGLK_.3	RVFSGLVSTGLK	3	7741.81	1769.62
_KSTAISLFY_.2	KSTAISLFY	2	1296.75	3488.92
_ILDPIFK_.2	ILDPIFK	2	270.75	Filtered
_RNVSTGDVNVE_.2	RNVSTGDVNVE	2	Filtered	4433.38
_YENEVALR_.2	YENEVALR	2	2017.26	2205.56
_GGFGGGSFRGSYGSS_.2	GGFGGGSFRGSYGSS	2	Filtered	Filtered
_RTQEEIVAK_.2	RTQEEIVAK	2	16216	22883
_HTFSTEIAKFLK_.3	HTFSTEIAKFLK	3	1631.14	Filtered
_VVM[+16]QPEKFQSK_.2	VVM[+16]QPEKFQSK	2	1079.58	Filtered
_VM[+16]APRTLLL_.2	VM[+16]APRTLLL	2	201756	236314
_WQRDGEDQTQDTEL_.2	WQRDGEDQTQDTEL	2	35364.3	16542.4
_TWQRDGEDQTQDTEL_.2	TWQRDGEDQTQDTEL	2	29538.7	19483.2
_VETRPAGDGTFQKWAA_.3	VETRPAGDGTFQKWAA	3	14457.6	6204.83
_LTWQRDGEDQTQDTEL_.2	LTWQRDGEDQTQDTEL	2	8079.05	4663.59
_VETRPAGDGTFQKW_.2	VETRPAGDGTFQKW	2	6135.79	3421.46
_YVDDTQFVRF_.2	YVDDTQFVRF	2	4822.63	Filtered
_YVDDTQFVR_.2	YVDDTQFVR	2	6000.15	Filtered
_GSHSM[+16]RYF_.2	GSHSM[+16]RYF	2	4941.19	Filtered
_GSHSM[+16]RYFYT_.2	GSHSM[+16]RYFYT	2	3230.51	Filtered
_GSHSM[+16]RYFY_.2	GSHSM[+16]RYFY	2	3571.35	Filtered
_YRQDAYDGKDY_.2	YRQDAYDGKDY	2	2097.02	Filtered
_GSHSMRYF_.2	GSHSMRYF	2	1858.92	Filtered
_VETRPAGDGTFQKWAA_.2	VETRPAGDGTFQKWAA	2	1147.28	Filtered
_YRQDAYDGKD_.2	YRQDAYDGKD	2	985.051	Filtered
_YVDDTQFVRFD_.2	YVDDTQFVRFD	2	450.869	Filtered
_VMAPRTLLL_.2	VMAPRTLLL	2	3413.74	Filtered
_YRQDAYDGKDYIAL_.3	YRQDAYDGKDYIAL	3	1267.38	Filtered
_WQRDGEDQTQDTELVETRPAGDGTFQKW_.4	WQRDGEDQTQDTELVETRPAGDGTFQKW	4	1325.19	Filtered
_TWQRDGEDQTQDTELVETRPAGDGTFQKW_.4	TWQRDGEDQTQDTELVETRPAGDGTFQKW	4	Filtered	Filtered
_WQRDGEDQTQDTELVETRPAGDGTFQKWAA_.4	WQRDGEDQTQDTELVETRPAGDGTFQKWAA	4	Filtered	Filtered
_TIDERAINKK_.2	TIDERAINKK	2	10776.8	11278.6
_KSSDIAKTFRK_.3	KSSDIAKTFRK	3	2747.99	Filtered
_DTIDERAINKK_.3	DTIDERAINKK	3	2635.42	Filtered
_KSSDIAKTFRK_.2	KSSDIAKTFRK	2	646.447	Filtered
_VVPEM[+16]TEILK_.2	VVPEM[+16]TEILK	2	5716.43	8354.2
_KVVPEM[+16]TEILK_.2	KVVPEM[+16]TEILK	2	1713.44	3388.33
_VIAEHANDSL_.2	VIAEHANDSL	2	2293.31	7830.31
_GTYDILVTK_.2	GTYDILVTK	2	15989.6	89762.2
_AVIDVGINR_.2	AVIDVGINR	2	535789	1.38402e+06
_RTGIPTLGK_.2	RTGIPTLGK	2	25648.9	38159.5
_TGIPTLGKN_.2	TGIPTLGKN	2	18673.7	34479.2
_SLM[+16]SALAAR_.2	SLM[+16]SALAAR	2	3041.83	9589.77
_SLMSALAAR_.2	SLMSALAAR	2	625.286	Filtered
_AVQRTLLEK_.2	AVQRTLLEK	2	2.1783e+06	2.22008e+06
_QRTLLEK_.2	QRTLLEK	2	367933	276770
_VQRTLLEK_.2	VQRTLLEK	2	251891	172481
_AISSFIAYQK_.2	AISSFIAYQK	2	7042.28	Filtered
_ISSFIAYQK_.2	ISSFIAYQK	2	5395.97	Filtered
_AISSFIAYQKK_.3	AISSFIAYQKK	3	4107.04	Filtered
_AISSFIAYQKK_.2	AISSFIAYQKK	2	1785.62	Filtered
_GAISSFIAYQK_.2	GAISSFIAYQK	2	425.182	Filtered
_AVFLGLARK_.2	AVFLGLARK	2	45454.2	9851.15
_ATPEQYQILK_.2	ATPEQYQILK	2	11658.7	24865.9
_IVKYKTAF_.2	IVKYKTAF	2	Filtered	Filtered
_AIYELAVASFPK_.2	AIYELAVASFPK	2	561255	2.49155e+06
_GVADALLYR_.2	GVADALLYR	2	221526	414407
_AVASFPKKQE_.2	AVASFPKKQE	2	19315.5	14767.9
_ELAVASFPK_.2	ELAVASFPK	2	32271.8	21882.7
_IPLYLKGGVA_.2	IPLYLKGGVA	2	9711.02	19771.7
_ASFPKKQE_.2	ASFPKKQE	2	2229.6	Filtered
_VASFPKKQE_.2	VASFPKKQE	2	Filtered	Filtered
_AIYELAVASFPKK_.3	AIYELAVASFPKK	3	904.63	Filtered
_GTAEVELKK_.2	GTAEVELKK	2	7315.27	10670.7
_AM[+16]ADTFLEH_.2	AM[+16]ADTFLEH	2	3858.94	Filtered
_RSVETLKEM[+16]IK_.3	RSVETLKEM[+16]IK	3	2613.62	Filtered
_IYVDDGLISLQVK_.2	IYVDDGLISLQVK	2	5309.17	Filtered
_AAVDLPAVSEKDIQ_.2	AAVDLPAVSEKDIQ	2	Filtered	31507
_GADFLVTEVENGGSLGSK_.2	GADFLVTEVENGGSLGSK	2	200.778	Filtered
_GTTITLVLK_.2	GTTITLVLK	2	11835.6	12398.1
_DDEVDVDGTVEEDLGKSREGSRTDDEVVQREEEA_.4	DDEVDVDGTVEEDLGKSREGSRTDDEVVQREEEA	4	1807.39	Filtered
_ITDDFHDM[+16]M[+16]PK_.2	ITDDFHDM[+16]M[+16]PK	2	804.604	Filtered
_RVFITDDFHDM[+16]MPK_.3	RVFITDDFHDM[+16]MPK	3	2418.5	Filtered
_SILFVPTSAPR_.2	SILFVPTSAPR	2	Filtered	Filtered
_VVM[+16]VNQGLTK_.2	VVM[+16]VNQGLTK	2	44350.4	93579.2
_GQNPTNAEVLK_.2	GQNPTNAEVLK	2	116161	207918
_ATVNYFTKR_.2	ATVNYFTKR	2	20506.8	24674
_SIVDVEGVVRK_.3	SIVDVEGVVRK	3	5562.21	Filtered
_SIVDVEGVVRK_.2	SIVDVEGVVRK	2	2495.4	Filtered
_RLAEPSQLLK_.2	RLAEPSQLLK	2	4608.2	Filtered
_LNETGDEPFQYKN_.2	LNETGDEPFQYKN	2	2217.76	Filtered
_RAYFETEKK_.3	RAYFETEKK	3	36609.7	52614
_VVAPPGAPK_.2	VVAPPGAPK	2	8414.99	18323
_RAYFETEKK_.2	RAYFETEKK	2	6722.75	15286.1
_AIM[+16]KITTSK_.2	AIM[+16]KITTSK	2	3333.47	3834.16
_AM[+16]YDKGPFRSK_.3	AM[+16]YDKGPFRSK	3	35946	25136.7
_AM[+16]YDKGPFRSK_.2	AM[+16]YDKGPFRSK	2	12075.7	7361.38
_SIPTDNQIKARK_.3	SIPTDNQIKARK	3	2586.12	1500.39
_RVFIGEFAY_.2	RVFIGEFAY	2	2593.52	Filtered
_RIQILEGWKK_.3	RIQILEGWKK	3	2882.76	Filtered
_AMYDKGPFRSK_.3	AMYDKGPFRSK	3	2927.99	Filtered
_ILEGWKK_.2	ILEGWKK	2	1012.63	Filtered
_KDPANFQYPA_.2	KDPANFQYPA	2	Filtered	25154.1
_SIPTDNQIKARK_.2	SIPTDNQIKARK	2	Filtered	Filtered
_AM[+16]KEAAAAALK_.2	AM[+16]KEAAAAALK	2	Filtered	Filtered
_GQFSLPIDK_.2	GQFSLPIDK	2	30225.7	151334
_KTIDPELLGK_.2	KTIDPELLGK	2	48335.6	105825
_LTWRSDVLVE_.2	LTWRSDVLVE	2	1592.28	Filtered
_APRGTGIVSA_.2	APRGTGIVSA	2	144347	93527.1
_ATFDAISKTY_.2	ATFDAISKTY	2	3435.61	3592.11
_IVSAPVPKK_.2	IVSAPVPKK	2	2237.66	2614.23
_ATFDAISK_.2	ATFDAISK	2	2091.05	Filtered
_ATFDAISKTYSY_.2	ATFDAISKTYSY	2	550.992	Filtered
_KLQTKEFQVLK_.3	KLQTKEFQVLK	3	615.438	Filtered
_VFLPKDVAL_.2	VFLPKDVAL	2	8122.31	199255
_VSNLRLPVE_.2	VSNLRLPVE	2	6068.87	2425.98
_GSIAGASASPK_.2	GSIAGASASPK	2	Filtered	4090.6
_TTLDKLLKGK_.2	TTLDKLLKGK	2	772.877	Filtered
_VVRHQLLKT_.2	VVRHQLLKT	2	35452	5521.57
_SVENKWSLLAK_.3	SVENKWSLLAK	3	22438.6	11727.4
_ATPFLVVRHQLLKT_.3	ATPFLVVRHQLLKT	3	80188.7	Filtered
_ATPFLVVRHQLLKT_.4	ATPFLVVRHQLLKT	4	6278.34	Filtered
_SVENKWSLLAK_.2	SVENKWSLLAK	2	11644.9	Filtered
_LVVRHQLLKT_.2	LVVRHQLLKT	2	6880.31	Filtered
_LVVRHQLLKT_.3	LVVRHQLLKT	3	5317.09	Filtered
_ATPFLVVRHQLLKT_.2	ATPFLVVRHQLLKT	2	3978.82	Filtered
_PFLVVRHQLLKT_.3	PFLVVRHQLLKT	3	2524.3	Filtered
_ATPFLVVRHQL_.2	ATPFLVVRHQL	2	1027.31	Filtered
_FGSAFATPFLVVRHQLLKT_.4	FGSAFATPFLVVRHQLLKT	4	Filtered	Filtered
_YFGSAFATPFLVVRHQLLKT_.4	YFGSAFATPFLVVRHQLLKT	4	Filtered	Filtered
_YFGSAFATPFLVVRHQLLKT_.3	YFGSAFATPFLVVRHQLLKT	3	Filtered	Filtered
_ATPFLVVRHQL_.3	ATPFLVVRHQL	3	Filtered	Filtered
_SHYEEGPGKNLPFSVENKWSLLAK_.4	SHYEEGPGKNLPFSVENKWSLLAK	4	Filtered	Filtered
_SAFATPFLVVRHQLLKT_.3	SAFATPFLVVRHQLLKT	3	Filtered	Filtered
_SHYEEGPGKNLPFSVENKWSLLAKM[+16]_.4	SHYEEGPGKNLPFSVENKWSLLAKM[+16]	4	Filtered	Filtered
_RVQDHIQSR_.3	RVQDHIQSR	3	9907	15775.6
_ATGPPVSELITK_.2	ATGPPVSELITK	2	5393.7	Filtered
_GSSGLAGAWLK_.2	GSSGLAGAWLK	2	607.835	Filtered
_AIVGVWQER_.2	AIVGVWQER	2	10473.9	14257.5
_STYAPIGEVHK_.3	STYAPIGEVHK	3	5804.58	12881.5
_STYAPIGEVHK_.2	STYAPIGEVHK	2	4868.52	10844.4
_ATHDNPLRR_.2	ATHDNPLRR	2	2675.74	4422.76
_GVNDAPALKK_.2	GVNDAPALKK	2	759.283	1540.28
_SVIKQLMKK_.2	SVIKQLMKK	2	14291.7	Filtered
_SVIKQLM[+16]KK_.2	SVIKQLM[+16]KK	2	Filtered	9613.16
_SVPEFPLSPPK_.2	SVPEFPLSPPK	2	3.3337e+06	1.40249e+07
_PEFPLSPPK_.2	PEFPLSPPK	2	73621.2	292307
_SVPEFPLSPPKK_.3	SVPEFPLSPPKK	3	26936.8	20934.1
_KAIEENNNFSK_.2	KAIEENNNFSK	2	Filtered	Filtered
_LIFEQTPALTK_.2	LIFEQTPALTK	2	6918.03	Filtered
_AQLGLGRGASTFK_.2	AQLGLGRGASTFK	2	8178.55	9059.28
_RAPGGLSL_.2	RAPGGLSL	2	3229.44	21730.8
_AVNLADPYR_.2	AVNLADPYR	2	5210.32	16616.8
_AQLGLGRGASTFK_.3	AQLGLGRGASTFK	3	1331.45	1302.51
_SLSEQVAAALK_.2	SLSEQVAAALK	2	1318.8	Filtered
_VPAIHPVLSGLSR_.3	VPAIHPVLSGLSR	3	7567.25	23555.4
_AVNFPFLVK_.2	AVNFPFLVK	2	6181.05	Filtered
_QVTDFGFAK_.2	QVTDFGFAK	2	4294.41	6558.74
_RTIPRSEWDILLK_.3	RTIPRSEWDILLK	3	22250.6	Filtered
_EVWFSR_.2	EVWFSR	2	9372.13	Filtered
_KLLEVWFSR_.2	KLLEVWFSR	2	Filtered	Filtered
_VTITNDGATILK_.2	VTITNDGATILK	2	101716	248035
_ITNDGATILK_.2	ITNDGATILK	2	25400.4	71403.8
_AAQDSTDLVAK_.2	AAQDSTDLVAK	2	3726.95	7115.15
_TILRIDDLIK_.2	TILRIDDLIK	2	12750.5	Filtered
_GVFEPTIVKVKSLK_.3	GVFEPTIVKVKSLK	3	6825.8	Filtered
_SVVIIAAELLK_.2	SVVIIAAELLK	2	6067.43	Filtered
_AIAEFARSL_.2	AIAEFARSL	2	Filtered	6888.31
_RTSASIILR_.2	RTSASIILR	2	1393.85	Filtered
_GVFEPTIVK_.2	GVFEPTIVK	2	6387.2	Filtered
_AAASIANIVK_.2	AAASIANIVK	2	4316.94	Filtered
_VVIIAAELLK_.2	VVIIAAELLK	2	1498.32	Filtered
_GTLSPLDIYPK_.2	GTLSPLDIYPK	2	10912.3	46037.7
_HTVDFTFNK_.2	HTVDFTFNK	2	666.031	Filtered
_STHTVDFTFNK_.2	STHTVDFTFNK	2	209.345	Filtered
_SLFSRLFGK_.2	SLFSRLFGK	2	8757.69	Filtered
_LTISSLFSR_.2	LTISSLFSR	2	1532.76	Filtered
_QIFNGTFVK_.2	QIFNGTFVK	2	78633.2	94023.4
_SVNELIYKR_.2	SVNELIYKR	2	15976.3	22903.8
_SVYGEWVPVEK_.2	SVYGEWVPVEK	2	16364.6	39521.4
_ATIEELTEK_.2	ATIEELTEK	2	15855.3	20985.6
_SIM[+16]SSHVM[+16]K_.2	SIM[+16]SSHVM[+16]K	2	1806.8	Filtered
_TTASTLSLVNK_.2	TTASTLSLVNK	2	Filtered	Filtered
_SIMSSHVM[+16]K_.2	SIMSSHVM[+16]K	2	3212.7	Filtered
_RSLPNEEIVQK_.2	RSLPNEEIVQK	2	1806.05	Filtered
_GVLDTELRYK_.2	GVLDTELRYK	2	622.922	Filtered
_GVIGLLEPM[+16]KK_.2	GVIGLLEPM[+16]KK	2	77883.1	108444
_GVIGLLEPM[+16]KK_.3	GVIGLLEPM[+16]KK	3	24104.7	15481.7
_GQHTVLLVK_.2	GQHTVLLVK	2	15637.8	22805
_ASVGYAVTK_.2	ASVGYAVTK	2	7409.01	10064.1
_GVIGLLEPMKK_.3	GVIGLLEPMKK	3	271.206	Filtered
_GSYSLEEPK_.2	GSYSLEEPK	2	70995.3	175854
_RSIM[+16]SFFHPK_.3	RSIM[+16]SFFHPK	3	3555.35	Filtered
_PKFEVIEKPQA_.3	PKFEVIEKPQA	3	37301.6	52844.9
_PKFEVIEKPQA_.2	PKFEVIEKPQA	2	5313.17	5544.55
_KFEDPKFEVIEKPQA_.3	KFEDPKFEVIEKPQA	3	16453.8	Filtered
_EVIEKPQA_.2	EVIEKPQA	2	17309.9	Filtered
_NKELDPIQKL_.2	NKELDPIQKL	2	4657.19	Filtered
_PTFKFEDPKFEVIEKPQA_.4	PTFKFEDPKFEVIEKPQA	4	3311.51	Filtered
_FEDPKFEVIEKPQA_.3	FEDPKFEVIEKPQA	3	468.594	Filtered
_EDPKFEVIEKPQA_.3	EDPKFEVIEKPQA	3	4142.45	Filtered
_NKELDPIQKLFVDKIREYK_.5	NKELDPIQKLFVDKIREYK	5	Filtered	Filtered
_NKELDPIQKLFVDKIREYK_.4	NKELDPIQKLFVDKIREYK	4	Filtered	Filtered
_ATGILGAVFK_.2	ATGILGAVFK	2	3545.04	2976.94
_SQPSKTLF_.2	SQPSKTLF	2	285522	407844
_SFEDAKEAL_.2	SFEDAKEAL	2	23143.9	150183
_IDGRSISL_.2	IDGRSISL	2	1382.75	4054.47
_ETLQEVFEK_.2	ETLQEVFEK	2	1925.67	1524.36
_KVFGNEIKLEK_.3	KVFGNEIKLEK	3	2635.08	Filtered
_RSQPSKTLFVK_.3	RSQPSKTLFVK	3	805.127	Filtered
_KVFGNEIKLEK_.2	KVFGNEIKLEK	2	2296.57	Filtered
_NLFVGNLNFNK_.2	NLFVGNLNFNK	2	182.452	Filtered
_TVYPKPEEWPK_.3	TVYPKPEEWPK	3	20059.4	15969.7
_ASDPIPNPLQK_.2	ASDPIPNPLQK	2	1456.92	Filtered
_GTLEQWIEK_.2	GTLEQWIEK	2	27098.1	40186.9
_ATLDRITGK_.2	ATLDRITGK	2	4298.5	13349.6
_AVLSSGLTAAR_.2	AVLSSGLTAAR	2	23061.5	19038.5
_GTEELYGYLK_.2	GTEELYGYLK	2	383.941	Filtered
_ATFYTPEGLRH_.3	ATFYTPEGLRH	3	4881	Filtered
_ATFYTPEGLRH_.2	ATFYTPEGLRH	2	848.499	Filtered
_FYNQVSTPLLR_.2	FYNQVSTPLLR	2	2803.61	13650.7
_VVFDVQIPK_.2	VVFDVQIPK	2	3924.96	13830
_SLAPTAAAK_.2	SLAPTAAAK	2	5591.81	5097.7
_RIYLQPGRLAK_.3	RIYLQPGRLAK	3	1905.8	Filtered
_VVFDVQIPKG_.2	VVFDVQIPKG	2	1387.18	Filtered
_STIPTSRLK_.2	STIPTSRLK	2	18521.2	24863.2
_GASEIILKK_.2	GASEIILKK	2	13288.5	28271.4
_SVLQGKLTKL_.2	SVLQGKLTKL	2	1451.97	Filtered
_RVFNIM[+16]REK_.3	RVFNIM[+16]REK	3	24370.3	7497.99
_M[+16]IFDPTM[+16]SKKK_.2	M[+16]IFDPTM[+16]SKKK	2	6437.17	5292.05
_M[+16]IFDPTM[+16]SKKK_.3	M[+16]IFDPTM[+16]SKKK	3	9466.18	Filtered
_RVFNIMREK_.3	RVFNIMREK	3	5085.87	Filtered
_RVFNIM[+16]REK_.2	RVFNIM[+16]REK	2	1817.82	Filtered
_MIFDPTM[+16]SKK_.3	MIFDPTM[+16]SKK	3	2223.83	Filtered
_KPPQVVRVGTKKTSFVN_.4	KPPQVVRVGTKKTSFVN	4	1159.11	Filtered
_M[+16]IFDPTM[+16]SKK_.3	M[+16]IFDPTM[+16]SKK	3	787.96	Filtered
_M[+16]IFDPTMSKKK_.2	M[+16]IFDPTMSKKK	2	458.097	Filtered
_AVVKVPLKK_.2	AVVKVPLKK	2	540.319	Filtered
_GTVIHFNNPK_.2	GTVIHFNNPK	2	143238	259261
_TVIHFNNPK_.2	TVIHFNNPK	2	110656	247020
_GTVIHFNNPK_.3	GTVIHFNNPK	3	95391.8	172997
_VIHFNNPK_.2	VIHFNNPK	2	15739.2	37536.6
_IHFNNPK_.2	IHFNNPK	2	4758.42	9512.68
_TIM[+16]NQEKLAK_.3	TIM[+16]NQEKLAK	3	232.292	Filtered
_ATIGIVDGIFTR_.2	ATIGIVDGIFTR	2	2923.18	Filtered
_QERFAVLPK_.2	QERFAVLPK	2	5949.16	Filtered
_ISTPEELGLDKV_.2	ISTPEELGLDKV	2	1481.47	Filtered
_RIQELEDLLAK_.2	RIQELEDLLAK	2	8607.47	Filtered
_ELEDLLAK_.2	ELEDLLAK	2	1159.82	Filtered
_RVIDILRGK_.2	RVIDILRGK	2	740.101	Filtered
_TVFWNSSNPK_.2	TVFWNSSNPK	2	7240.97	16858.1
_SIQDKGSIQK_.2	SIQDKGSIQK	2	2896.43	7118.69
_AAAELSAKDLK_.2	AAAELSAKDLK	2	6458.02	4548.7
_SVEAAAELSAK_.2	SVEAAAELSAK	2	1741.54	Filtered
_KTLDEILQEKK_.3	KTLDEILQEKK	3	30520	35173.8
_KTLDEILQEK_.2	KTLDEILQEK	2	11574	39918.5
_KTLDEILQEK_.3	KTLDEILQEK	3	9660.26	31530.6
_DEILQEK_.2	DEILQEK	2	9490.61	7426.86
_KTLDEILQEKK_.2	KTLDEILQEKK	2	3683.37	1898.75
_KTSNLLLSH_.2	KTSNLLLSH	2	2838.31	3100.52
_ATPTSPIRVK_.2	ATPTSPIRVK	2	37904.4	58567.8
_KVYGPGVAK_.2	KVYGPGVAK	2	6541.29	12851.7
_SVFVDSLTK_.2	SVFVDSLTK	2	3708.05	16458.5
_TVITVDTKAAGK_.2	TVITVDTKAAGK	2	3782.49	11293.7
_VTYGGDPIPK_.2	VTYGGDPIPK	2	2519.99	8466.03
_LVIPFTIKK_.2	LVIPFTIKK	2	12905.8	Filtered
_DASKVTAQGPGLEPSG_.2	DASKVTAQGPGLEPSG	2	24060.6	Filtered
_FVLYKYKL_.2	FVLYKYKL	2	139990	1.95888e+06
_IGGGISGLSAAK_.2	IGGGISGLSAAK	2	114400	258000
_SVM[+16]LGAGLLAK_.2	SVM[+16]LGAGLLAK	2	9336.45	30327.4
_GTFGGNIIQH_.2	GTFGGNIIQH	2	6466.77	5084.15
_GTEFGGSIYQK_.2	GTEFGGSIYQK	2	124624	295075
_KVTGSLETK_.2	KVTGSLETK	2	18007	28234.9
_TTKVTGSLETK_.2	TTKVTGSLETK	2	4002.04	4528.47
_TTKVTGSLETK_.3	TTKVTGSLETK	3	639.519	692.03
_FGGSIYQK_.2	FGGSIYQK	2	3956.74	Filtered
_AGGHKLGLGLEFQA_.3	AGGHKLGLGLEFQA	3	940.039	Filtered
_LTLSALLDGK_.2	LTLSALLDGK	2	Filtered	6791.44
_LTFDSSFSPNTGK_.2	LTFDSSFSPNTGK	2	142.701	Filtered
_ASQDIIPQLK_.2	ASQDIIPQLK	2	49642	338114
_VVVGVYRPPPK_.3	VVVGVYRPPPK	3	270390	428328
_VVVGVYRPPPK_.2	VVVGVYRPPPK	2	93582.4	145229
_AVVVGVYRPPPK_.3	AVVVGVYRPPPK	3	34128.6	47149.4
_VGVYRPPPK_.2	VGVYRPPPK	2	20750	32050.5
_AVFASEVKK_.2	AVFASEVKK	2	12047.7	18815.3
_AVVVGVYRPPPK_.2	AVVVGVYRPPPK	2	6729.07	Filtered
_VVGVYRPPPK_.2	VVGVYRPPPK	2	329.005	Filtered
_NGPKVLEFNC[+57]_.2	NGPKVLEFNC[+57]	2	4726.56	9180.34
_AQIDIVISNK_.2	AQIDIVISNK	2	4609.03	6311.77
_SVTEAVVAGIAK_.2	SVTEAVVAGIAK	2	262.184	Filtered
_RIATGSFLK_.2	RIATGSFLK	2	168377	178088
_ATAEVLNIGK_.2	ATAEVLNIGK	2	29306.1	159217
_ATQAIFEILEK_.2	ATQAIFEILEK	2	471.725	Filtered
_RVFVVGVGM[+16]TK_.3	RVFVVGVGM[+16]TK	3	206751	525251
_RVFVVGVGM[+16]TK_.2	RVFVVGVGM[+16]TK	2	37152.7	90977.9
_RVFVVGVGMTK_.3	RVFVVGVGMTK	3	21218.4	6791.66
_AILASEAFVQK_.2	AILASEAFVQK	2	5003.01	18182.3
_VVGVGMTK_.2	VVGVGMTK	2	9675.18	3034.11
_RVFVVGVGMTK_.2	RVFVVGVGMTK	2	13258.7	Filtered
_VINPSGGLISK_.2	VINPSGGLISK	2	5103.18	8391.58
_KIGGIFAFK_.2	KIGGIFAFK	2	6207.77	Filtered
_KTYPVPFQR_.2	KTYPVPFQR	2	18686.6	21773.4
_ATFPDPNVK_.2	ATFPDPNVK	2	396640	949122
_RSFSDKNGLTSK_.3	RSFSDKNGLTSK	3	Filtered	2249.64
_SIDGRVVEPK_.2	SIDGRVVEPK	2	16763.1	28886
_VVMRDPASK_.2	VVMRDPASK	2	23404.8	7358.71
_HSIDGRVVEPK_.3	HSIDGRVVEPK	3	13405.5	10287.1
_HSIDGRVVEPK_.2	HSIDGRVVEPK	2	12314.9	10434
_FGPGPGSNF_.2	FGPGPGSNF	2	615.874	26680.4
_TINGHNAEVRK_.3	TINGHNAEVRK	3	5595.96	4030.65
_IDTIEIITDR_.2	IDTIEIITDR	2	272.943	Filtered
_STSDSVRLK_.2	STSDSVRLK	2	6148.1	4636.47
_KSLIKSWKK_.2	KSLIKSWKK	2	761.638	Filtered
_RSPPPGMGL_.2	RSPPPGMGL	2	12010.9	37361.4
_GLFGKTVPK_.2	GLFGKTVPK	2	736.373	2439.13
_RTQNVLGEK_.2	RTQNVLGEK	2	105966	208560
_AIAQAESLRYK_.3	AIAQAESLRYK	3	27482	37209.5
_AQAESLRYK_.2	AQAESLRYK	2	27497.4	30140.6
_AIAQAESLRYK_.2	AIAQAESLRYK	2	18069.7	23109.6
_AELNEFLTR_.2	AELNEFLTR	2	231.745	Filtered
_SYFPEITHI_.2	SYFPEITHI	2	8722.37	75691.7
_EVDPTHFEK_.2	EVDPTHFEK	2	3255.2	5966.03
_STQDHAAAAIAK_.2	STQDHAAAAIAK	2	2439.58	2939.57
_SIYVYKVLK_.2	SIYVYKVLK	2	9155.12	Filtered
_QTVDDPYATFVK_.2	QTVDDPYATFVK	2	1744.63	Filtered
_KVM[+16]PAPPPKENAWVK_.3	KVM[+16]PAPPPKENAWVK	3	1894.67	Filtered
_GTSGLILKR_.2	GTSGLILKR	2	75227.8	105960
_ATATPLWRR_.2	ATATPLWRR	2	1132.33	Filtered
_ATEKPLGELWK_.3	ATEKPLGELWK	3	7899.83	Filtered
_HIAEPNYGK_.2	HIAEPNYGK	2	18768.8	29721.1
_IIYDRDFSY_.2	IIYDRDFSY	2	6795.02	Filtered
_GVLAWVKEK_.2	GVLAWVKEK	2	371986	371223
_AWVKEK_.2	AWVKEK	2	41619.3	24266.5
_M[+16]FPLVKSAL_.2	M[+16]FPLVKSAL	2	26066.6	257326
_IEWNLSPVGRVTPKEWRNQ_.4	IEWNLSPVGRVTPKEWRNQ	4	1235.97	Filtered
_MFPLVKSAL_.2	MFPLVKSAL	2	1091.95	Filtered
_VATQVGIEWNLSPVGRVTPKEWRNQ_.4	VATQVGIEWNLSPVGRVTPKEWRNQ	4	Filtered	Filtered
_VQSM[+16]DVAAFNKI_.2	VQSM[+16]DVAAFNKI	2	1750.25	Filtered
_GFGDLKSPAGLQVLND_.2	GFGDLKSPAGLQVLND	2	1258.23	Filtered
_YVQSM[+16]DVAAFNKI_.2	YVQSM[+16]DVAAFNKI	2	Filtered	Filtered
_PVPPLPEYGGK_.2	PVPPLPEYGGK	2	68668.8	20433.9
_PVPPLPEYGGKVRYG_.3	PVPPLPEYGGKVRYG	3	Filtered	Filtered
_FQFLYPKTGVTGPY_.2	FQFLYPKTGVTGPY	2	899.898	Filtered
_VTYRERLYR_.3	VTYRERLYR	3	716.339	Filtered
_AAATSVLKT_.2	AAATSVLKT	2	31712.3	92528.2
_ATATVYFKR_.2	ATATVYFKR	2	33270.9	29744.6
_KTYQDIQNTIK_.3	KTYQDIQNTIK	3	45573.3	71862.6
_KTAETGYIQR_.2	KTAETGYIQR	2	42879.2	37785.6
_KTYQDIQNTIK_.2	KTYQDIQNTIK	2	30942.9	42157.3
_ATLKPSNKAFEK_.3	ATLKPSNKAFEK	3	35885.8	30122.8
_ATLKPSNKAFEK_.2	ATLKPSNKAFEK	2	23415.7	20047.5
_KTAETGYIQR_.3	KTAETGYIQR	3	12089.5	10042.5
_ISFDGSYVNYR_.2	ISFDGSYVNYR	2	4239.11	2142.87
_SINQVVQLR_.2	SINQVVQLR	2	2460.04	Filtered
_RVIFPTGDSK_.2	RVIFPTGDSK	2	2627.32	Filtered
_VTFEKIFSQK_.2	VTFEKIFSQK	2	1606.92	Filtered
_ASAGVAVYR_.2	ASAGVAVYR	2	5472.19	8652.95
_ATFPLSVQK_.2	ATFPLSVQK	2	76431.6	197782
_VVINFDFPK_.2	VVINFDFPK	2	63792.9	202785
_SATFPLSVQK_.2	SATFPLSVQK	2	12301.5	14061.8
_LTGPVM[+16]PVR_.2	LTGPVM[+16]PVR	2	288405	688052
_RVITEEEKNFK_.3	RVITEEEKNFK	3	166013	197158
_LTGPVMPVR_.2	LTGPVMPVR	2	91754.2	54533
_ATWFNQPARK_.3	ATWFNQPARK	3	67546.3	50059.6
_RVITEEEKNFK_.2	RVITEEEKNFK	2	49834.6	65001.8
_ATWFNQPARK_.2	ATWFNQPARK	2	37704.9	27989.2
_ATWFNQPAR_.2	ATWFNQPAR	2	29057.8	36835
_WFNQPARK_.2	WFNQPARK	2	7308.52	4025.08
_TGPVM[+16]PVR_.2	TGPVM[+16]PVR	2	Filtered	Filtered
_RVATWFNQPARK_.3	RVATWFNQPARK	3	Filtered	Filtered
_ALDVM[+16]VSTFHK_.2	ALDVM[+16]VSTFHK	2	101.068	Filtered
_GVYGDVQRVK_.2	GVYGDVQRVK	2	31413.9	37262.1
_IVPDIAVGTK_.2	IVPDIAVGTK	2	17272.5	24003.6
_KVTNLLM[+16]LK_.2	KVTNLLM[+16]LK	2	6605.34	Filtered
_LVSNLNPERVTPQSL_.2	LVSNLNPERVTPQSL	2	3397.93	Filtered
_GIVPDIAVGTK_.2	GIVPDIAVGTK	2	836.25	Filtered
_GLPFGKVTNLLM[+16]_.3	GLPFGKVTNLLM[+16]	3	Filtered	Filtered
_ATLPALGLR_.2	ATLPALGLR	2	1317.54	4612.38
_KDTRYQHLK_.2	KDTRYQHLK	2	3293.6	Filtered
_RIPAYFVTV_.2	RIPAYFVTV	2	Filtered	Filtered
_TC[+57]LDVGLRL_.2	TC[+57]LDVGLRL	2	Filtered	Filtered
_LSVPGYKEK_.2	LSVPGYKEK	2	1445.96	Filtered
_GIATQVVVEK_.2	GIATQVVVEK	2	568.663	Filtered
_KAFNQGKIFK_.3	KAFNQGKIFK	3	55190.2	6625.74
_KAFNQGKIFK_.2	KAFNQGKIFK	2	32311.1	3556.43
_NQGKIFK_.2	NQGKIFK	2	13375.8	Filtered
_FSNKITPIQSKEAY_.3	FSNKITPIQSKEAY	3	7425.75	Filtered
_FSNKITPIQSKEAY_.2	FSNKITPIQSKEAY	2	1686.53	Filtered
_GSYVGPTQNR_.2	GSYVGPTQNR	2	4278.23	4741.01
_RVPLGSVI_.2	RVPLGSVI	2	Filtered	8947.51
_ATALGFLAH_.2	ATALGFLAH	2	3444.57	Filtered
_SVM[+16]RPEQIM[+16]K_.2	SVM[+16]RPEQIM[+16]K	2	22482.7	37186.1
_SVMRPEQIM[+16]K_.2	SVMRPEQIM[+16]K	2	7747.82	Filtered
_IVALILSTK_.2	IVALILSTK	2	4048.28	Filtered
_SVM[+16]RPEQIMK_.2	SVM[+16]RPEQIMK	2	3596.2	Filtered
_SLNDDISLYK_.3	SLNDDISLYK	3	854.882	Filtered
_RIFDLGRKK_.3	RIFDLGRKK	3	261520	9624.1
_KYIPNRGPL_.2	KYIPNRGPL	2	708.815	1556.86
_RIFDLGRKK_.2	RIFDLGRKK	2	30987	Filtered
_KSTFVNILK_.2	KSTFVNILK	2	1057.7	Filtered
_GTADFYTEH_.2	GTADFYTEH	2	1208.99	625.819
_ASFEPFSNK_.2	ASFEPFSNK	2	8900.97	16593.4
_AVAEPAVYFK_.2	AVAEPAVYFK	2	3955.27	13185
_WTSRWIESK_.2	WTSRWIESK	2	3109.09	Filtered
_EEEDVPGQAKDEL_.2	EEEDVPGQAKDEL	2	2247.01	Filtered
_WTSRWIESK_.3	WTSRWIESK	3	1996.36	Filtered
_GLVPAAPPK_.2	GLVPAAPPK	2	73881.6	223075
_SIFAGQNDPLK_.2	SIFAGQNDPLK	2	96163.4	104277
_SGLVPAAPPK_.2	SGLVPAAPPK	2	50593	120604
_ATNTSAPDLK_.2	ATNTSAPDLK	2	22612.3	18104.2
_PSTVKEVGL_.2	PSTVKEVGL	2	2684.26	14949.4
_VSYSHIQSK_.2	VSYSHIQSK	2	3098.81	3190.21
_ISSTEISSAEK_.2	ISSTEISSAEK	2	1809.21	4032.95
_KSVPADLSRPK_.3	KSVPADLSRPK	3	2753.3	769.765
_AAPPKRPAV_.2	AAPPKRPAV	2	Filtered	4553.56
_AQLPETEIAPAK_.2	AQLPETEIAPAK	2	2393.98	Filtered
_GTAPAAGVVPSRVK_.3	GTAPAAGVVPSRVK	3	2772.53	Filtered
_SVPADLSRPK_.2	SVPADLSRPK	2	1315.27	Filtered
_GTAPAAGVVPSRVK_.2	GTAPAAGVVPSRVK	2	532.298	Filtered
_STVKEVGLLK_.2	STVKEVGLLK	2	Filtered	Filtered
_GTLSGWILSK_.2	GTLSGWILSK	2	21395.1	Filtered
_HQDFQSYPK_.2	HQDFQSYPK	2	5554.7	2389.59
_GTLIESGIIGR_.2	GTLIESGIIGR	2	15998.9	56415.8
_RIM[+16]DPDVITGY_.2	RIM[+16]DPDVITGY	2	161461	301575
_RIMDPDVITGY_.2	RIMDPDVITGY	2	40766.6	18323.1
_VIEPLKGYYDV_.2	VIEPLKGYYDV	2	2977.6	4837.59
_SVYGFTGAQVGK_.2	SVYGFTGAQVGK	2	538.765	Filtered
_SLISAGDYRHR_.3	SLISAGDYRHR	3	25409.5	10290.7
_SLISAGDYRHR_.2	SLISAGDYRHR	2	4477.16	Filtered
_FAHFIQPSA_.2	FAHFIQPSA	2	585.942	Filtered
_RALTDFFRK_.3	RALTDFFRK	3	17939.7	Filtered
_KSIIPTVGK_.2	KSIIPTVGK	2	3784.61	5183.57
_GSLALFYRK_.2	GSLALFYRK	2	1127.35	Filtered
_KLAEILYYK_.2	KLAEILYYK	2	1019.71	Filtered
_STFSEIFKK_.2	STFSEIFKK	2	26007.9	57267.8
_SEIFKK_.2	SEIFKK	2	2138.69	751.53
_RVLDPFTIK_.2	RVLDPFTIK	2	7709.61	Filtered
_AVIGHFNGK_.2	AVIGHFNGK	2	70545.9	101753
_ATPSPSNETPK_.2	ATPSPSNETPK	2	89219.5	127313
_KSFKLSGFSFK_.3	KSFKLSGFSFK	3	30642.7	Filtered
_KSFKLSGFSFK_.2	KSFKLSGFSFK	2	7851.27	Filtered
_KSFKLSGFSFKK_.3	KSFKLSGFSFKK	3	1438.92	Filtered
_SFKLSGFSFK_.2	SFKLSGFSFK	2	139.107	Filtered
_ALPLDTVTFYK_.2	ALPLDTVTFYK	2	188943	293886
_GALPLDTVTFYK_.2	GALPLDTVTFYK	2	567.708	Filtered
_FSM[+16]VVQDGIVK_.2	FSM[+16]VVQDGIVK	2	2016.27	5213.33
_VNLAELFK_.2	VNLAELFK	2	Filtered	82184.9
_VVQDGIVK_.2	VVQDGIVK	2	2911.4	Filtered
_STFATDDRKEGM[+16]TAFVEK_.3	STFATDDRKEGM[+16]TAFVEK	3	7091.95	Filtered
_STFATDDRKEGMTAFVEK_.3	STFATDDRKEGMTAFVEK	3	3150.05	Filtered
_ATDDRKEGM[+16]TAFVEK_.3	ATDDRKEGM[+16]TAFVEK	3	566.399	Filtered
_SDYVGSGPPK_.2	SDYVGSGPPK	2	7651.28	9888.11
_LAAARLAAA_.2	LAAARLAAA	2	355787	317879
_RTADGIVSHLK_.3	RTADGIVSHLK	3	3034.78	Filtered
_ATVEETVVR_.2	ATVEETVVR	2	282296	246445
_ATVEETVVRDK_.2	ATVEETVVRDK	2	5026.27	5071.03
_ATVEETVVRDK_.3	ATVEETVVRDK	3	8498.34	7254.39
_QILSGGVFNK_.2	QILSGGVFNK	2	7239.85	2867.47
_GSGEFGSVFK_.2	GSGEFGSVFK	2	796.784	Filtered
_RTKELGYTVK_.3	RTKELGYTVK	3	700.505	1985.43
_ASLPAIIHR_.2	ASLPAIIHR	2	137567	145826
_SLPAIIHR_.2	SLPAIIHR	2	45281.9	22577.8
_STLPIGLGLTK_.2	STLPIGLGLTK	2	2405.66	Filtered
_VVYPKVIER_.2	VVYPKVIER	2	36606.3	35818.6
_GTVDPQELQK_.2	GTVDPQELQK	2	26439.9	25842.5
_SSYFDEKGLVR_.3	SSYFDEKGLVR	3	16027.5	30290
_SSYFDEKGLVR_.2	SSYFDEKGLVR	2	4375.53	8548.36
_ATNTVYVFAK_.2	ATNTVYVFAK	2	3283.3	Filtered
_ATGNWGDQKK_.2	ATGNWGDQKK	2	Filtered	1902.58
_ASIFWLK_.2	ASIFWLK	2	88097	127818
_GSFASIFWLK_.2	GSFASIFWLK	2	59819.6	31280.7
_RIFQEPTEPK_.2	RIFQEPTEPK	2	52203.2	88803.8
_RIFQEPTEPK_.3	RIFQEPTEPK	3	22431.7	43440.7
_ASIFWLKK_.2	ASIFWLKK	2	11711.1	Filtered
_QEPTEPKTK_.2	QEPTEPKTK	2	Filtered	Filtered
_GSFASIFWLKK_.3	GSFASIFWLKK	3	137.591	Filtered
_M[+16]APARLFAL_.2	M[+16]APARLFAL	2	202092	3.64087e+06
_DNHIPERAGSGSQVPTEPK_.4	DNHIPERAGSGSQVPTEPK	4	60522	50363.8
_MAPARLFAL_.2	MAPARLFAL	2	10016.2	16033.6
_DNHIPERAGSGSQVPTEPK_.3	DNHIPERAGSGSQVPTEPK	3	22115.6	24502.7
_GSQVPTEPK_.2	GSQVPTEPK	2	11343.5	28539.4
_GSYDLGKKPIYK_.3	GSYDLGKKPIYK	3	5450.64	8666.28
_GSYDLGKKPIYK_.2	GSYDLGKKPIYK	2	1552.99	4217.32
_M[+16]APARLF_.2	M[+16]APARLF	2	2278.43	Filtered
_SGSQVPTEPK_.2	SGSQVPTEPK	2	2590.9	Filtered
_HIPERAGSGSQVPTEPK_.3	HIPERAGSGSQVPTEPK	3	3427.24	Filtered
_ERAGSGSQVPTEPK_.3	ERAGSGSQVPTEPK	3	1597.1	Filtered
_M[+16]APARLFA_.2	M[+16]APARLFA	2	Filtered	Filtered
_MAPARLF_.2	MAPARLF	2	Filtered	Filtered
_STVQGSNIFER_.2	STVQGSNIFER	2	1158.29	Filtered
_ERAGSGSQVPTEPK_.2	ERAGSGSQVPTEPK	2	735.333	Filtered
_ITSHPGQIVK_.2	ITSHPGQIVK	2	Filtered	Filtered
_SVIKEGWLHK_.3	SVIKEGWLHK	3	1859.27	Filtered
_SVIKEGWLHK_.2	SVIKEGWLHK	2	Filtered	Filtered
_STIDPAVSK_.2	STIDPAVSK	2	30187	34829.6
_IDSSTIDPAVSK_.2	IDSSTIDPAVSK	2	6137.68	9983.37
[truncated: 4,341 more rows]
