# Supplementary material for: The nuclear export protein XPO1 provides a peptide ligand for natural killer cells
Source: Sci Adv. 2024 Aug 23;10(34):eado6566. doi: 10.1126/sciadv.ado6566 (PMC11343027; doi:10.1126/sciadv.ado6566)
Supplement: Supplementary file 2 — Tables S1, S2, and S8 [file sciadv.ado6566_tables_s1_s2_and_s8.zip › sciadv.ado6566_table_s8.xlsx]

## Sheet: Cibersort
Sample	Survival	OS	XPO1	XPO1Hi	CXCR6+	CXCR6+ Q	CD49a+	CD49a Q	HC	HC Q+	CXCR6-	CXCR6- Q
TCGA-2Y-A9GT-01A	1624	1	17.6838	0	1.87395	2	6.15111	1	3.95222	2	0	0
TCGA-2Y-A9GU-01A	1939	0	18.1839	1	0	0	6.75456	2	1.06893	0	0.759736	2			NK cell subsets
TCGA-2Y-A9GV-01A	2532	1	18.556	1	1.17751	0	5.07733	0	3.3972	2	0	0			intrahepatic CXCR6+
TCGA-2Y-A9GW-01A	1271	1	17.5693	0	1.86357	2	5.8108	1	5.28697	3	0	0			Intrahepatic CXCR6-
TCGA-2Y-A9GX-01A	2442	0	18.0695	1	1.48404	1	6.38919	1	3.07023	2	0	0			Peripheral CD49a
TCGA-2Y-A9GY-01A	757	1	17.5606	0	1.56024	1	8.53771	3	3.39883	2	0	0			Healthy control peripheral NK (HC)
TCGA-2Y-A9GZ-01A	848	1	17.9137	0	0.798432	0	5.11128	0	1.39325	0	0	0
TCGA-2Y-A9H0-01A	3675	0	18.1393	1	0.60012	0	5.28049	0	4.7497	3	0	0			Q=quartile
TCGA-2Y-A9H1-01A	1229	1	18.4214	1	2.45731	3	8.08276	3	6.05185	3	0	0
TCGA-2Y-A9H2-01A	1731	0	18.0139	0	1.0728	0	7.57489	2	1.46774	0	0	0
TCGA-2Y-A9H3-01A	1516	0	18.2946	1	1.76702	2	5.48585	0	7.10581	3	0	0
TCGA-2Y-A9H4-01A	1452	0	18.217	1	1.28454	1	6.06362	1	3.10722	2	0	0
TCGA-2Y-A9H5-01A	555	1	19.6386	1	1.2558	1	7.31062	2	1.33543	0	0	0
TCGA-2Y-A9H6-01A	357	0	17.9398	0	0.869403	0	7.56375	2	1.73504	1	0	0
TCGA-2Y-A9H7-01A	1168	0	17.6676	0	1.40315	1	6.69069	2	1.97701	1	0	0
TCGA-2Y-A9H8-01A	633	1	17.8879	0	0.94659	0	6.4678	1	2.18812	1	0	0
TCGA-2Y-A9H9-01A	697	0	17.4434	0	1.17096	0	6.0434	1	2.9539	2	0	0
TCGA-2Y-A9HA-01A	36	1	17.9659	0	0.95302	0	6.91862	2	1.47381	0	0	0
TCGA-2Y-A9HB-01A	260	0	17.7964	0	1.55711	1	6.3192	1	4.75403	3	0	0
TCGA-3K-AAZ8-01A	396	0	18.2373	1	0.706088	0	6.69722	2	4.46909	3	0	0
TCGA-4R-AA8I-01A	262	1	17.94	0	1.68077	2	3.74228	0	4.01198	2	0	0
TCGA-5C-A9VG-01A	328	0	18.0141	0	1.7594	2	5.60785	1	2.63022	2	0	0
TCGA-5C-A9VH-01A	322	0	18.2323	1	1.74184	2	6.8322	2	2.65034	2	0	0
TCGA-5R-AA1C-01A	520	0	17.4205	0	0.307688	0	7.3769	2	3.70009	2	0	0
TCGA-5R-AA1D-01A	449	0	18.3884	1	1.61282	2	6.38392	1	4.33092	3	0	0
TCGA-5R-AAAM-01A	46	1	17.9742	0	1.73926	2	7.39357	2	2.3946	1	0	0
TCGA-BC-4072-01B	1490	1	18.0847	1	1.51909	1	5.63789	1	4.2889	3	0	0
TCGA-BC-4073-01B	849	0	18.1119	1	2.58938	3	7.58387	2	2.4841	1	0.789961	2
TCGA-BC-A10Q-01A	1135	1	18.5741	1	2.30626	3	6.45963	1	2.7293	2	0	0
TCGA-BC-A10R-01A	308	1	17.6856	0	2.97069	3	5.51409	0	2.20554	1	0	0
TCGA-BC-A10S-01A	1423	1	17.8233	0	3.37376	3	6.53797	1	3.88182	2	0	0
TCGA-BC-A10T-01A	837	1	17.9235	0	1.10163	0	7.23732	2	1.76559	1	0	0
TCGA-BC-A10U-01A	837	1	18.3803	1	1.87457	2	9.13407	3	0	0	0	0
TCGA-BC-A10W-01A	91	1	17.0978	0	1.81273	2	8.47547	3	0	0	0	0
TCGA-BC-A10X-01A	770	1	17.7368	0	2.09206	3	6.25606	1	2.47155	1	0	0
TCGA-BC-A10Y-01A	711	1	17.0801	0	0.874209	0	6.00939	1	3.27611	2	0	0
TCGA-BC-A10Z-01A	34	1	18.3789	1	0.959711	0	6.67029	2	0	0	0	0
TCGA-BC-A110-01A	2116	1	18.2269	1	1.51917	1	9.96231	3	2.10306	1	0	0
TCGA-BC-A112-01A	153	1	18.1383	1	2.02465	2	9.09924	3	1.0492	0	0	0
TCGA-BC-A216-01A	1351	0	18.3663	1	4.13949	3	3.54316	0	1.60861	1	0	0
TCGA-BC-A217-01A	1397	1	18.0798	1	1.0724	0	6.02869	1	3.51485	2	0	0
TCGA-BC-A3KF-01A	8	0	18.0913	1	0.560775	0	5.37383	0	3.11748	2	0	0
TCGA-BC-A3KG-01A	680	0	17.6021	0	0.942638	0	6.14493	1	0.752773	0	0	0
TCGA-BC-A5W4-01A	547	1	17.7831	0	1.34653	1	5.11175	0	3.69333	2	0	0
TCGA-BC-A69H-01A	444	0	18.5013	1	3.71541	3	8.46008	3	5.12251	3	0	0
TCGA-BC-A69I-01A	387	0	17.819	0	1.13737	0	7.35325	2	3.04884	2	0	0
TCGA-BC-A8YO-01A	562	0	18.1031	1	1.2786	1	6.2527	1	2.49838	1	0	0
TCGA-BD-A2L6-01A	1363	0	18.3401	1	1.99172	2	4.75139	0	2.99013	2	0	0
TCGA-BD-A3EP-01A	409	0	18.3463	1	1.26206	1	8.82567	3	1.43106	0	0	0
TCGA-BD-A3ER-01A	1115	0	18.4929	1	1.27179	1	5.84467	1	4.26388	3	0	0
TCGA-BW-A5NO-01A	20	0	18.283	1	2.9715	3	6.29387	1	2.26563	1	0	0
TCGA-CC-5258-01A	129	1	17.3191	0	3.15386	3	6.06344	1	1.16167	0	0.903772	2
TCGA-CC-5259-01A	250	0	18.2906	1	4.25505	3	8.45898	3	2.47482	1	0	0
TCGA-CC-5260-01A	87	1	18.0645	1	1.24535	1	7.06557	2	1.91268	1	0	0
TCGA-CC-5261-01A	97	1	18.4485	1	1.03687	0	6.41919	1	1.52164	1	0	0
TCGA-CC-5262-01A	103	1	18.4967	1	2.23784	3	7.67669	3	4.3721	3	0	0
TCGA-CC-5263-01A	129	1	18.3666	1	1.57743	2	7.78772	3	1.09216	0	0	0
TCGA-CC-5264-01A	102	1	17.6725	0	1.71477	2	7.03669	2	1.26574	0	0	0
TCGA-CC-A123-01A	219	0	17.9055	0	4.51097	3	8.85178	3	3.3587	2	0	0
TCGA-CC-A1HT-01A	101	1	17.9339	0	2.74142	3	6.9493	2	6.00844	3	0	0
TCGA-CC-A3MA-01A	303	1	17.5602	0	2.07082	3	5.02661	0	3.2451	2	0	0
TCGA-CC-A3MB-01A	315	1	17.7371	0	1.99868	2	5.05298	0	3.29977	2	0	0
TCGA-CC-A3MC-01A	363	0	18.4587	1	1.48633	1	9.22613	3	0.925708	0	0	0
TCGA-CC-A5UC-01A	347	1	18.951	1	1.58882	2	8.76667	3	1.68503	1	0	0
TCGA-CC-A5UD-01A	304	1	18.1926	1	1.68439	2	7.42981	2	2.16914	1	0	0
TCGA-CC-A5UE-01A	272	1	18.5351	1	0.845514	0	8.36745	3	1.40143	0	0	0
TCGA-CC-A7IE-01A	217	1	17.4571	0	1.23099	1	7.79125	3	2.80637	2	2.09688	3
TCGA-CC-A7IF-01A	649	1	17.9457	0	1.5765	1	5.36323	0	2.20734	1	0	0
TCGA-CC-A7IG-01A	299	1	18.0832	1	2.61124	3	6.33947	1	6.6502	3	0	0
TCGA-CC-A7IH-01A	365	0	18.2685	1	1.65499	2	4.45528	0	2.29481	1	0	0
TCGA-CC-A7II-01A	399	0	18.4559	1	2.82597	3	8.08711	3	2.99159	2	0	0
TCGA-CC-A7IJ-01A	382	0	18.0562	1	2.54571	3	8.1442	3	3.70915	2	0	0
TCGA-CC-A7IK-01A	262	1	17.619	0	1.49423	1	7.1645	2	0.395013	0	0	0
TCGA-CC-A7IL-01A	278	1	18.1398	1	1.47016	1	3.5851	0	5.9203	3	0	0
TCGA-CC-A8HS-01A	300	1	18.1996	1	1.03818	0	5.15667	0	1.24498	0	0	0
TCGA-CC-A8HT-01A	140	1	18.1607	1	1.8311	2	7.41324	2	1.11967	0	0	0
TCGA-CC-A8HU-01A	344	1	17.75	0	1.16151	0	6.74384	2	1.77616	1	0	0
TCGA-CC-A8HV-01A	279	1	17.3949	0	0.984991	0	6.86769	2	1.96099	1	0	0
TCGA-CC-A9FS-01A	211	0	18.4301	1	1.44412	1	6.34236	1	1.42406	0	0	0
TCGA-CC-A9FW-01A	248	0	17.4944	0	1.89113	2	7.13793	2	1.12633	0	0	0
TCGA-DD-A113-01A	2425	0	17.4232	0	3.60167	3	3.71522	0	0.670018	0	2.59866	3
TCGA-DD-A114-01A	1149	1	19.0649	1	1.93119	2	6.26181	1	3.41643	2	0	0
TCGA-DD-A115-01A	2542	1	17.8467	0	1.74698	2	5.99606	1	2.12198	1	0	0
TCGA-DD-A116-01A	1622	1	17.9202	0	2.46884	3	6.46074	1	3.07012	2	0	0
TCGA-DD-A118-01A	3437	0	18.2174	1	1.6622	2	6.40931	1	1.63871	1	0	0
TCGA-DD-A119-01A	223	1	18.1852	1	1.60633	2	8.55462	3	4.82947	3	0	0
TCGA-DD-A11A-01A	79	1	17.7118	0	0.965279	0	8.53721	3	0	0	0	0
TCGA-DD-A11B-01A	14	1	17.8682	0	1.00153	0	6.45738	1	0.534465	0	0	0
TCGA-DD-A11C-01A	662	0	18.6099	1	0	0	6.53701	1	1.83715	1	1.53709	3
TCGA-DD-A11D-01A	1560	1	18.202	1	1.98345	2	6.90899	2	1.5655	1	0	0
TCGA-DD-A1EA-01A	2415	0	17.4174	0	1.24458	1	6.00023	1	2.68224	2	0	0
TCGA-DD-A1EB-01A	2017	0	18.3076	1	0.962263	0	5.82148	1	3.398	2	0	0
TCGA-DD-A1EC-01A	602	0	18.1096	1	1.99493	2	3.02962	0	8.74843	3	0	0
TCGA-DD-A1ED-01A	2301	0	18.0612	1	0.796403	0	7.67151	3	3.89067	2	0	0
TCGA-DD-A1EE-01A	349	1	17.8502	0	1.03176	0	6.29462	1	1.7751	1	0	0
TCGA-DD-A1EF-01A	394	1	17.9839	0	0.494264	0	7.18928	2	0.998776	0	0.575952	2
TCGA-DD-A1EG-01A	1372	1	18.2049	1	4.08506	3	5.42944	0	4.90046	3	0	0
TCGA-DD-A1EH-01A	1495	0	18.1142	1	1.40828	1	5.68069	1	1.15096	0	0.369579	2
TCGA-DD-A1EI-01A	183	0	17.5803	0	2.48506	3	5.51023	0	2.32663	1	0.0944952	1
TCGA-DD-A1EJ-01A	1005	1	18.2858	1	1.22814	1	6.75131	2	1.94297	1	0	0
TCGA-DD-A1EK-01A	558	1	18.5863	1	2.90702	3	5.92702	1	2.21353	1	0	0
TCGA-DD-A1EL-01A	415	1	18.7351	1	0.775636	0	10.3849	3	0	0	0	0
TCGA-DD-A39V-01A	643	1	18.1066	1	4.0535	3	8.27695	3	4.61645	3	0	0
TCGA-DD-A39W-01A	827	1	17.8196	0	2.06947	3	6.85922	2	0.244729	0	0	0
TCGA-DD-A39X-01A	1694	1	18.1423	1	3.10612	3	5.03815	0	7.49169	3	0	0
TCGA-DD-A39Y-01A	171	1	19.0562	1	1.40762	1	10.2376	3	2.32456	1	0	0
TCGA-DD-A39Z-01A	601	1	18.4981	1	2.10138	3	7.11104	2	4.04279	2	0	0
TCGA-DD-A3A1-01A	233	1	18.4021	1	3.23121	3	5.9767	1	4.48347	3	0	0
TCGA-DD-A3A2-01A	2131	1	17.9172	0	1.48648	1	5.00698	0	4.21511	3	0	0
TCGA-DD-A3A3-01A	535	1	18.2664	1	1.16001	0	14.6416	3	0.83345	0	0	0
TCGA-DD-A3A4-01A	612	1	17.9761	0	1.17031	0	6.62326	2	3.02105	2	0	0
TCGA-DD-A3A5-01A	3125	1	18.4936	1	1.42794	1	7.77653	3	1.88289	1	0	0
TCGA-DD-A3A6-01A	3258	1	18.2466	1	6.09833	3	4.74771	0	5.49351	3	0	0
TCGA-DD-A3A7-01A	419	1	18.4461	1	2.22225	3	9.81002	3	1.85456	1	0	0
TCGA-DD-A3A8-01A	11	1	18.862	1	0.9634	0	5.5631	0	3.63304	2	0	0
TCGA-DD-A3A9-01A	931	1	18.2136	1	1.53584	1	7.9001	3	5.4531	3	0	0
TCGA-DD-A4NA-01A	1008	0	18.4493	1	1.17109	0	5.9969	1	3.83234	2	0	0
TCGA-DD-A4ND-01A	2746	0	17.7919	0	1.053	0	7.17174	2	1.1114	0	0	0
TCGA-DD-A4NE-01A	660	1	18.0831	1	0.895959	0	6.98728	2	0.657559	0	0	0
TCGA-DD-A4NF-01A	942	0	17.6611	0	1.16552	0	6.43718	1	0.686829	0	0	0
TCGA-DD-A4NG-01A	802	1	18.0041	0	1.38682	1	6.21472	1	2.26344	1	0.0176556	1
TCGA-DD-A4NH-01A	917	0	18.272	1	1.13997	0	4.74268	0	4.37298	3	0	0
TCGA-DD-A4NI-01A	816	0	17.921	0	1.27152	1	5.01301	0	3.59752	2	0	0
TCGA-DD-A4NJ-01A	928	0	18.7378	1	2.05519	3	5.89306	1	2.08961	1	0.0156327	1
TCGA-DD-A4NK-01A	1210	1	18.3166	1	1.05734	0	6.35283	1	0.254024	0	0	0
TCGA-DD-A4NL-01A	1711	0	17.7048	0	1.40732	1	5.17458	0	4.51784	3	0	0
TCGA-DD-A4NN-01A	899	1	17.7804	0	1.18925	1	6.62114	2	1.96164	1	0	0
TCGA-DD-A4NO-01A	2245	0	18.5141	1	0.698324	0	7.31723	2	1.90399	1	0	0
TCGA-DD-A4NP-01A	3308	0	17.4987	0	1.23435	1	4.40286	0	5.43734	3	0	0
TCGA-DD-A4NQ-01A	373	1	17.9889	0	1.71556	2	7.29903	2	2.87531	2	0	0
TCGA-DD-A4NR-01A	9	1	17.9675	0	0	0	7.03754	2	3.35593	2	2.55683	3
TCGA-DD-A4NS-01A	2456	1	17.6292	0	0.834666	0	7.25093	2	1.4275	0	0	0
TCGA-DD-A4NV-01A	2398	0	17.774	0	1.01556	0	5.62309	1	1.72941	1	0	0
TCGA-DD-A73A-01A	728	0	18.6471	1	1.56555	1	5.59852	1	2.69119	2	0	0
TCGA-DD-A73B-01A	283	1	17.7225	0	1.24437	1	5.62012	1	2.04936	1	0	0
TCGA-DD-A73C-01A	701	0	18.8656	1	0.398953	0	5.84782	1	2.42983	1	0	0
TCGA-DD-A73D-01A	693	0	17.908	0	1.5246	1	7.59152	3	0	0	0	0
TCGA-DD-A73E-01A	44	0	18.0741	1	0.823476	0	5.91858	1	0.686438	0	0	0
TCGA-DD-A73F-01A	1085	0	18.1906	1	1.97263	2	2.73932	0	6.55792	3	0	0
TCGA-DD-A73G-01A	3478	0	17.7745	0	2.57468	3	7.18671	2	6.1765	3	0	0
TCGA-DD-AAC8-01A	16	1	18.7673	1	2.51189	3	8.0678	3	2.81723	2	0	0
TCGA-DD-AAC9-01A	347	0	17.1612	0	1.12716	0	8.8819	3	3.25388	2	0	0
TCGA-DD-AACA-01A	2301	0	17.1534	0	1.25772	1	7.42845	2	1.2057	0	0	0
TCGA-DD-AACB-01A	2324	0	18.8066	1	2.04558	2	6.53972	1	6.90926	3	0	0
TCGA-DD-AACC-01A	1685	1	17.5953	0	2.39652	3	5.6158	1	9.25232	3	0	0
TCGA-DD-AACD-01A	381	1	18.1957	1	4.31627	3	3.00172	0	10.6343	3	0	0
TCGA-DD-AACE-01A	2184	0	17.9311	0	2.02409	2	7.02413	2	1.03068	0	0	0
TCGA-DD-AACF-01A	365	1	18.5563	1	1.34161	1	8.91291	3	1.805	1	0	0
TCGA-DD-AACG-01A	469	1	18.7532	1	3.38331	3	9.34589	3	2.54404	1	0	0
TCGA-DD-AACH-01A	195	1	18.4946	1	1.76156	2	8.11911	3	0.735092	0	0	0
TCGA-DD-AACI-01A	1618	0	17.9548	0	4.37334	3	8.78724	3	5.11209	3	0	0
TCGA-DD-AACJ-01A	2102	0	18.4441	1	1.42557	1	9.64228	3	1.62958	1	0	0
TCGA-DD-AACK-01A	9	0	17.8614	0	1.48442	1	7.67945	3	1.00622	0	0	0
TCGA-DD-AACL-01A	107	1	18.0788	1	3.23234	3	7.69145	3	4.42847	3	0	0
TCGA-DD-AACN-01A	1302	0	17.9142	0	1.40369	1	8.50227	3	0.333773	0	0	0
TCGA-DD-AACO-01A	1876	0	17.76	0	5.00225	3	3.67901	0	3.55532	2	0.585233	2
TCGA-DD-AACP-01A	415	0	17.6555	0	2.83812	3	7.5957	3	2.37757	1	0	0
TCGA-DD-AACQ-01A	432	1	18.2453	1	2.40856	3	3.98331	0	2.91327	2	0	0
TCGA-DD-AACS-01A	1804	0	17.8079	0	0.963456	0	6.31415	1	0.772952	0	0	0
TCGA-DD-AACT-01A	1562	0	17.6743	0	1.76585	2	4.99477	0	5.81643	3	0	0
TCGA-DD-AACU-01A	1567	0	18.2754	1	1.0128	0	8.75356	3	1.4063	0	0	0
TCGA-DD-AACV-01A	1531	0	17.1036	0	0.810715	0	7.13981	2	0	0	0	0
TCGA-DD-AACW-01A	1424	0	17.3556	0	1.6982	2	5.47846	0	1.84159	1	0	0
TCGA-DD-AACX-01A	170	0	18.5548	1	1.10192	0	7.75789	3	3.35951	2	0	0
TCGA-DD-AACY-01A	1450	0	17.4781	0	1.47217	1	7.8948	3	2.50353	1	0	0
TCGA-DD-AACZ-01A	171	1	18.3068	1	2.18954	3	9.78616	3	2.11658	1	0	0
TCGA-DD-AAD0-01A	137	0	17.7406	0	1.09694	0	7.45133	2	1.00409	0	0	0
TCGA-DD-AAD1-01A	564	0	17.7733	0	1.36453	1	8.42067	3	0.797379	0	0	0
TCGA-DD-AAD2-01A	658	0	17.4777	0	1.50255	1	8.24322	3	3.2985	2	0	0
TCGA-DD-AAD3-01A	1295	0	17.1417	0	1.2324	1	8.55904	3	1.50967	1	0	0
TCGA-DD-AAD5-01A	1345	0	18.3438	1	2.03489	2	10.1244	3	3.12198	2	0	0
TCGA-DD-AAD6-01A	672	0	18.6048	1	2.53064	3	4.48318	0	1.46531	0	1.12206	3
TCGA-DD-AAD8-01A	1219	0	18.1746	1	2.69582	3	4.04518	0	2.98534	2	0.131367	1
TCGA-DD-AADA-01A	1233	0	18.5802	1	1.05584	0	8.2629	3	1.82114	1	0	0
TCGA-DD-AADB-01A	1242	0	17.4022	0	1.34434	1	6.97074	2	2.30569	1	0	0
TCGA-DD-AADC-01A	425	1	17.5548	0	1.06408	0	8.31941	3	0.839319	0	0	0
TCGA-DD-AADD-01A	1231	0	17.9369	0	0.0250732	0	7.08202	2	0.605912	0	0.910378	2
TCGA-DD-AADF-01A	115	1	19.1579	1	1.63676	2	6.53457	1	2.9953	2	0	0
TCGA-DD-AADG-01A	1145	0	18.4977	1	1.45112	1	6.65326	2	0.115206	0	0	0
TCGA-DD-AADI-01A	1085	0	18.0945	1	2.44033	3	7.3888	2	5.15475	3	0	0
TCGA-DD-AADJ-01A	1066	0	17.9261	0	1.84283	2	6.71368	2	3.58522	2	0	0
TCGA-DD-AADK-01A	1049	0	17.5745	0	1.38355	1	8.28953	3	1.86418	1	0	0
TCGA-DD-AADL-01A	636	0	18.5068	1	1.77845	2	4.8837	0	1.33829	0	0	0
TCGA-DD-AADM-01A	12	1	17.7908	0	0.838654	0	8.3337	3	4.30821	3	0	0
TCGA-DD-AADN-01A	898	0	18.1225	1	4.75964	3	6.0084	1	11.3101	3	0	0
TCGA-DD-AADO-01A	453	0	17.5742	0	6.64427	3	5.57683	0	5.44173	3	0.617568	2
TCGA-DD-AADP-01A	458	0	17.7538	0	1.04313	0	8.86114	3	0.793519	0	0	0
TCGA-DD-AADQ-01A	436	0	17.4003	0	2.41621	3	4.98845	0	7.4886	3	0	0
TCGA-DD-AADR-01A	2028	0	17.624	0	1.25485	1	7.58383	2	3.1123	2	0	0
TCGA-DD-AADS-01A	474	0	17.9473	0	5.89457	3	3.151	0	6.17081	3	0.489376	2
TCGA-DD-AADU-01A	554	0	18.1569	1	2.1488	3	3.76139	0	6.0723	3	0	0
TCGA-DD-AADV-01A	574	0	17.5424	0	0.84025	0	6.75853	2	1.72514	1	0	0
TCGA-DD-AADW-01A	587	0	18.0275	1	0.814316	0	6.91754	2	0.445828	0	0	0
TCGA-DD-AADY-01A	555	0	18.1613	1	2.12576	3	6.84979	2	0.939894	0	0	0
TCGA-DD-AAE0-01A	555	0	17.8104	0	1.90486	2	8.8587	3	3.67465	2	0	0
TCGA-DD-AAE1-01A	552	0	17.6794	0	1.72447	2	7.41855	2	1.44365	0	0	0
TCGA-DD-AAE2-01A	638	0	17.8669	0	1.02312	0	6.20374	1	2.67684	2	0	0
TCGA-DD-AAE3-01A	566	0	17.6506	0	1.74545	2	8.93581	3	3.90562	2	0	0
TCGA-DD-AAE4-01A	608	0	18.4539	1	3.29187	3	5.12095	0	7.86519	3	0	0
TCGA-DD-AAE6-01A	141	0	17.7174	0	2.14311	3	5.02833	0	1.50678	1	0	0
TCGA-DD-AAE7-01A	644	0	18.5679	1	1.40587	1	7.22552	2	1.86139	1	0	0
TCGA-DD-AAE9-01A	722	0	17.9486	0	2.31244	3	3.21761	0	6.14538	3	0	0
TCGA-DD-AAEA-01A	575	0	18.4172	1	1.93748	2	4.03385	0	3.9409	2	0.365872	1
TCGA-DD-AAEB-01A	478	0	18.6398	1	2.57911	3	3.31236	0	2.94384	2	1.53104	3
TCGA-DD-AAED-01A	763	0	18.0312	1	3.12753	3	5.92401	1	1.56992	1	0.665643	2
TCGA-DD-AAEE-01A	810	0	18.1784	1	1.18623	1	6.86678	2	2.49874	1	0	0
TCGA-DD-AAEG-01A	719	0	17.7781	0	1.47643	1	5.75852	1	4.27441	3	0	0
TCGA-DD-AAEH-01A	784	0	17.901	0	2.2543	3	3.94492	0	5.2819	3	0.0393016	1
TCGA-DD-AAEI-01A	1531	0	19.3774	1	2.4796	3	6.17891	1	4.36797	3	0	0
TCGA-DD-AAEK-01A	1067	0	17.5207	0	1.20349	1	5.99715	1	4.33124	3	0	0
TCGA-DD-AAVP-01A	2752	0	18.644	1	1.51661	1	7.47043	2	3.15659	2	0	0
TCGA-DD-AAVQ-01A	2728	0	17.8367	0	1.54844	1	7.6408	3	4.37473	3	0	0
TCGA-DD-AAVR-01A	2513	0	17.7768	0	1.58528	2	6.31329	1	7.65841	3	0.48828	2
TCGA-DD-AAVS-01A	1823	0	17.754	0	1.39805	1	6.7154	2	1.20218	0	0	0
TCGA-DD-AAVU-01A	2202	0	17.6715	0	4.52208	3	5.85204	1	5.76538	3	0	0
TCGA-DD-AAVV-01A	2455	0	18.1158	1	1.41473	1	9.04377	3	2.44817	1	0	0
TCGA-DD-AAVW-01A	2317	0	17.9114	0	1.59784	2	7.84506	3	1.63553	1	0	0
TCGA-DD-AAVX-01A	1718	0	17.832	0	2.66163	3	6.31674	1	5.96068	3	0	0
TCGA-DD-AAVY-01A	1970	0	18.7228	1	1.71391	2	5.57781	0	2.60996	2	0	0
TCGA-DD-AAVZ-01A	1900	0	17.5598	0	1.79776	2	7.55024	2	1.13356	0	0	0
TCGA-DD-AAW0-01A	2015	0	17.6081	0	1.07367	0	8.55235	3	0.912524	0	0	0
TCGA-DD-AAW1-01A	1989	0	18.9154	1	1.25464	1	6.36542	1	3.28458	2	0	0
TCGA-DD-AAW2-01A	1855	0	18.3653	1	1.9835	2	5.40824	0	2.68019	2	0	0
TCGA-DD-AAW3-01A	1633	0	18.0421	1	0.955459	0	6.37279	1	1.34237	0	0	0
TCGA-ED-A459-01A	910	0	18.0687	1	2.14002	3	5.16002	0	6.68838	3	0	0
TCGA-ED-A4XI-01A	819	0	17.4935	0	0.839928	0	4.95304	0	4.83244	3	0	0
TCGA-ED-A5KG-01A	854	0	17.9022	0	2.02611	2	5.81478	1	7.06331	3	0	0
TCGA-ED-A627-01A	423	0	17.564	0	1.64312	2	6.8528	2	3.92997	2	0	0
TCGA-ED-A66X-01A	406	0	17.6823	0	1.49683	1	8.13542	3	1.45968	0	0	0
TCGA-ED-A66Y-01A	296	1	18.159	1	1.09677	0	5.57811	0	1.52722	1	0	0
TCGA-ED-A7PX-01A	6	0	17.5475	0	2.1017	3	5.95279	1	2.96562	2	1.05036	3
TCGA-ED-A7PY-01A	390	0	18.046	1	1.95668	2	6.04257	1	0.866515	0	0.327499	1
TCGA-ED-A7PZ-01A	6	0	17.77	0	2.57359	3	9.35198	3	0.254282	0	0	0
TCGA-ED-A7XO-01A	427	0	18.7956	1	1.21848	1	7.80931	3	2.23951	1	0	0
TCGA-ED-A7XP-01A	400	0	17.8703	0	1.64802	2	6.85354	2	1.78989	1	0	0
TCGA-ED-A82E-01A	408	0	18.3944	1	0.945476	0	8.35717	3	1.74371	1	0	0
TCGA-ED-A8O5-01A	406	0	17.7955	0	1.91828	2	6.65637	2	0.917062	0	0	0
TCGA-ED-A8O6-01A	56	1	18.6367	1	1.83048	2	7.62024	3	1.08933	0	0	0
TCGA-EP-A12J-01A	570	0	17.7863	0	1.60825	2	4.66142	0	3.64963	2	0	0
TCGA-EP-A26S-01A	608	0	17.7024	0	1.24529	1	6.30835	1	1.06999	0	0	0
TCGA-EP-A2KA-01A	627	1	18.0227	1	1.52881	1	7.29666	2	8.29462	3	0	0
TCGA-EP-A2KB-01A	596	1	17.8864	0	2.14608	3	7.58434	3	1.61156	1	0	0
TCGA-EP-A2KC-01A	19	1	18.0337	1	1.70295	2	4.76607	0	3.84806	2	0	0
TCGA-EP-A3JL-01A	303	0	18.0518	1	2.05486	2	5.85813	1	5.84465	3	0	0
TCGA-EP-A3RK-01A	363	0	18.0551	1	1.98528	2	4.53501	0	6.64238	3	0	0
TCGA-ES-A2HS-01A	688	1	17.9007	0	2.74801	3	4.60235	0	4.77857	3	0	0
TCGA-ES-A2HT-01A	438	1	18.4736	1	1.66662	2	5.43119	0	10.2404	3	0	0
TCGA-FV-A23B-01A	1852	1	17.852	0	0.260947	0	6.58235	2	1.01898	0	1.1982	3
TCGA-FV-A2QQ-01A	729	0	17.6904	0	3.7064	3	6.2785	1	3.6245	2	0	0
TCGA-FV-A2QR-01A	581	1	18.3603	1	1.22908	1	2.96608	0	5.50506	3	0	0
TCGA-FV-A3I1-01A	247	1	17.6621	0	1.33916	1	7.51031	2	2.25644	1	0	0
TCGA-FV-A3R2-01A	194	1	17.9546	0	1.12223	0	6.97032	2	0.437078	0	0	0
TCGA-FV-A3R3-01A	366	1	17.581	0	1.35114	1	7.13645	2	2.26693	1	0	0
TCGA-FV-A495-01A	1	0	18.3688	1	1.71096	2	5.46889	0	7.37023	3	0	0
TCGA-FV-A496-01A	10	0	17.9432	0	2.09003	3	5.39949	0	2.08139	1	0	0
TCGA-FV-A4ZP-01A	2486	1	18.0811	1	0	0	12.753	3	4.19201	2	4.01578	3
TCGA-FV-A4ZQ-01A	12	0	17.7879	0	2.14827	3	5.78895	1	4.28008	3	0	0
TCGA-G3-A25S-01A	416	1	17.6211	0	1.68851	2	6.52181	1	3.88859	2	0	0
TCGA-G3-A25T-01A	1553	0	17.9927	0	1.18155	0	8.94208	3	4.0555	2	0	0
TCGA-G3-A25U-01A	1636	0	18.0835	1	2.79521	3	4.24073	0	1.62185	1	0	0
TCGA-G3-A25V-01A	860	0	18.4241	1	1.55835	1	7.93189	3	3.69516	2	0	0
TCGA-G3-A25X-01A	1779	0	18.2351	1	3.27419	3	10.156	3	4.4836	3	0	0
TCGA-G3-A25Y-01A	452	1	18.0524	1	1.79468	2	6.77373	2	2.00701	1	0	0
TCGA-G3-A25Z-01A	655	0	18.1693	1	2.35489	3	5.6215	1	4.48652	3	0	0
TCGA-G3-A3CG-01A	673	0	17.7	0	0.975336	0	3.9887	0	6.12669	3	0	0
TCGA-G3-A3CH-01A	780	0	18.0387	1	1.07351	0	6.57942	2	2.00325	1	0	0
TCGA-G3-A3CI-01A	180	0	18.0535	1	1.21114	1	7.27523	2	2.29347	1	0	0
TCGA-G3-A3CJ-01A	594	0	17.8392	0	2.79171	3	7.68201	3	3.00386	2	0	0
TCGA-G3-A3CK-01A	585	0	17.7001	0	1.62329	2	5.54405	0	3.20453	2	0	0
TCGA-G3-A5SI-01A	768	1	17.3926	0	3.30702	3	3.39347	0	2.02822	1	1.27862	3
TCGA-G3-A5SJ-01A	698	0	17.5011	0	2.5961	3	6.07622	1	4.53145	3	0	0
TCGA-G3-A5SK-01A	744	0	17.8142	0	2.32941	3	4.53766	0	5.80985	3	0	0
TCGA-G3-A5SL-01A	621	0	18.7438	1	1.46465	1	4.56127	0	3.81492	2	0	0
TCGA-G3-A5SM-01A	520	0	18.3411	1	0.953807	0	5.82956	1	5.46335	3	0	0
TCGA-G3-A6UC-01A	671	0	18.4773	1	1.21692	1	4.54607	0	2.28147	1	0	0
TCGA-G3-A7M5-01A	447	0	18.9036	1	2.0145	2	5.12487	0	3.75654	2	0	0
TCGA-G3-A7M6-01A	632	0	18.861	1	0.898486	0	5.19302	0	2.61414	2	0	0
TCGA-G3-A7M7-01A	361	0	18.5392	1	1.53613	1	7.83132	3	3.46172	2	0	0
TCGA-G3-A7M8-01A	430	0	18.387	1	1.39133	1	5.9501	1	2.49429	1	0	0
TCGA-G3-A7M9-01A	56	1	17.5282	0	1.53066	1	5.9806	1	1.78565	1	0	0
TCGA-G3-AAUZ-01A	480	0	17.9516	0	1.76329	2	6.91293	2	5.3146	3	0	0
TCGA-G3-AAV0-01A	476	0	18.7196	1	1.18235	0	6.53432	1	2.96976	2	0	0
TCGA-G3-AAV1-01A	359	1	18.0405	1	1.53569	1	8.35489	3	0	0	0	0
TCGA-G3-AAV2-01A	372	0	17.7707	0	1.63742	2	7.05072	2	1.97104	1	0	0
TCGA-G3-AAV3-01A	412	0	17.7798	0	1.65359	2	3.96569	0	6.65297	3	0	0
TCGA-G3-AAV4-01A	27	1	16.9907	0	0.87842	0	7.84438	3	0.713352	0	0	0
TCGA-G3-AAV5-01A	354	0	18.0607	1	2.35128	3	7.52397	2	2.38829	1	0	0
TCGA-G3-AAV6-01A	65	1	18.1852	1	2.40359	3	7.68239	3	2.15714	1	0	0
TCGA-G3-AAV7-01A	361	0	17.5795	0	1.8348	2	9.17639	3	1.14576	0	0	0
TCGA-GJ-A6C0-01A	31	1	17.2799	0	1.28903	1	4.97497	0	5.13376	3	0	0
TCGA-GJ-A9DB-01A	67	1	18.899	1	1.96772	2	6.56349	1	0.854594	0	0	0
TCGA-HP-A5MZ-01A	91	1	17.8587	0	0.687597	0	7.91403	3	4.777	3	0	0
TCGA-K7-A5RF-01A	631	0	17.9179	0	1.64073	2	6.09828	1	3.68043	2	0	0
TCGA-K7-A5RG-01A	519	0	18.0539	1	1.52891	1	5.82939	1	4.35887	3	0	0
TCGA-K7-A6G5-01A	512	0	18.2738	1	1.91753	2	6.8464	2	6.78465	3	0	0
TCGA-KR-A7K0-01A	65	1	17.5856	0	1.54224	1	6.62455	2	3.10357	2	0	0
TCGA-KR-A7K7-01A	951	0	18.7133	1	1.54488	1	8.05695	3	4.70714	3	0	0
TCGA-KR-A7K8-01A	906	0	18.6038	1	2.94293	3	4.66096	0	4.99612	3	0	0
TCGA-LG-A6GG-01A	387	0	17.7606	0	1.61914	2	6.62035	2	1.5233	1	0	0
TCGA-LG-A9QC-01A	425	0	18.1233	1	1.44229	1	3.59957	0	5.04947	3	0	0
TCGA-LG-A9QD-01A	366	0	18.0329	1	2.85339	3	2.80902	0	8.56344	3	0	0
TCGA-MI-A75C-01A	291	0	18.5701	1	2.3516	3	8.3363	3	4.12058	2	0	0
TCGA-MI-A75E-01A	507	0	18.416	1	1.2925	1	7.50205	2	3.63796	2	0	0
TCGA-MI-A75G-01A	698	0	18.241	1	1.03657	0	6.42042	1	2.8627	2	0	0
TCGA-MI-A75H-01A	747	0	18.0566	1	2.17639	3	3.45715	0	7.2837	3	0	0
TCGA-MI-A75I-01A	630	0	17.7417	0	1.6459	2	4.8694	0	4.06542	2	0	0
TCGA-MR-A520-01A	229	0	18.0793	1	1.24816	1	6.00998	1	1.94461	1	0	0
TCGA-NI-A4U2-01A	1791	1	17.952	0	1.70912	2	4.22134	0	6.1532	3	0	0
TCGA-NI-A8LF-01A	799	0	19.1289	1	0.924413	0	6.4819	1	1.92161	1	0	0
TCGA-O8-A75V-01A	538	0	18.3579	1	1.74224	2	8.37715	3	4.16918	2	0	0
TCGA-PD-A5DF-01A	639	1	18.2081	1	2.09928	3	6.87914	2	2.55888	1	0	0
TCGA-QA-A7B7-01A	94	0	17.3523	0	1.38321	1	5.43373	0	0.625007	0	0	0
TCGA-RC-A6M4-01A	22	0	18.6919	1	1.56603	1	6.59052	2	2.03445	1	0	0
TCGA-RC-A6M6-01A	9	0	18.5129	1	1.40107	1	11.1027	3	0.0596598	0	0	0
TCGA-RC-A7S9-01A	640	0	18.1234	1	1.64634	2	4.68649	0	4.86441	3	0	0
TCGA-RC-A7SB-01A	588	0	17.6822	0	2.29877	3	5.17962	0	2.33351	1	0.169786	1
TCGA-RC-A7SF-01A	579	0	18.1631	1	1.0043	0	6.70217	2	2.80154	2	0	0
TCGA-RC-A7SK-01A	472	0	18.1671	1	3.35319	3	4.03975	0	3.08941	2	0.101473	1
TCGA-RG-A7D4-01A	1098	0	17.9699	0	2.40349	3	8.74855	3	2.52013	1	0	0
TCGA-T1-A6J8-01A	23	0	18.006	0	2.10786	3	6.42922	1	2.92668	2	0	0
TCGA-UB-A7MB-01A	601	0	17.9578	0	0	0	5.48762	0	1.59583	1	1.50085	3
TCGA-UB-A7MC-01A	500	0	17.9947	0	1.31238	1	6.63554	2	0.165698	0	0	0
TCGA-UB-A7MD-01A	52	1	17.6278	0	2.25141	3	5.53019	0	4.50871	3	0	0
TCGA-UB-A7ME-01A	486	0	17.7959	0	1.05819	0	7.78474	3	2.69231	2	0	0
TCGA-UB-A7MF-01A	214	1	17.3664	0	2.28643	3	5.51625	0	8.14906	3	0	0
TCGA-UB-AA0U-01A	327	0	17.7859	0	1.07857	0	6.31102	1	1.33708	0	0	0
TCGA-UB-AA0V-01A	314	0	18.3056	1	1.12494	0	7.17091	2	0.902931	0	0	0
TCGA-WQ-A9G7-01A	30	0	18.0917	1	2.06028	3	7.28436	2	2.34769	1	0	0
TCGA-WQ-AB4B-01A	395	0	18.0083	0	2.50373	3	5.82686	1	5.69397	3	0	0
TCGA-WX-AA44-01A	615	0	18.0823	1	1.58184	2	6.64073	2	0.580354	0	0	0
TCGA-WX-AA46-01A	756	0	17.7908	0	1.72469	2	7.22259	2	1.50409	0	0	0
TCGA-WX-AA47-01A	556	1	18.0047	0	3.10195	3	6.05374	1	5.82307	3	0	0
TCGA-XR-A8TC-01A	1339	0	18.0899	1	1.47041	1	6.05461	1	1.46632	0	0	0
TCGA-XR-A8TE-01A	925	0	17.7193	0	1.76012	2	8.0308	3	0.470869	0	0	0
TCGA-XR-A8TF-01A	693	1	18.9509	1	1.49854	1	6.9496	2	1.82272	1	0	0
TCGA-XR-A8TG-01A	898	0	18.2857	1	1.02372	0	7.62665	3	1.02142	0	0	0
TCGA-YA-A8S7-01A	412	1	18.0131	0	2.30346	3	9.89828	3	3.43071	2	0	0
TCGA-ZP-A9CV-01A	1088	1	18.5741	1	1.4815	1	5.19881	0	4.78979	3	0	0
TCGA-ZP-A9CY-01A	782	0	17.8517	0	0.973722	0	3.91931	0	5.62581	3	0	0
TCGA-ZP-A9CZ-01A	706	0	17.235	0	1.07177	0	7.23095	2	1.92785	1	0	0
TCGA-ZP-A9D0-01A	1091	0	18.0833	1	1.76251	2	6.64477	2	0.628387	0	0.00924313	1
TCGA-ZP-A9D1-01A	21	0	17.9559	0	1.93776	2	3.46146	0	4.88414	3	0	0
